# Supplementary material for: Color-tunable persistent luminescence in 1D zinc–organic halide microcrystals for single-component white light and temperature-gating optical waveguides
Source: Chem Sci. 2022 May 25;13(25):7429–36. doi: 10.1039/d2sc01947g (PMC9242015; doi:10.1039/d2sc01947g)
Supplement: SC-013-D2SC01947G-s002 [file SC-013-D2SC01947G-s002.cif]

# Electronic Supplementary Material (ESI) for Chemical Science.
# This journal is © The Royal Society of Chemistry 2022

####################################################################### 
# 
# This file contains crystal structure data downloaded from the 
# Cambridge Structural Database (CSD) hosted by the Cambridge 
# Crystallographic Data Centre (CCDC).
# 
# Full information about CCDC data access policies and citation 
# guidelines are available at http://www.ccdc.cam.ac.uk/access/V1 
# 
# Audit and citation data items may have been added by the CCDC. 
# Please retain this information to preserve the provenance of 
# this file and to allow appropriate attribution of the data. 
# 
#######################################################################

data_20191213a
_audit_block_doi                 10.5517/ccdc.csd.cc28rr1v
_database_code_depnum_ccdc_archive 'CCDC 2108187'
loop_
_audit_author_name
_audit_author_address
'Bo Zhou'
;Beijing normal university
China
;
_audit_update_record             
;
2021-09-07 deposited with the CCDC.	2022-05-16 downloaded from the CCDC.
;
_audit_creation_date             2021-09-07
_audit_creation_method           
;
Olex2 1.3
(compiled 2020.07.31 svn.rc2a77460 for OlexSys, GUI svn.r6145)
;
_shelx_SHELXL_version_number     2017/1
_chemical_name_common            ?
_chemical_name_systematic        Zn-51
_chemical_formula_moiety         'C12 H10 Cl2 N6 Zn'
_chemical_formula_sum            'C12 H10 Cl2 N6 Zn'
_chemical_formula_weight         374.53
_chemical_melting_point          ?
_chemical_oxdiff_formula         ZnClCHON
loop_
_atom_type_symbol
_atom_type_description
_atom_type_scat_dispersion_real
_atom_type_scat_dispersion_imag
_atom_type_scat_source
C C 0.0181 0.0091 'International Tables Vol C Tables 4.2.6.8 and 6.1.1.4'
H H 0.0000 0.0000 'International Tables Vol C Tables 4.2.6.8 and 6.1.1.4'
Cl Cl 0.3639 0.7018 'International Tables Vol C Tables 4.2.6.8 and 6.1.1.4'
N N 0.0311 0.0180 'International Tables Vol C Tables 4.2.6.8 and 6.1.1.4'
Zn Zn -1.5491 0.6778 'International Tables Vol C Tables 4.2.6.8 and 6.1.1.4'

_shelx_space_group_comment       
;
The symmetry employed for this shelxl refinement is uniquely defined
by the following loop, which should always be used as a source of
symmetry information in preference to the above space-group names.
They are only intended as comments.
;
_space_group_crystal_system      monoclinic
_space_group_IT_number           14
_space_group_name_H-M_alt        'P 1 21/n 1'
_space_group_name_Hall           '-P 2yn'
loop_
_space_group_symop_operation_xyz
'x, y, z'
'-x+1/2, y+1/2, -z+1/2'
'-x, -y, -z'
'x-1/2, -y-1/2, z-1/2'

_cell_length_a                   7.5599(2)
_cell_length_b                   13.9242(4)
_cell_length_c                   13.8315(4)
_cell_angle_alpha                90
_cell_angle_beta                 92.303(2)
_cell_angle_gamma                90
_cell_volume                     1454.80(7)
_cell_formula_units_Z            4
_cell_measurement_reflns_used    3776
_cell_measurement_temperature    100.01(10)
_cell_measurement_theta_max      71.5870
_cell_measurement_theta_min      5.8650
_shelx_estimated_absorpt_T_max   0.894
_shelx_estimated_absorpt_T_min   0.597
_exptl_absorpt_coefficient_mu    5.745
_exptl_absorpt_correction_T_max  1.00000
_exptl_absorpt_correction_T_min  0.89488
_exptl_absorpt_correction_type   multi-scan
_exptl_absorpt_process_details   
;
CrysAlisPro 1.171.40.53 (Rigaku Oxford Diffraction, 2019)
Empirical absorption correction using spherical harmonics,
 implemented in SCALE3 ABSPACK scaling algorithm.
;
_exptl_absorpt_special_details   ?
_exptl_crystal_colour            'clear light colourless'
_exptl_crystal_colour_lustre     clear
_exptl_crystal_colour_modifier   light
_exptl_crystal_colour_primary    colourless
_exptl_crystal_density_diffrn    1.710
_exptl_crystal_density_meas      ?
_exptl_crystal_density_method    ?
_exptl_crystal_description       needle
_exptl_crystal_F_000             752
_exptl_crystal_preparation       'hydrothermal method'
_exptl_crystal_recrystallization_method ?
_exptl_crystal_size_max          0.1
_exptl_crystal_size_mid          0.02
_exptl_crystal_size_min          0.02
_exptl_transmission_factor_max   ?
_exptl_transmission_factor_min   ?
_diffrn_reflns_av_R_equivalents  0.0206
_diffrn_reflns_av_unetI/netI     0.0267
_diffrn_reflns_Laue_measured_fraction_full 0.999
_diffrn_reflns_Laue_measured_fraction_max 0.973
_diffrn_reflns_limit_h_max       8
_diffrn_reflns_limit_h_min       -9
_diffrn_reflns_limit_k_max       16
_diffrn_reflns_limit_k_min       -16
_diffrn_reflns_limit_l_max       16
_diffrn_reflns_limit_l_min       -16
_diffrn_reflns_number            5724
_diffrn_reflns_point_group_measured_fraction_full 0.999
_diffrn_reflns_point_group_measured_fraction_max 0.973
_diffrn_reflns_theta_full        67.684
_diffrn_reflns_theta_max         71.931
_diffrn_reflns_theta_min         4.508
_diffrn_ambient_environment      N~2~
_diffrn_ambient_temperature      100.01(10)
_diffrn_detector                 'CCD plate'
_diffrn_detector_area_resol_mean 5.3127
_diffrn_detector_type            AtlasS2
_diffrn_measured_fraction_theta_full 0.999
_diffrn_measured_fraction_theta_max 0.973
_diffrn_measurement_details      
;
List of Runs (angles in degrees, time in seconds):

  # Type    Start    End  Width  t~exp~   \w     \q     \k     \f   Frames
#--------------------------------------------------------------------------
  1  \w    -90.00 -34.00   1.00    1.00    --  -41.49 -57.00-120.00   56
  2  \w   -119.00 -69.00   1.00    1.00    --  -41.49-166.00-136.00   50
  3  \w   -115.00 -14.00   1.00    1.00    --  -41.49 -57.00 150.00  101
  4  \w     66.00  93.00   1.00    1.00    --   41.49-125.00  60.00   27
  5  \w     33.00 129.00   1.00    1.00    --  104.69 -45.00-180.00   96
  6  \w     38.00 109.00   1.00    1.00    --  104.69 -94.00  60.00   71
  7  \w     88.00 145.00   1.00    1.00    --  104.69  45.00-150.00   57
  8  \w     72.00 142.00   1.00    1.00    --  104.69  77.00 120.00   70
  9  \w     25.00  93.00   1.00    1.00    --  104.69 -94.00   0.00   68
 10  \w     94.00 167.00   1.00    1.00    --  104.69 125.00 -60.00   73
;
_diffrn_measurement_device       'four-circle diffractometer'
_diffrn_measurement_device_type  'XtaLAB Synergy R, DW system, HyPix'
_diffrn_measurement_method       '\w scans'
_diffrn_orient_matrix_type       
'CrysAlisPro convention (1999,Acta A55,543-557)'
_diffrn_orient_matrix_UB_11      -0.1264047000
_diffrn_orient_matrix_UB_12      0.0641284000
_diffrn_orient_matrix_UB_13      0.0559079000
_diffrn_orient_matrix_UB_21      0.0626525000
_diffrn_orient_matrix_UB_22      0.0884654000
_diffrn_orient_matrix_UB_23      -0.0565016000
_diffrn_orient_matrix_UB_31      -0.1469981000
_diffrn_orient_matrix_UB_32      -0.0176413000
_diffrn_orient_matrix_UB_33      -0.0782468000
_diffrn_radiation_monochromator  mirror
_diffrn_radiation_probe          x-ray
_diffrn_radiation_type           'Cu K\a'
_diffrn_radiation_wavelength     1.54184
_diffrn_source                   'micro-focus sealed X-ray tube'
_diffrn_source_type              'SuperNova (Cu) X-ray Source'
_reflns_Friedel_coverage         0.000
_reflns_Friedel_fraction_full    .
_reflns_Friedel_fraction_max     .
_reflns_number_gt                2633
_reflns_number_total             2783
_reflns_odcompleteness_completeness 99.85
_reflns_odcompleteness_iscentric 1
_reflns_odcompleteness_theta     66.97
_reflns_special_details          
;
 Reflections were merged by SHELXL according to the crystal
 class for the calculation of statistics and refinement.
 
 _reflns_Friedel_fraction is defined as the number of unique
 Friedel pairs measured divided by the number that would be
 possible theoretically, ignoring centric projections and
 systematic absences.
;
_reflns_threshold_expression     'I > 2\s(I)'
_computing_cell_refinement       'CrysAlisPro 1.171.40.53 (Rigaku OD, 2019)'
_computing_data_collection       'CrysAlisPro 1.171.40.53 (Rigaku OD, 2019)'
_computing_data_reduction        'CrysAlisPro 1.171.40.53 (Rigaku OD, 2019)'
_computing_molecular_graphics    'Olex2 1.3 (Dolomanov et al., 2009)'
_computing_publication_material  'Olex2 1.3 (Dolomanov et al., 2009)'
_computing_structure_refinement  'SHELXL 2017/1 (Sheldrick, 2015)'
_computing_structure_solution    'SHELXT 2014/5 (Sheldrick, 2014)'
_refine_diff_density_max         0.399
_refine_diff_density_min         -0.527
_refine_diff_density_rms         0.065
_refine_ls_extinction_coef       .
_refine_ls_extinction_method     none
_refine_ls_goodness_of_fit_ref   1.039
_refine_ls_hydrogen_treatment    mixed
_refine_ls_matrix_type           full
_refine_ls_number_parameters     198
_refine_ls_number_reflns         2783
_refine_ls_number_restraints     0
_refine_ls_R_factor_all          0.0261
_refine_ls_R_factor_gt           0.0245
_refine_ls_restrained_S_all      1.039
_refine_ls_shift/su_max          0.002
_refine_ls_shift/su_mean         0.000
_refine_ls_structure_factor_coef Fsqd
_refine_ls_weighting_details     
'w=1/[\s^2^(Fo^2^)+(0.0359P)^2^+0.7832P] where P=(Fo^2^+2Fc^2^)/3'
_refine_ls_weighting_scheme      calc
_refine_ls_wR_factor_gt          0.0650
_refine_ls_wR_factor_ref         0.0661
_refine_special_details          ?
_olex2_refinement_description    
;
1. Fixed Uiso
 At 1.2 times of:
  All C(H) groups
2.a Aromatic/amide H refined with riding coordinates:
 C18(H18), C19(H19), C21(H21), C12(H12), C20(H20), C13(H13), C14(H14), C15(H15)
;
_atom_sites_solution_hydrogens   mixed
_atom_sites_solution_primary     dual
_atom_sites_solution_secondary   ?
loop_
_atom_site_label
_atom_site_type_symbol
_atom_site_fract_x
_atom_site_fract_y
_atom_site_fract_z
_atom_site_U_iso_or_equiv
_atom_site_adp_type
_atom_site_occupancy
_atom_site_site_symmetry_order
_atom_site_calc_flag
_atom_site_refinement_flags_posn
_atom_site_refinement_flags_adp
_atom_site_refinement_flags_occupancy
_atom_site_disorder_assembly
_atom_site_disorder_group
Zn4 Zn 0.75135(3) 0.57209(2) 0.72345(2) 0.01348(9) Uani 1 1 d . . . . .
Cl2 Cl 0.96278(5) 0.46204(3) 0.75340(3) 0.01605(11) Uani 1 1 d . . . . .
Cl1 Cl 0.47306(5) 0.51513(3) 0.72106(3) 0.01752(11) Uani 1 1 d . . . . .
N8 N 0.7855(2) 0.68146(11) 0.81717(10) 0.0148(3) Uani 1 1 d . . . . .
N7 N 0.7893(2) 0.62542(11) 0.58906(10) 0.0148(3) Uani 1 1 d . . . . .
N10 N 0.8730(2) 0.82158(12) 0.85780(11) 0.0171(3) Uani 1 1 d . . . . .
N5 N 0.8757(2) 0.60420(12) 0.44567(11) 0.0162(3) Uani 1 1 d . . . . .
N9 N 0.8622(2) 0.75934(11) 0.78502(11) 0.0165(3) Uani 1 1 d . . . . .
N6 N 0.8623(2) 0.56289(11) 0.53164(11) 0.0164(3) Uani 1 1 d . . . . .
C17 C 0.7543(2) 0.70925(13) 0.53905(12) 0.0139(3) Uani 1 1 d . . . . .
C11 C 0.7465(2) 0.69356(13) 0.91261(12) 0.0146(3) Uani 1 1 d . . . . .
C22 C 0.8116(2) 0.69584(14) 0.44504(13) 0.0154(4) Uani 1 1 d . . . . .
C16 C 0.8020(2) 0.78537(14) 0.93934(13) 0.0162(4) Uani 1 1 d . . . . .
C18 C 0.6783(2) 0.79678(13) 0.56684(13) 0.0166(4) Uani 1 1 d . . . . .
H18 H 0.640293 0.806828 0.629147 0.020 Uiso 1 1 calc R U . . .
C19 C 0.6636(2) 0.86623(14) 0.49705(14) 0.0205(4) Uani 1 1 d . . . . .
H19 H 0.612498 0.924748 0.512372 0.025 Uiso 1 1 calc R U . . .
C21 C 0.7985(2) 0.76739(15) 0.37448(13) 0.0192(4) Uani 1 1 d . . . . .
H21 H 0.838251 0.758073 0.312414 0.023 Uiso 1 1 calc R U . . .
C12 C 0.6699(2) 0.63148(15) 0.97882(13) 0.0193(4) Uani 1 1 d . . . . .
H12 H 0.634676 0.569559 0.961759 0.023 Uiso 1 1 calc R U . . .
C20 C 0.7235(2) 0.85230(15) 0.40209(14) 0.0218(4) Uani 1 1 d . . . . .
H20 H 0.711636 0.902035 0.357427 0.026 Uiso 1 1 calc R U . . .
C13 C 0.6496(3) 0.66716(17) 1.07034(14) 0.0252(4) Uani 1 1 d . . . . .
H13 H 0.599859 0.628222 1.116640 0.030 Uiso 1 1 calc R U . . .
C14 C 0.7024(3) 0.76152(17) 1.09600(14) 0.0261(5) Uani 1 1 d . . . . .
H14 H 0.683811 0.782988 1.158453 0.031 Uiso 1 1 calc R U . . .
C15 C 0.7798(3) 0.82259(15) 1.03249(13) 0.0220(4) Uani 1 1 d . . . . .
H15 H 0.815276 0.884390 1.049859 0.026 Uiso 1 1 calc R U . . .
H5 H 0.922(3) 0.5739(17) 0.4049(18) 0.022(6) Uiso 1 1 d . . . . .
H10 H 0.921(3) 0.875(2) 0.8452(18) 0.031(7) Uiso 1 1 d . . . . .

loop_
_atom_site_aniso_label
_atom_site_aniso_U_11
_atom_site_aniso_U_22
_atom_site_aniso_U_33
_atom_site_aniso_U_23
_atom_site_aniso_U_13
_atom_site_aniso_U_12
Zn4 0.01537(14) 0.01332(14) 0.01195(13) -0.00065(8) 0.00294(9) -0.00021(9)
Cl2 0.0174(2) 0.0169(2) 0.0139(2) 0.00096(16) 0.00212(15) 0.00226(16)
Cl1 0.0142(2) 0.0181(2) 0.0205(2) -0.00025(16) 0.00393(16) -0.00011(16)
N8 0.0168(7) 0.0145(7) 0.0132(7) -0.0014(6) 0.0013(5) 0.0005(6)
N7 0.0165(7) 0.0142(7) 0.0139(7) 0.0000(6) 0.0033(6) 0.0005(6)
N10 0.0190(8) 0.0134(8) 0.0189(7) -0.0005(6) -0.0007(6) -0.0005(6)
N5 0.0191(8) 0.0180(8) 0.0117(7) -0.0020(6) 0.0040(6) 0.0012(6)
N9 0.0173(7) 0.0161(8) 0.0161(7) -0.0001(6) 0.0004(6) 0.0003(6)
N6 0.0185(8) 0.0166(8) 0.0145(7) -0.0005(6) 0.0044(6) 0.0012(6)
C17 0.0126(8) 0.0157(9) 0.0134(8) 0.0016(7) -0.0004(6) -0.0012(7)
C11 0.0138(8) 0.0168(9) 0.0130(8) -0.0011(7) -0.0010(6) 0.0045(7)
C22 0.0124(8) 0.0193(9) 0.0145(8) -0.0001(7) 0.0002(6) -0.0011(7)
C16 0.0141(8) 0.0179(9) 0.0165(8) -0.0007(7) -0.0032(7) 0.0039(7)
C18 0.0135(8) 0.0175(9) 0.0187(9) -0.0019(7) 0.0009(7) -0.0010(7)
C19 0.0144(9) 0.0164(9) 0.0304(10) 0.0014(8) -0.0020(7) 0.0012(7)
C21 0.0150(8) 0.0277(10) 0.0149(8) 0.0048(8) -0.0001(7) -0.0036(7)
C12 0.0157(9) 0.0223(10) 0.0199(9) 0.0049(8) 0.0011(7) 0.0020(7)
C20 0.0158(9) 0.0242(10) 0.0249(10) 0.0104(8) -0.0037(7) -0.0030(8)
C13 0.0203(9) 0.0394(12) 0.0159(9) 0.0066(9) 0.0016(7) 0.0052(9)
C14 0.0230(10) 0.0428(13) 0.0124(9) -0.0035(8) -0.0025(7) 0.0115(9)
C15 0.0199(9) 0.0263(11) 0.0192(9) -0.0073(8) -0.0059(7) 0.0077(8)

_geom_special_details            
;
 All esds (except the esd in the dihedral angle between two l.s. planes)
 are estimated using the full covariance matrix.  The cell esds are taken
 into account individually in the estimation of esds in distances, angles
 and torsion angles; correlations between esds in cell parameters are only
 used when they are defined by crystal symmetry.  An approximate (isotropic)
 treatment of cell esds is used for estimating esds involving l.s. planes.
;
loop_
_geom_bond_atom_site_label_1
_geom_bond_atom_site_label_2
_geom_bond_distance
_geom_bond_site_symmetry_2
_geom_bond_publ_flag
Zn4 Cl2 2.2408(5) . ?
Zn4 Cl1 2.2474(5) . ?
Zn4 N8 2.0098(15) . ?
Zn4 N7 2.0326(15) . ?
N8 N9 1.316(2) . ?
N8 C11 1.374(2) . ?
N7 N6 1.315(2) . ?
N7 C17 1.377(2) . ?
N10 N9 1.328(2) . ?
N10 C16 1.365(2) . ?
N10 H10 0.85(3) . ?
N5 N6 1.328(2) . ?
N5 C22 1.365(2) . ?
N5 H5 0.80(3) . ?
C17 C22 1.399(2) . ?
C17 C18 1.407(3) . ?
C11 C16 1.391(3) . ?
C11 C12 1.402(3) . ?
C22 C21 1.395(3) . ?
C16 C15 1.405(3) . ?
C18 H18 0.9300 . ?
C18 C19 1.368(3) . ?
C19 H19 0.9300 . ?
C19 C20 1.420(3) . ?
C21 H21 0.9300 . ?
C21 C20 1.372(3) . ?
C12 H12 0.9300 . ?
C12 C13 1.374(3) . ?
C20 H20 0.9300 . ?
C13 H13 0.9300 . ?
C13 C14 1.414(3) . ?
C14 H14 0.9300 . ?
C14 C15 1.371(3) . ?
C15 H15 0.9300 . ?

loop_
_geom_angle_atom_site_label_1
_geom_angle_atom_site_label_2
_geom_angle_atom_site_label_3
_geom_angle
_geom_angle_site_symmetry_1
_geom_angle_site_symmetry_3
_geom_angle_publ_flag
Cl2 Zn4 Cl1 114.943(19) . . ?
N8 Zn4 Cl2 109.07(4) . . ?
N8 Zn4 Cl1 111.88(5) . . ?
N8 Zn4 N7 107.09(6) . . ?
N7 Zn4 Cl2 107.05(4) . . ?
N7 Zn4 Cl1 106.37(5) . . ?
N9 N8 Zn4 116.96(11) . . ?
N9 N8 C11 109.75(15) . . ?
C11 N8 Zn4 133.28(13) . . ?
N6 N7 Zn4 112.86(11) . . ?
N6 N7 C17 109.56(14) . . ?
C17 N7 Zn4 137.54(12) . . ?
N9 N10 C16 111.78(16) . . ?
N9 N10 H10 115.4(17) . . ?
C16 N10 H10 132.8(17) . . ?
N6 N5 C22 111.75(15) . . ?
N6 N5 H5 117.1(17) . . ?
C22 N5 H5 131.1(17) . . ?
N8 N9 N10 107.21(14) . . ?
N7 N6 N5 107.64(15) . . ?
N7 C17 C22 107.05(16) . . ?
N7 C17 C18 132.00(16) . . ?
C22 C17 C18 120.95(17) . . ?
N8 C11 C16 107.11(16) . . ?
N8 C11 C12 131.46(18) . . ?
C16 C11 C12 121.42(17) . . ?
N5 C22 C17 104.00(15) . . ?
N5 C22 C21 133.40(17) . . ?
C21 C22 C17 122.59(18) . . ?
N10 C16 C11 104.13(16) . . ?
N10 C16 C15 133.37(19) . . ?
C11 C16 C15 122.49(18) . . ?
C17 C18 H18 121.9 . . ?
C19 C18 C17 116.23(17) . . ?
C19 C18 H18 121.9 . . ?
C18 C19 H19 118.8 . . ?
C18 C19 C20 122.44(18) . . ?
C20 C19 H19 118.8 . . ?
C22 C21 H21 122.0 . . ?
C20 C21 C22 116.04(17) . . ?
C20 C21 H21 122.0 . . ?
C11 C12 H12 121.8 . . ?
C13 C12 C11 116.31(19) . . ?
C13 C12 H12 121.8 . . ?
C19 C20 H20 119.1 . . ?
C21 C20 C19 121.73(18) . . ?
C21 C20 H20 119.1 . . ?
C12 C13 H13 119.1 . . ?
C12 C13 C14 121.76(19) . . ?
C14 C13 H13 119.1 . . ?
C13 C14 H14 118.7 . . ?
C15 C14 C13 122.61(18) . . ?
C15 C14 H14 118.7 . . ?
C16 C15 H15 122.3 . . ?
C14 C15 C16 115.38(19) . . ?
C14 C15 H15 122.3 . . ?

loop_
_geom_torsion_atom_site_label_1
_geom_torsion_atom_site_label_2
_geom_torsion_atom_site_label_3
_geom_torsion_atom_site_label_4
_geom_torsion
_geom_torsion_site_symmetry_1
_geom_torsion_site_symmetry_2
_geom_torsion_site_symmetry_3
_geom_torsion_site_symmetry_4
_geom_torsion_publ_flag
Zn4 N8 N9 N10 -179.51(11) . . . . ?
Zn4 N8 C11 C16 179.80(12) . . . . ?
Zn4 N8 C11 C12 1.0(3) . . . . ?
Zn4 N7 N6 N5 178.15(11) . . . . ?
Zn4 N7 C17 C22 -177.68(13) . . . . ?
Zn4 N7 C17 C18 2.7(3) . . . . ?
N8 C11 C16 N10 -0.82(19) . . . . ?
N8 C11 C16 C15 178.96(16) . . . . ?
N8 C11 C12 C13 179.97(18) . . . . ?
N7 C17 C22 N5 0.42(19) . . . . ?
N7 C17 C22 C21 -179.12(16) . . . . ?
N7 C17 C18 C19 179.91(18) . . . . ?
N10 C16 C15 C14 -179.22(19) . . . . ?
N5 C22 C21 C20 179.80(19) . . . . ?
N9 N8 C11 C16 0.67(19) . . . . ?
N9 N8 C11 C12 -178.15(18) . . . . ?
N9 N10 C16 C11 0.72(19) . . . . ?
N9 N10 C16 C15 -179.02(19) . . . . ?
N6 N7 C17 C22 -0.34(19) . . . . ?
N6 N7 C17 C18 -179.94(18) . . . . ?
N6 N5 C22 C17 -0.4(2) . . . . ?
N6 N5 C22 C21 179.09(19) . . . . ?
C17 N7 N6 N5 0.10(19) . . . . ?
C17 C22 C21 C20 -0.8(3) . . . . ?
C17 C18 C19 C20 -0.9(3) . . . . ?
C11 N8 N9 N10 -0.23(19) . . . . ?
C11 C16 C15 C14 1.1(3) . . . . ?
C11 C12 C13 C14 0.3(3) . . . . ?
C22 N5 N6 N7 0.2(2) . . . . ?
C22 C17 C18 C19 0.4(3) . . . . ?
C22 C21 C20 C19 0.2(3) . . . . ?
C16 N10 N9 N8 -0.3(2) . . . . ?
C16 C11 C12 C13 1.3(3) . . . . ?
C18 C17 C22 N5 -179.92(16) . . . . ?
C18 C17 C22 C21 0.5(3) . . . . ?
C18 C19 C20 C21 0.7(3) . . . . ?
C12 C11 C16 N10 178.14(17) . . . . ?
C12 C11 C16 C15 -2.1(3) . . . . ?
C12 C13 C14 C15 -1.3(3) . . . . ?
C13 C14 C15 C16 0.6(3) . . . . ?

loop_
_diffrn_refln_index_h
_diffrn_refln_index_k
_diffrn_refln_index_l
_diffrn_refln_intensity_net
_diffrn_refln_intensity_u
0 0 -2 368.36 8.04
0 0 2 359.46 8.12
0 0 3 0.41 0.34
0 0 -3 0.58 0.31
0 0 4 3851 80.19
0 0 5 2.98 0.58
0 0 6 3205.17 67.84
0 0 7 0.19 0.44
0 0 8 46.76 2.77
0 0 9 0.29 0.58
0 0 10 81.13 4.44
0 0 -10 90.13 4.55
0 0 -10 88.54 4.35
0 0 -11 0.56 0.84
0 0 -11 -0.56 0.84
0 0 -12 44.69 3.31
0 0 -13 -0.38 0.9
0 0 -14 89.75 4.55
0 0 15 -0.08 0.62
0 0 16 159.96 5.48
0 1 1 396.19 8.43
0 -1 1 401.6 8.42
0 1 -1 385.42 8.4
0 -1 2 262.38 6.04
0 1 2 262.78 5.78
0 1 -2 270.65 5.73
0 1 2 267.1 6.26
0 1 -2 256.89 5.88
0 1 -3 498.92 10.92
0 -1 3 489.76 11.07
0 1 -3 494.37 10.39
0 1 3 498.35 11.32
0 -1 4 107.83 3.38
0 1 -4 113.23 3.24
0 1 4 117.77 3.66
0 1 5 1017.98 22.45
0 -1 5 985.85 22.17
0 1 6 204.5 6.19
0 -1 6 197.24 5.95
0 1 7 1673.04 37.18
0 -1 7 1679.51 37.03
0 -1 8 153.17 5.68
0 1 8 162.82 5.86
0 1 9 598.83 16.02
0 -1 9 614.16 16.02
0 -1 -10 88.58 4.49
0 1 10 86.96 4.63
0 1 -10 85.8 4.43
0 -1 10 88.32 4.54
0 -1 -10 95.93 4.75
0 1 -11 1218.96 29.11
0 -1 -11 1211.54 29.32
0 1 11 1165.52 29.58
0 -1 -11 1203.07 29.07
0 -1 -12 27.19 2.6
0 1 -12 24.06 2.4
0 -1 -12 22.71 2.34
0 1 -13 169.81 6.87
0 -1 -13 166.19 7
0 -1 -13 166.85 6.87
0 1 14 144.01 6
0 -1 -14 147.05 6.06
0 1 -14 142.84 5.9
0 -1 15 122.02 5.21
0 1 15 119.63 4.97
0 -1 16 15.02 1.5
0 1 16 15.62 1.42
0 2 0 39.6 1.36
0 2 1 1127.58 24.05
0 2 -1 1151.49 24.02
0 2 -2 5880.06 121.19
0 -2 2 5893.49 121.21
0 2 2 5895.97 121.24
0 2 3 195.78 4.79
0 2 -3 201.68 4.78
0 -2 3 203.52 5.05
0 2 -3 201.41 4.74
0 2 3 201.69 5.47
0 2 -4 4345.6 89.9
0 2 -4 4361.15 89.44
0 -2 4 4299.25 90.26
0 2 4 4341.16 90.73
0 2 5 213.53 6.2
0 2 -5 208.58 5.44
0 -2 5 203.06 5.81
0 2 6 404.82 10.63
0 -2 6 394.93 10.21
0 2 7 1.62 0.76
0 -2 7 3.44 0.72
0 2 8 735.1 18.25
0 -2 8 711.91 17.76
0 -2 9 27.17 2.16
0 2 9 23.99 2.22
0 -2 -10 48.1 3.27
0 2 -10 45.41 3.07
0 -2 -10 41.49 3.13
0 2 10 43 3.17
0 2 11 592.28 17.32
0 -2 -11 614.56 16.99
0 2 -11 628.34 16.77
0 -2 -11 620.83 17.2
0 2 -12 0.95 0.84
0 -2 -12 1.35 0.67
0 -2 -12 1.07 0.81
0 -2 -13 21.24 2.33
0 2 -13 22.26 2.21
0 2 13 19.91 2.11
0 -2 -13 23.68 2.36
0 2 14 4.73 1.11
0 -2 -14 2.54 0.86
0 -2 15 339.94 10.33
0 2 15 341.78 9.71
0 -2 -15 330.24 10
0 -2 16 63.23 3.18
0 3 0 0.91 0.37
0 3 -1 113.13 3.27
0 3 1 114.23 3.29
0 3 -2 590.75 13.01
0 3 2 577.38 13.07
0 3 3 268.94 7.06
0 3 3 261.07 6.42
0 -3 3 261.79 6.41
0 3 -3 259.6 6.36
0 -3 4 1426.73 30.07
0 3 4 1413.07 30.85
0 3 4 1380.63 29.79
0 3 -4 1379.35 29.7
0 3 -4 1417.59 29.59
0 3 5 369.75 9.8
0 3 -5 362.66 8.63
0 -3 5 371.11 9.11
0 3 6 990.37 23.42
0 -3 6 1013.54 22.61
0 3 7 303.61 9.27
0 -3 7 313.16 8.56
0 -3 8 1263.88 29.05
0 3 8 1305.01 30.14
0 3 9 506.81 14.35
0 -3 -9 500.16 14.3
0 -3 -9 511.97 14.37
0 -3 -10 914.9 22.9
0 3 10 878.57 22.88
0 -3 -10 876.91 22.83
0 -3 -11 12.5 1.85
0 3 11 14.15 2.02
0 -3 -11 11.79 1.81
0 -3 -12 495.93 14.72
0 -3 -12 494.97 14.84
0 -3 -13 76.38 4.49
0 -3 -14 151.92 6.36
0 -3 15 1.42 0.71
0 -3 -15 1.81 0.77
0 -3 16 25.56 1.92
0 -3 -16 22.94 1.72
0 4 0 149.84 4.38
0 4 -1 652.64 14.8
0 4 1 652.47 14.84
0 4 -2 2076.8 44.47
0 4 2 2127.72 44.56
0 4 3 218.64 5.89
0 4 -3 221.67 5.83
0 4 -4 168.69 4.68
0 4 4 163.86 5.47
0 4 4 163.01 4.71
0 -4 5 306.86 8.22
0 4 -5 322.88 7.9
0 4 5 304.75 9.09
0 -4 6 285.96 7.78
0 4 6 286.22 8.59
0 4 7 1.44 0.7
0 -4 7 2.53 0.6
0 4 8 28.4 2.47
0 -4 -9 11.65 1.67
0 -4 -9 16.04 1.95
0 4 9 10.94 1.66
0 4 10 40.15 3.22
0 -4 -10 36.28 3.06
0 -4 -10 40.34 3.16
0 -4 -11 47.94 3.52
0 -4 -11 46.06 3.51
0 4 11 43.81 3.51
0 -4 -12 22.49 2.47
0 -4 -13 902.7 23.29
0 -4 -14 2.25 0.97
0 -4 15 467.76 12.87
0 -4 -15 460.73 12.81
0 -4 16 1.07 0.54
0 -4 -16 1.04 0.6
0 5 0 0.63 0.42
0 5 -1 0.69 0.42
0 5 1 1.16 0.47
0 5 2 276.75 7.45
0 5 -2 279.39 7.44
0 5 3 210.8 6.04
0 5 -3 211.09 5.98
0 5 4 348.62 9.64
0 5 4 328 8.7
0 5 -4 343.61 8.68
0 5 5 78.82 3.74
0 5 -5 80.69 2.99
0 5 6 668 17.14
0 5 7 291.13 9.39
0 5 8 259.9 9.31
0 -5 -8 285.86 9.42
0 -5 -8 281.69 9.37
0 5 9 16.39 2.08
0 -5 -9 17.21 2.06
0 -5 -10 593.78 16.61
0 5 10 557.6 16.67
0 -5 -11 18.6 2.25
0 -5 -12 113.21 5.72
0 -5 -13 44.08 3.31
0 -5 -14 295.26 9.68
0 -5 -15 3.2 0.86
0 -5 15 3.7 0.91
0 -5 -16 73.65 3.19
0 -5 16 79.86 3.3
0 6 0 55.83 2.67
0 6 -1 8.02 1.03
0 6 1 7.22 0.96
0 6 -2 278.72 7.85
0 6 2 283.78 7.92
0 6 -3 74.02 3.16
0 6 3 74.39 3.2
0 6 -4 241.68 6.94
0 6 4 240.55 7.72
0 6 4 235.91 6.99
0 6 -5 37.15 2.09
0 6 5 37.08 2.64
0 6 6 109.36 4.97
0 6 7 156.59 6.43
0 6 8 22.54 2.43
0 -6 -8 22.55 2.29
0 -6 -9 28.98 2.72
0 6 9 31.95 3.01
0 -6 -10 4.68 1.29
0 6 10 4.35 1.29
0 -6 -11 372.23 12.2
0 -6 -12 106.33 5.48
0 -6 -13 160.62 6.79
0 -6 -14 22.57 2.15
0 -6 15 88.58 3.89
0 -6 -15 91.62 4.07
0 7 0 0.33 0.5
0 7 1 511.03 13.35
0 7 -1 530.19 13.39
0 7 -2 3.16 0.76
0 7 2 2.25 0.7
0 7 3 71.12 3.36
0 7 -3 72.9 3.37
0 7 4 1.38 0.77
0 7 4 0.15 0.45
0 7 -4 0.93 0.5
0 7 5 498.56 13.98
0 7 6 521.15 14.78
0 -7 -7 197.23 7.37
0 7 7 185.89 7.59
0 7 8 5.01 1.34
0 -7 -8 5.2 1.23
0 7 9 126.69 6.43
0 -7 -9 132.34 6.18
0 -7 -10 278.79 9.98
0 -7 -11 230.42 8.79
0 -7 -12 104.23 5.41
0 -7 -13 22.63 2.33
0 -7 14 0.48 0.53
0 -7 -14 1.37 0.87
0 -7 -15 67.47 3.21
0 -7 15 58.45 2.86
0 8 0 710.62 17.81
0 8 -1 209.4 7.1
0 8 1 214.63 7.16
0 8 2 168.4 6.22
0 8 -2 182.28 6.36
0 8 3 346.75 10.05
0 8 -3 328.61 9.86
0 8 -4 219.27 7.32
0 8 4 223.54 7.99
0 8 5 19.4 2.14
0 8 -5 17.8 2.05
0 8 6 56.8 3.83
0 -8 -6 61.44 3.62
0 -8 -7 310.42 10.28
0 8 7 315.04 10.81
0 8 8 4.91 1.31
0 -8 -8 4.33 1.17
0 -8 -9 215.48 8.35
0 -8 -10 205.77 8.14
0 -8 -11 53.41 3.74
0 -8 -12 5.69 1.3
0 -8 -13 75.07 4.05
0 -8 -14 5.21 0.99
0 -8 14 3.39 0.77
0 -8 -15 18.36 1.47
0 9 0 0.45 0.57
0 9 1 24.16 2.23
0 9 -1 24.83 2.2
0 9 2 9.96 1.41
0 9 -2 5.74 1.13
0 9 3 1.94 0.76
0 9 -3 2.62 1.06
0 9 3 1.03 0.65
0 9 -3 1.02 0.63
0 9 -4 38.23 2.99
0 9 4 39.37 3.11
0 9 5 65.22 4.15
0 9 -5 60.47 3.92
0 9 6 147.99 6.8
0 -9 -6 158.68 6.4
0 9 7 125.43 6.36
0 -9 -7 141.34 6.11
0 -9 -8 8.22 1.52
0 -9 -9 76.19 4.51
0 -9 -10 263.37 9.37
0 -9 -11 56.89 3.7
0 -9 -12 6.02 1.32
0 -9 13 0.42 0.54
0 -9 -13 1.05 0.69
0 -9 -14 12.08 1.32
0 10 0 4.07 1.11
0 10 0 2.24 1.16
0 10 1 436.12 12.81
0 -10 1 416.15 12.58
0 10 -1 413.53 12.76
0 10 1 400.33 12.81
0 10 -1 431.54 12.79
0 10 2 150.53 6.71
0 10 -2 151.85 6.52
0 10 3 762.48 20.62
0 10 3 787.4 20.67
0 10 -3 757.5 20.29
0 10 4 66.46 4.35
0 10 -4 69.36 4.32
0 10 4 77.43 4.55
0 10 -5 424.7 13.06
0 10 5 394.08 12.97
0 10 5 415.36 13.22
0 10 6 11.49 1.91
0 -10 -7 16.37 1.97
0 -10 -8 339.82 10.94
0 -10 -9 34.8 2.87
0 -10 -10 4.24 1.14
0 -10 -11 15.89 1.81
0 -10 -12 64.62 3.48
0 10 12 59.7 3.36
0 10 13 2.94 0.83
0 -10 -13 1.4 0.58
0 11 0 0.31 1.02
0 -11 1 32.89 2.91
0 11 1 37.1 3.25
0 11 -1 37.14 3.17
0 11 -2 8.12 1.65
0 11 2 6.93 1.63
0 11 2 8.99 1.61
0 11 3 -0.16 0.84
0 11 -3 -0.76 0.93
0 11 -4 3.11 1.4
0 11 4 4.04 1.27
0 11 4 5.01 1.49
0 11 5 114.76 6
0 11 6 134.06 6.53
0 11 7 2.56 1.31
0 -11 -8 5.93 1.26
0 11 8 5.99 1.54
0 11 9 135.3 6.18
0 -11 -9 137.8 5.8
0 11 10 19.41 2.15
0 -11 -10 18.61 1.92
0 11 11 206.7 7.12
0 -11 -11 206.03 7.01
0 11 12 28.44 2.03
0 -11 -12 22.8 1.82
0 -12 0 5.24 1.47
0 12 0 6.8 1.74
0 -12 1 96.43 5.22
0 -12 -1 98.76 5.47
0 12 1 102.46 5.56
0 12 -1 102.24 5.47
0 12 2 300.49 10.84
0 12 -2 314.28 10.82
0 12 -3 8.18 1.7
0 12 3 8.35 1.81
0 12 -4 1.09 1.22
0 12 4 0.9 1.19
0 12 5 73.73 4.72
0 12 6 22.48 2.64
0 12 7 21.47 2.48
0 12 8 7.49 1.59
0 12 9 93.82 4.75
0 12 10 92.79 4.31
0 -12 -10 93.22 4.45
0 -12 -11 1.77 0.64
0 -12 -11 2.1 0.7
0 12 11 2.34 0.96
0 -13 0 -0.22 0.93
0 13 0 1.25 1.17
0 13 -1 0.27 1.05
0 -13 -1 3.42 1.17
0 13 1 2.51 1.4
0 13 2 18.75 2.39
0 -13 -2 16.48 2.3
0 13 -2 21.64 2.51
0 13 3 115 5.89
0 -13 -3 110.44 5.98
0 13 -3 122.99 6
0 13 4 3.62 1.34
0 13 5 326.91 11.05
0 13 6 1.79 1.28
0 13 7 310.77 10.22
0 13 8 11.16 1.65
0 -13 -8 14.21 1.84
0 -13 -9 326.38 9.89
0 13 9 306.03 9.32
0 -13 -10 0.97 0.54
0 13 10 1.73 0.81
0 -14 0 63.97 4.04
0 14 0 58.98 3.94
0 14 -1 73.26 4.39
0 -14 -1 68.88 4.37
0 14 1 72.36 4.38
0 14 2 0.83 1.04
0 14 -2 -1.85 1.19
0 14 -3 97.68 5.04
0 -14 -3 87.95 5.04
0 14 3 90.37 4.87
0 14 4 80.46 4.52
0 -14 -4 85.11 4.92
0 -14 -5 8.2 1.58
0 14 5 9.68 1.63
0 -14 -6 3.78 1.18
0 14 6 7 1.36
0 14 7 37.41 2.63
0 -14 -7 41.66 3.06
0 -14 -8 4.69 1.05
0 14 8 5.93 1.15
0 -14 -9 3.53 0.85
0 15 0 0.91 0.94
0 -15 -1 0.38 0.69
0 15 1 2.4 1.12
0 15 -1 2.8 1.11
0 -15 -2 38.87 2.99
0 15 2 41.9 2.99
0 15 -2 45.54 3.13
0 -15 -3 59.27 3.75
0 15 3 60.67 3.53
0 -15 -4 191.08 7.25
0 15 4 181.79 6.62
0 15 5 56.66 3.14
0 -15 -5 55.75 3.46
0 -15 -6 168.3 6.28
0 15 6 157.64 5.55
0 15 7 118.21 4.24
0 -15 -7 124.42 4.93
0 -15 -8 76.28 3.37
0 16 0 99.24 4.29
0 -16 -1 472.79 12.54
0 16 1 492.16 12.84
0 16 2 0.43 0.76
0 -16 -2 0.36 0.64
0 16 3 361.76 9.91
0 -16 -3 356.29 10.19
0 -16 -4 1.68 0.71
0 16 4 1.29 0.73
0 -16 -5 242.57 7.43
0 -16 -6 13.95 1.3
-1 0 16 0.49 0.51
-1 0 15 150.17 5.93
-1 0 14 0.02 0.81
-1 0 13 69.06 4.17
-1 0 12 -0.65 1.2
-1 0 11 80.3 4.8
-1 0 10 -1.59 0.92
-1 0 9 494.65 14.03
-1 0 8 0.63 0.58
-1 0 7 160.31 5.74
-1 0 6 0.02 0.48
-1 0 5 3236.68 68.35
-1 0 4 1.05 0.49
-1 0 3 5074.52 105.14
-1 0 2 0.46 0.32
-1 0 1 2866 59.38
-1 0 0 2.18 0.25
-1 0 -1 4267.65 88.04
-1 0 -2 0.33 0.3
1 0 3 180.59 4.59
1 0 4 0.61 0.32
-1 0 -4 0.7 0.39
-1 0 -5 53.51 2.36
1 0 5 44.44 2.03
-1 0 -6 0.39 0.45
1 0 6 0.11 0.39
1 0 7 59.8 2.84
1 0 8 0.17 0.44
1 0 9 235.9 7.68
-1 0 -10 0.01 0.69
-1 0 -10 1.09 0.76
-1 0 -11 173.74 7.27
-1 0 -11 185.18 7.18
-1 0 -12 0.37 0.8
-1 0 -12 0.4 0.83
-1 0 -13 258.3 9.31
-1 0 -14 0.43 0.73
-1 0 -15 279.68 8.79
1 0 15 270.55 8.51
1 0 16 0.17 0.52
-1 1 16 273.16 8.04
-1 -1 16 286.56 8.41
-1 1 15 7.89 1.26
-1 -1 15 6.61 1.17
-1 -1 14 817.09 21.27
-1 1 14 828.56 21.08
-1 1 13 3.91 1.13
1 -1 -13 2.88 1.06
-1 1 12 786.11 20.56
1 -1 -12 768.57 20.28
1 -1 -12 786.24 20.41
1 -1 -11 131.3 5.78
-1 1 11 129.23 6.37
1 -1 -11 127.49 5.8
-1 -1 11 131.19 6.13
1 -1 -10 1117.43 27.13
-1 1 10 1137.6 28
-1 -1 10 1130.27 27.63
1 -1 -10 1111.59 27.24
-1 -1 9 33.98 2.67
-1 1 9 30.14 2.56
-1 -1 8 1184.48 28.35
-1 1 8 1235.33 28.48
-1 -1 7 47.36 2.77
-1 1 7 51.64 2.87
-1 -1 6 508.8 13.1
-1 1 6 529.68 13.13
-1 1 5 101.76 3.72
-1 -1 5 101.01 3.74
-1 -1 4 683.24 15.84
-1 1 4 692.79 15.81
-1 -1 3 164.58 4.63
-1 1 3 164.91 4.57
-1 -1 2 59.68 2.06
-1 1 2 57.18 2
-1 -1 1 124.08 3.25
-1 1 1 121.01 3.12
-1 1 0 92.5 2.24
-1 -1 -1 0.75 0.29
-1 1 -1 0.81 0.26
-1 -1 -2 672.06 14.34
-1 1 -2 684.93 14.34
1 -1 2 637.7 13.67
1 -1 3 18.45 0.83
-1 -1 -4 28.24 1.58
1 -1 4 25.49 1.21
1 1 4 28.56 1.06
1 1 4 26.79 1.5
1 -1 5 130.76 4.02
1 1 5 145.02 3.33
1 1 5 140.51 4.46
-1 -1 -5 147.48 4.62
-1 1 -5 142 4.45
1 1 6 6.93 0.94
1 -1 6 7.43 0.86
-1 1 -6 7.85 1.01
1 1 7 59.91 3.01
-1 1 -7 64.94 3
1 -1 7 60.19 2.76
1 1 8 241.04 7.66
1 -1 8 249.96 7.46
1 1 9 230.45 7.69
-1 1 -10 40.67 3.03
-1 -1 -10 33.96 2.74
-1 -1 -10 36.03 2.93
-1 -1 -11 257.49 9.21
-1 -1 -11 233.03 8.64
-1 1 -11 253.83 9.05
-1 -1 -12 1.96 0.96
-1 1 -12 2.83 1.12
-1 -1 -12 1.71 0.79
-1 -1 -13 24.44 2.43
-1 -1 -13 21.24 2.37
-1 1 -13 20.91 2.36
-1 -1 -14 22.97 2.28
-1 1 -14 20.24 2.12
-1 -1 -14 22.8 2.3
1 1 15 50.02 2.84
-1 1 -15 47.82 2.95
1 -1 16 91.42 3.73
-1 -2 16 78.15 3.6
-1 -2 15 5.41 1.13
-1 2 15 4.58 0.91
-1 -2 14 91.43 4.82
-1 2 14 99.04 4.68
1 -2 -14 92.14 4.62
1 -2 -13 87.84 4.73
-1 2 13 95.18 4.82
-1 2 12 18.47 2.13
1 -2 -12 20.46 2.28
-1 2 11 5.74 1.25
-1 -2 11 7.44 1.48
1 -2 -11 6.08 1.35
1 -2 -11 6.69 1.37
-1 2 11 3.81 1.26
-1 2 10 34.42 3.01
-1 -2 10 38.54 2.92
1 -2 -10 39.53 3.01
1 -2 -10 38.27 2.91
-1 -2 9 568.85 15.54
-1 2 9 590.51 15.9
-1 2 8 35.26 2.58
-1 -2 8 34.56 2.46
-1 -2 7 814.25 20.26
-1 2 7 888.14 20.62
-1 -2 6 586.85 14.8
-1 2 6 624.55 15.06
-1 2 5 460.54 11.56
-1 -2 5 437.09 11.29
1 2 -5 458.71 10.23
-1 2 4 464.67 11.24
-1 -2 4 455.79 11.1
-1 -2 3 666.15 15.31
-1 2 3 696.02 15.45
-1 -2 2 266.29 6.59
-1 2 2 266.78 6.54
-1 -2 1 155.75 3.45
-1 2 1 169.81 4.03
-1 -2 0 1921.4 40.51
-1 -2 0 1951.63 40.61
-1 2 0 1981.73 40.44
-1 -2 -1 410.09 9.43
-1 -2 -1 418.66 9.56
-1 -2 -2 281.16 7.12
-1 2 -2 308.06 7
1 2 3 12.03 0.77
1 -2 3 8.8 0.5
1 2 4 693.15 16.44
1 2 4 729.34 15.51
1 -2 4 699.26 15.46
-1 -2 -4 720.35 16.38
1 2 5 14.11 0.77
1 2 5 13.54 1.26
1 -2 5 12.58 0.92
-1 2 -5 11.87 1.08
1 2 6 175.51 5.77
-1 2 -6 185.56 5.61
1 -2 6 180.08 5.2
1 2 7 8.15 1.14
1 -2 7 9.74 1.01
-1 2 -7 6.5 0.93
1 2 8 230.55 7.66
1 2 9 19.35 1.95
-1 -2 -9 21.59 2.16
1 2 10 3.23 0.97
-1 2 -10 2.55 0.96
-1 -2 -10 2.26 0.94
-1 -2 -10 3.15 1.02
-1 -2 -11 167.65 6.97
-1 2 -11 163.62 6.94
-1 -2 -11 168.82 7.17
-1 -2 -12 63.42 4.21
-1 -2 -12 70.48 4.29
-1 2 -12 64.41 4.06
-1 -2 -13 43.51 3.32
-1 2 -13 47.88 3.43
-1 -2 -13 44.85 3.45
-1 2 -14 2.38 0.86
-1 -2 -14 4.5 1.25
-1 -2 -14 4.16 1.09
-1 -2 -15 62.14 3.45
-1 2 -15 61.39 3.27
1 -2 16 134.35 4.82
-1 -3 16 139.52 5.1
1 -3 -15 71.65 3.66
-1 -3 15 75.09 3.92
-1 -3 14 144.77 6.2
-1 3 14 143.38 5.72
1 -3 -14 140.62 5.99
1 -3 -13 248.27 9.11
-1 3 13 268.34 8.91
-1 3 12 73.91 4.14
1 -3 -12 63.77 4.13
-1 3 11 46.48 3.74
1 -3 -11 52.09 3.66
-1 3 11 53.49 3.43
-1 3 10 221.3 8.53
-1 -3 10 210.5 7.9
1 -3 -10 224.67 8.39
-1 3 10 233.54 7.96
-1 -3 9 441.63 12.85
-1 3 9 464.68 13.53
1 -3 -9 467.99 13.5
1 -3 -9 468.07 13.3
-1 -3 8 53.98 3.11
-1 3 8 55.81 3.39
-1 -3 7 733.05 17.88
-1 3 7 732.52 18.33
-1 3 6 479.91 12.24
-1 -3 6 442.69 11.75
-1 -3 5 10.81 1.1
-1 3 5 9.85 1.15
1 3 -5 7.66 0.71
-1 3 4 1.27 0.53
-1 -3 4 2.65 0.64
1 3 -4 2.95 0.47
1 3 -3 4.2 0.56
-1 -3 3 4.68 0.66
-1 3 2 22.15 1.26
1 3 -2 19.51 1.16
-1 3 1 1.63 0.4
-1 3 0 1.03 0.26
-1 3 0 0.89 0.3
-1 -3 0 0.87 0.24
-1 3 -1 2717.12 56.62
1 3 1 2769.49 57.22
-1 -3 -1 2724.4 56.6
1 3 2 1 0.35
1 3 3 1566.78 33.37
1 3 4 17.87 1.09
1 -3 4 18.02 0.87
1 3 5 1505.12 31.41
1 3 5 1434.88 32.78
1 -3 5 1457.88 31.21
1 3 6 270.1 8.28
-1 3 -6 285.5 7.65
-1 3 -7 2117.56 44.64
1 3 7 1969.81 45.37
-1 3 -8 260.76 7.74
1 3 8 260.51 8.51
-1 -3 -9 999.76 24.58
1 3 9 948.25 24.21
-1 3 -9 964.72 24.43
-1 -3 -9 1012.21 24.4
-1 -3 -10 150.45 6.49
-1 -3 -10 156.82 6.74
1 3 10 149.71 6.47
-1 3 -10 153.45 6.53
-1 3 -11 339.85 10.96
-1 -3 -11 329.4 11.19
-1 -3 -11 337.66 11.03
1 3 11 309.59 10.81
-1 3 -12 153.38 6.64
-1 -3 -12 159.59 6.97
-1 -3 -12 156.01 7.03
-1 3 -13 370.49 11.55
-1 -3 -13 363.92 12.01
-1 -3 -13 376.99 11.98
-1 3 -14 96.69 4.6
-1 -3 -14 101.14 5.03
-1 -3 -15 184.5 6.69
1 -3 16 48.04 2.56
-1 -4 16 271.46 7.7
1 -4 -16 247.43 7.23
1 -4 -15 105.13 4.57
-1 -4 15 108.56 4.75
-1 -4 14 214.23 7.8
1 -4 -14 204.62 7.64
1 -4 -13 21.19 2.27
1 -4 -12 86.52 4.91
-1 4 11 390.23 13
1 -4 -11 393.58 12.64
-1 4 10 4.44 1.28
1 -4 -10 2.75 1.07
1 -4 -9 96.36 5.04
-1 -4 9 102.15 4.75
-1 4 9 98.03 5.06
-1 4 8 258.2 8.76
-1 -4 8 251 8.16
-1 -4 7 199.62 6.68
-1 4 7 202.77 7.11
-1 4 6 63.9 3.33
-1 -4 6 63.43 3.07
1 4 -5 646.96 14.77
-1 -4 5 610.62 15.3
-1 4 5 660.8 15.84
1 4 -4 770.22 17.47
-1 -4 4 765.4 17.81
-1 4 4 780.79 18.09
-1 4 3 3.88 0.69
1 4 -3 2.72 0.53
-1 4 2 709.13 15.94
1 4 -2 683.6 15.87
-1 4 1 0.84 0.36
1 4 -1 0.59 0.41
1 4 0 1777.02 36.59
-1 -4 0 1692.35 35.37
-1 4 0 1688.94 35.44
-1 4 -1 304.56 7.03
1 4 1 327.64 7.98
1 4 2 134.79 4.16
1 4 3 144.21 4.39
1 4 4 167.2 4.91
1 4 5 11.21 0.97
1 4 5 11.45 1.4
1 4 6 235.55 7.93
-1 4 -6 260.81 7.1
-1 4 -7 1020.99 22.9
1 4 7 964.26 23.99
1 4 8 47.71 3.2
-1 4 -9 75.81 4.32
-1 -4 -9 79.95 4.36
1 4 9 71.86 4.22
-1 -4 -9 74.37 4.36
1 4 10 2.44 0.97
-1 -4 -10 3.03 1.08
-1 -4 -10 1.85 1.03
-1 4 -10 4.03 1.19
-1 4 -11 32.08 2.82
-1 -4 -11 28.99 2.8
1 4 11 27.22 2.77
-1 -4 -11 33.43 3.04
-1 -4 -12 339.59 11.62
-1 4 -12 345.79 11.11
-1 -4 -12 342.52 11.49
-1 4 -13 88.24 4.55
-1 -4 -13 92.92 5.04
-1 -4 -14 116.66 5.45
-1 4 -14 118.84 4.98
-1 -4 -15 10.55 1.44
1 -4 16 106.64 3.95
-1 -4 -16 94.18 3.81
-1 -5 16 24.02 1.68
-1 -5 15 0.68 0.61
1 -5 -15 2.77 0.79
1 -5 -14 4.49 1.11
-1 -5 14 4.24 1.03
1 -5 -13 0.3 0.83
1 -5 -12 11.86 1.87
1 -5 -11 100.78 5.45
-1 5 10 9.59 1.79
1 -5 -10 7.44 1.49
-1 5 9 2.6 1.06
1 -5 -9 1.77 0.9
-1 -5 8 489.69 13.25
-1 5 8 501.66 14.17
1 -5 -8 458.81 13.88
-1 5 7 116.26 5.17
-1 -5 7 111.28 4.6
-1 5 6 376.39 10.9
-1 5 5 286.77 8.48
1 5 -5 278.49 7.65
1 5 -4 326.26 8.58
-1 5 4 318.58 8.95
1 5 -3 78.59 3.15
-1 5 3 81.49 3.32
1 5 -2 440.9 11.01
-1 5 2 441.71 10.95
-1 -5 1 287.23 6.53
1 5 -1 310.05 8.03
-1 5 1 306.19 6.72
-1 5 0 412.9 9.02
1 5 0 448.03 10.63
1 5 1 1320.65 29.15
1 5 2 155.49 4.92
1 5 3 718.97 16.81
1 5 4 70.59 2.95
1 5 5 1131.36 25.66
1 5 5 1186.02 27.13
1 5 6 243.48 8.18
1 5 7 648.78 17.27
-1 -5 -8 678.83 17.98
-1 -5 -8 683.21 18.24
1 5 8 676.48 18.18
-1 5 -8 672.93 18.23
-1 -5 -9 282.58 10.07
-1 5 -9 299.35 10.06
1 5 9 289.28 10.14
-1 -5 -9 301.3 10.02
-1 -5 -10 116.51 5.7
-1 -5 -10 113.58 5.81
-1 5 -10 118.44 5.65
1 5 10 103.54 5.62
-1 -5 -11 1053.43 27.29
-1 5 -11 1080.84 26.72
-1 -5 -11 1078.42 27.18
-1 5 -12 219.98 8.03
-1 -5 -12 215.64 8.5
-1 -5 -13 93.39 5.01
-1 -5 -14 531.96 14.91
-1 -5 -15 101.09 4.47
1 -5 16 103.7 3.79
1 -6 -15 289.21 8.53
-1 -6 15 277.75 8.3
-1 -6 14 3.09 0.89
1 -6 -14 3.01 1.04
1 -6 -13 180.61 7.25
1 -6 -12 30.02 2.85
1 -6 -11 266.54 9.83
1 -6 -10 11.22 1.83
-1 6 10 10.52 1.82
1 -6 -9 20.79 2.38
-1 6 9 23.79 2.55
1 -6 -8 29.1 2.67
-1 6 8 27.53 2.6
-1 6 7 2.08 0.91
-1 6 6 12.57 1.62
-1 6 5 718.75 18.01
1 6 -5 715.23 17.19
1 6 -4 472.6 12.16
-1 6 4 479.87 12.6
1 6 -3 460.06 11.86
-1 6 3 462.44 11.98
-1 6 2 3.46 0.75
1 6 -2 2.8 0.7
1 6 -1 195.09 6.17
1 6 0 6.14 0.94
1 6 1 1309.3 29.4
1 6 2 132.69 4.75
1 6 3 1301.33 29.25
1 6 4 19.84 1.61
1 6 5 1618.85 37.55
1 6 5 1651.1 36.19
1 6 6 45.27 3.17
-1 -6 -7 81.77 4.24
1 6 7 77.57 4.44
-1 -6 -7 83.62 4.41
-1 -6 -8 32.01 2.83
-1 -6 -8 30.13 2.68
1 6 8 30.06 2.77
-1 6 -8 29.79 2.84
-1 6 -9 97.65 5.2
-1 -6 -9 108.76 5.36
1 6 9 105.24 5.55
-1 -6 -10 44.44 3.45
1 6 10 39.27 3.41
-1 6 -10 51.79 3.57
-1 -6 -11 3.33 1.21
-1 6 -11 1.72 1
-1 -6 -12 6.48 1.47
-1 -6 -13 57.35 3.79
-1 -6 -14 4.04 1.05
-1 -6 -15 69.01 3.44
-1 -7 15 0.12 0.42
1 -7 -15 0.35 0.5
-1 -7 14 21.97 1.87
1 -7 -14 20.37 1.94
-1 -7 13 53.53 3.28
1 -7 -13 52.46 3.46
1 -7 -12 131.66 6.19
1 -7 -11 5.9 1.38
1 -7 -10 1181.08 29.59
-1 7 9 14.2 2.06
1 -7 -9 12.4 1.9
-1 7 8 119.64 5.92
1 -7 -8 117.4 5.79
-1 7 7 271.19 9.34
1 -7 -7 252.12 9.15
-1 7 6 1282.96 30.61
1 7 -5 329.72 9.5
-1 7 5 330.42 10.08
1 7 -4 1248.61 28.88
-1 7 4 1267.48 29.21
1 7 -3 1277.2 29.63
-1 7 3 1315.94 29.7
1 7 -2 87.45 3.91
-1 7 2 87.78 3.76
-1 7 1 1224.96 27.55
1 7 -1 1219.28 28.09
1 7 0 348.73 9.88
1 7 1 124.72 4.86
1 7 2 21.18 1.8
1 7 3 413.25 11.35
1 7 4 165.78 5.87
1 7 5 434 12.78
1 7 5 415.79 11.48
1 7 6 572.59 16.23
-1 -7 -7 367.83 11.07
1 7 7 333.06 11.42
-1 7 -8 109.69 5.57
-1 -7 -8 113.5 5.42
1 7 8 104.24 5.59
1 7 9 78.68 4.89
-1 7 -9 82.8 4.67
-1 -7 -9 83.22 4.69
-1 -7 -10 828.17 21.98
-1 -7 -11 52.71 3.77
-1 -7 -12 367.1 11.82
-1 -7 -13 19.38 2.17
-1 -7 -14 77.82 3.94
1 -7 15 17.37 1.44
-1 -7 -15 18.71 1.63
1 -8 -15 59.3 2.69
1 -8 -14 0.48 0.49
-1 -8 14 0.84 0.53
-1 -8 13 75.16 3.71
1 -8 -13 78.42 4.12
-1 -8 12 28.45 2.34
1 -8 -12 30.34 2.67
1 -8 -11 66.9 4.24
1 -8 -10 4.33 1.35
1 -8 -9 44.64 3.52
1 -8 -8 3.17 1.11
-1 8 8 1.63 0.91
-1 8 7 3.48 1.12
1 -8 -7 1.39 0.87
-1 8 6 0.68 0.87
1 -8 -6 0.39 0.82
1 8 -5 0.74 0.45
-1 8 5 1.57 0.72
1 8 -4 136.37 5.58
-1 8 4 157.09 6
1 8 -3 250.52 8.13
-1 8 3 238.59 7.92
-1 8 2 41.26 2.61
1 8 -2 38.75 2.68
-1 8 1 1252.81 28.43
1 8 -1 1231.18 29.08
1 8 0 278.27 8.81
1 8 1 1220.73 28.69
1 8 2 225.27 7.64
1 8 3 258.99 8.39
1 8 4 435.85 12.28
-1 8 -5 488.24 14.03
1 8 5 500.6 14.69
1 8 5 488.97 13.39
1 8 6 158.02 6.99
-1 -8 -6 159.18 6.32
1 8 7 313.43 11.17
-1 -8 -7 325.64 10.39
-1 -8 -8 239.71 8.63
1 8 8 222.4 9.12
-1 -8 -9 104.35 5.35
-1 -8 -10 26.06 2.63
-1 -8 -11 9.73 1.77
-1 -8 -12 2.8 1.18
-1 -8 -13 3.33 0.95
-1 -8 -14 4.84 0.95
-1 9 14 107.05 4.09
1 -9 -14 101.76 4.04
1 -9 -13 114.78 4.82
1 -9 -12 100.98 4.84
1 -9 -11 648.43 17.75
1 -9 -10 125.11 5.96
1 -9 -9 563.98 16.3
1 -9 -8 386.52 12.39
-1 9 7 861.05 23.38
1 -9 -7 919.68 23.14
1 -9 -6 300.18 9.98
-1 9 6 293.83 10.25
1 9 -5 943.78 23.46
-1 9 5 958.3 24.03
1 9 -4 422.51 12.41
-1 9 4 443.46 12.55
-1 9 3 510.19 13.72
1 9 -3 462.38 13.57
1 9 -3 499.93 13.92
-1 9 3 462.97 14.1
-1 9 2 470.36 12.94
1 9 -2 466.7 13.42
-1 9 1 416.87 11.55
1 9 -1 408.72 12.22
1 9 0 178.64 6.9
1 9 1 251.15 8.65
-1 9 -2 151.38 6.44
1 9 2 165.02 6.46
1 9 3 291.58 9.48
-1 9 -3 276.9 9.46
1 9 4 109.5 5.07
-1 9 -4 108.28 5.28
1 9 4 103.27 5.1
-1 9 -5 89.31 4.86
1 9 5 94.51 4.61
1 9 5 89.52 5.17
1 9 6 9.64 1.8
-1 -9 -6 8.22 1.46
1 9 7 97.49 5.6
-1 -9 -7 107.46 5.2
-1 -9 -8 14.45 1.89
-1 -9 -9 0.46 0.8
-1 -9 -10 64.63 4.06
-1 -9 -11 296.39 9.95
-1 -9 -12 117.2 5.27
-1 -9 -13 4.61 1.03
-1 -9 -14 14.3 1.38
-1 10 13 32.32 2.23
1 -10 -13 29.59 2.05
1 -10 -12 57.18 3.24
1 -10 -11 5.49 1.18
1 -10 -10 110.47 5.3
1 -10 -9 17.09 2.1
1 -10 -8 4.05 1.16
1 -10 -7 17.8 2.07
-1 10 6 107.79 5.69
1 -10 -6 120.62 5.57
-1 10 5 29.24 3.01
-1 10 5 34.52 2.95
1 10 -5 30.5 2.69
1 10 -4 178.46 7.14
-1 10 4 179.83 7.65
1 10 -4 160.27 6.9
-1 10 4 177.39 7.06
1 10 -3 152.65 6.55
1 10 -3 137.13 6.19
-1 10 3 163.29 6.42
-1 10 3 145.54 6.77
1 10 -2 626.59 17.03
-1 10 2 620.71 17.71
-1 -10 2 609.5 17.27
1 10 -2 649.87 17.52
-1 -10 1 0.72 0.78
1 10 -1 0.66 1.09
1 10 -1 0.82 0.67
1 10 0 1081.27 26.46
-1 -10 0 1054.01 26.38
1 10 0 1014.77 25.82
-1 10 0 1064.77 26.63
-1 10 -1 24.16 2.57
1 10 1 26.28 2.53
1 10 1 21.79 2.35
1 10 2 751.15 20.3
1 10 2 802.3 20.65
-1 10 -2 776.38 20.62
1 10 3 322.87 10.74
1 10 3 331.42 10.81
-1 10 -3 328.23 10.93
-1 10 -4 623.66 17.45
1 10 4 626.47 18.01
1 10 4 600.91 17.1
1 10 4 620.03 17.11
1 10 5 83.25 4.76
-1 10 -5 89.61 5.02
1 10 5 85.53 5.19
1 10 6 329.43 10.83
1 10 6 306.23 11.38
1 10 7 1.03 1.14
-1 -10 -7 0.83 0.72
1 10 8 16.59 2.14
-1 -10 -8 20.15 2.16
-1 -10 -9 100.5 5.06
1 10 9 101.88 5.13
-1 -10 -10 10.78 1.66
-1 -10 -11 1.05 0.65
-1 -10 -12 1.25 0.6
-1 -10 -13 7.51 1.14
-1 11 12 4.16 1
1 -11 -12 3.34 0.76
1 -11 -11 150.22 5.69
-1 11 11 159.64 6.17
-1 11 10 0.31 0.93
1 -11 -10 0.01 0.65
-1 11 9 547.41 16.01
1 -11 -9 546.53 15.06
1 -11 -8 81.31 4.35
-1 11 8 76.05 4.81
-1 11 7 234.43 9.29
-1 11 6 143.4 6.94
-1 11 5 860.38 23.28
1 11 -4 4.03 1.19
-1 11 4 5.27 1.6
1 11 -4 4.38 1.33
1 11 -3 439.81 13.65
-1 11 3 464.69 14.57
1 11 -3 475.28 14.23
-1 -11 2 443.71 13.42
1 11 -2 437.16 13.53
-1 11 2 421.23 13.7
1 11 -2 409.28 12.9
-1 -11 1 245.79 9.25
1 11 -1 252.48 8.99
1 11 -1 244.4 9.3
-1 11 1 246.41 9.5
-1 11 0 198.44 8.17
1 11 0 200.51 8.16
-1 -11 0 197.53 8.11
1 11 0 194.11 7.71
-1 -11 -1 374.41 12.36
-1 11 -1 378.97 12.34
1 11 1 362.55 11.84
1 11 1 382.32 12.34
-1 -11 -2 23.21 2.59
-1 11 -2 26.42 2.76
1 11 2 20.7 2.45
1 11 2 20.95 2.41
1 11 3 4.55 1.35
1 11 3 4.07 1.19
-1 11 -4 337.39 11.37
1 11 4 326.67 11.04
1 11 4 328.73 11.83
1 11 5 3.54 1.42
-1 11 -5 0.93 1.09
1 11 6 40.04 3.22
1 11 7 44.86 3.43
1 11 8 167.32 6.83
-1 -11 -9 205.83 8
-1 -11 -9 209.46 7.47
-1 -11 -10 101.04 4.78
-1 -11 -10 99.6 4.57
-1 -11 -11 76.01 3.64
-1 -11 -11 83.28 3.85
-1 -11 -12 97.67 3.91
-1 12 11 3.78 1.1
1 -12 -11 2.4 0.73
-1 12 10 10.55 1.58
1 -12 -10 11.71 1.37
1 -12 -9 9.23 1.3
-1 12 9 7.2 1.62
-1 12 8 3.52 1.48
-1 12 7 7.76 1.72
-1 12 6 98.44 5.57
-1 12 5 2.37 1.4
-1 12 4 201.53 8.57
-1 12 3 548.22 16.64
1 12 -3 548.43 15.84
-1 -12 2 89.26 4.99
1 12 -2 89.14 4.91
-1 12 2 89.97 5.35
-1 -12 1 51.7 3.85
1 12 -1 55 3.8
-1 12 1 59.28 4.21
-1 12 0 53.41 4.01
-1 -12 0 52.41 3.92
1 12 0 51.5 3.66
1 12 1 55.75 3.83
-1 -12 -1 55.84 4.07
-1 12 -1 51.51 3.88
-1 12 -2 397.51 12.77
-1 -12 -2 392.81 13.03
1 12 2 372.47 12.2
-1 12 -3 277.67 10.12
1 12 3 263.54 9.6
-1 -12 -3 285.8 10.48
-1 12 -4 384.48 12.51
-1 -12 -4 387.99 12.82
1 12 4 355.11 11.82
-1 -12 -5 45.55 3.68
1 12 5 34.74 3.08
-1 -12 -6 211.7 8.64
1 12 6 204.11 7.93
1 12 7 1.45 1.12
-1 -12 -7 0.62 0.83
-1 -12 -8 162.38 6.97
-1 -12 -9 6.48 1.26
-1 -12 -10 111.55 4.76
-1 -12 -11 39.66 2.22
1 -13 -10 15.64 1.62
-1 13 10 15.53 1.61
-1 13 9 65.67 3.62
-1 13 8 44.35 3.22
-1 13 7 66.61 4.15
-1 13 6 29.94 2.95
-1 13 5 210.06 8.49
-1 13 4 37.68 3.42
-1 13 3 104.09 5.67
1 13 -3 97.77 5.13
-1 13 2 1.87 1.3
1 13 -2 0.16 1.04
-1 -13 2 1.43 0.94
-1 -13 1 306.41 10.7
1 13 -1 304.16 10.35
1 -13 -1 300.81 10.6
-1 13 1 319.25 11.06
-1 -13 0 218.81 8.73
-1 13 0 215.23 8.66
1 13 0 209.76 8.1
-1 13 -1 17.14 2.38
1 13 1 15.87 2.09
-1 -13 -1 15.88 2.31
-1 -13 -2 564.09 16.94
1 13 2 553 15.86
-1 13 -2 570.23 16.6
-1 13 -3 4.74 1.47
-1 -13 -3 4.14 1.32
1 13 3 4 1.31
-1 13 -4 288.01 10.1
1 13 4 256.29 9.24
-1 -13 -4 287.87 10.54
-1 -13 -5 1.38 1.1
1 13 5 0.04 0.98
-1 -13 -6 839.93 21.89
1 13 6 786.65 20.41
-1 -13 -7 44.18 3.3
-1 -13 -8 302.11 9.85
-1 -13 -9 38.92 2.72
-1 -13 -10 270.24 7.89
1 -14 -9 3.25 0.81
-1 14 9 3.94 0.9
-1 14 8 22.65 1.97
1 -14 -8 27.39 2.22
-1 14 7 1.83 0.99
-1 14 6 26.08 2.41
-1 14 5 234.98 8.57
-1 14 4 23.4 2.54
-1 14 3 7.65 1.68
1 -14 -3 6.18 1.43
-1 14 2 35.12 3.14
1 14 -2 31.86 2.75
1 -14 -2 33.03 2.87
1 14 -1 119.27 5.58
1 -14 -1 124.27 5.79
-1 14 1 133.87 6.22
-1 -14 1 127.5 5.86
-1 -14 0 96.04 5.19
1 14 0 101.4 4.97
-1 14 0 96.32 5.25
-1 -14 -1 99.33 5.4
-1 14 -1 103.68 5.4
1 14 1 95.63 4.84
-1 -14 -2 4.84 1.35
-1 14 -2 3.41 1.42
1 14 2 2.92 1.21
-1 14 -3 47.29 3.53
-1 -14 -3 49.33 3.71
1 14 3 43.92 3.04
1 14 4 0.42 0.98
-1 -14 -4 1.09 1.15
-1 -14 -5 385.16 12.26
-1 -14 -6 105.78 5.21
-1 -14 -7 25.58 2.34
-1 -14 -8 28.81 2.26
-1 -14 -9 21.75 1.69
1 -15 -8 3.79 0.8
1 -15 -7 11.17 1.35
-1 15 7 12.61 1.4
1 -15 -6 14.89 1.65
-1 15 6 15.49 1.63
1 -15 -5 37.76 2.72
-1 15 5 37.25 2.63
1 -15 -4 1.33 0.77
-1 15 4 1.9 0.93
1 -15 -3 2.38 0.97
-1 15 3 2.31 1.05
1 -15 -2 39.2 2.87
-1 15 2 37.55 2.91
-1 -15 1 4.95 1.08
-1 15 1 2.36 1.13
1 15 0 11.44 1.54
-1 -15 0 13.98 1.77
-1 15 0 13.93 1.91
-1 -15 -1 112.71 5.26
1 15 1 105.07 4.69
-1 15 -1 114.56 5.33
1 15 2 111.26 4.79
-1 -15 -2 121.16 5.55
-1 15 -2 127.12 5.57
-1 -15 -3 91.83 4.72
-1 -15 -4 164.16 6.59
-1 -15 -5 23.68 2.18
-1 -15 -6 312.5 9.52
-1 -15 -7 7.38 1.12
-1 -15 -8 159.42 5.16
-1 16 5 5.15 0.94
1 -16 -5 5.44 0.92
1 -16 -4 208.39 6.81
-1 16 4 240.91 7.07
-1 16 3 19.63 1.78
1 -16 -3 19.84 1.7
-1 16 2 155.07 5.7
-1 16 1 83.29 3.95
-1 -16 0 152.6 5.44
-1 16 0 161.51 5.91
-1 -16 -1 116.43 4.72
-1 16 -1 126.15 5.02
-1 -16 -2 46.61 2.8
-1 -16 -3 0.47 0.59
-1 -16 -4 1.96 0.73
-1 -16 -5 3.65 0.83
-2 0 16 170.89 5.77
-2 0 15 0.66 0.59
-2 0 14 386.81 11.85
-2 0 13 1.26 0.86
-2 0 12 8.12 1.56
-2 0 11 0.18 0.81
-2 0 11 0.02 0.7
-2 0 10 575.64 16.93
-2 0 10 616.91 16.49
-2 0 9 0.24 0.66
-2 0 9 0.47 0.71
-2 0 8 215.88 7.76
-2 0 7 0.17 0.59
-2 0 6 48.53 2.83
-2 0 5 0.6 0.52
-2 0 4 168.29 5.33
-2 0 3 0.31 0.46
-2 0 2 57.55 2.24
-2 0 1 0.57 0.33
-2 0 0 6871.44 141.52
-2 0 -1 -0.07 0.37
-2 0 -2 4630.57 96.31
-2 0 -3 0.22 0.4
2 0 4 45.54 1.89
2 0 5 0.78 0.37
-2 0 -5 0.18 0.42
2 0 6 100.18 3.57
-2 0 -6 107.5 4.26
-2 0 -7 0.48 0.56
-2 0 -8 385.77 11.25
-2 0 -9 0.16 0.64
-2 0 -9 0.34 0.76
-2 0 -9 0.21 0.79
-2 0 -10 5.68 1.34
-2 0 -10 4.52 1.14
-2 0 -11 1.8 0.76
-2 0 -11 -0.74 0.96
-2 0 -12 561.59 16.11
-2 0 -12 527.37 15.88
-2 0 -13 1.28 0.91
-2 0 -13 -0.09 0.88
-2 0 -14 4.51 1.18
-2 0 -15 -0.59 0.72
-2 1 16 1.2 0.64
-2 -1 16 0.75 0.54
-2 -1 15 76.88 3.97
-2 1 15 75.3 3.83
-2 -1 14 38.42 2.99
-2 1 14 38.63 2.92
-2 -1 13 196.92 7.78
-2 1 13 197.9 7.69
-2 -1 12 26.81 2.62
2 -1 -12 25.6 2.42
-2 1 12 23.95 2.44
-2 1 11 266.85 9.37
-2 -1 11 269.71 9.88
-2 1 11 272.32 10.23
2 -1 -11 263.75 9.29
-2 -1 11 273.16 9.48
-2 1 10 276.3 9.27
2 -1 -10 270.79 9.35
-2 1 10 272.29 10.01
-2 -1 10 267.01 9.6
-2 1 9 194.36 7.14
-2 -1 9 199.08 7.54
-2 1 9 190.35 7.65
-2 1 8 0.79 0.68
-2 -1 8 3.55 0.99
-2 -1 7 524.51 14.1
-2 1 7 533.23 14.25
-2 -1 6 97.27 4.18
-2 1 6 99.8 4.21
-2 -1 5 509.47 13.12
-2 1 5 534.86 13.18
-2 -1 4 36.62 2.06
-2 1 4 37.08 2.04
-2 -1 3 284.72 7.44
-2 1 3 276.46 7.38
-2 -1 2 49.06 2.08
-2 1 2 49.97 2.06
-2 -1 1 321.39 7.73
-2 1 1 309.96 7.5
-2 -1 0 334.13 8.25
-2 1 0 331.46 7.69
-2 1 -1 219.44 5.77
-2 -1 -1 212.41 5.69
-2 -1 -2 250.4 6.49
-2 1 -2 241.47 6.41
-2 1 -3 189.79 5.31
2 -1 3 175.58 4.23
-2 -1 -3 188.73 5.32
2 -1 4 0.79 0.25
-2 -1 -4 1.04 0.49
-2 -1 -5 19.29 1.57
2 -1 5 18.48 1.04
2 1 5 18.76 1.39
-2 -1 -6 295.31 8.37
-2 1 -6 290.33 8.2
-2 -1 -7 51.45 2.98
-2 1 -7 55.19 3.03
2 1 7 44.71 2.54
-2 1 -8 136.32 5.47
-2 1 -9 45.66 3.12
-2 1 -9 51.83 3.53
-2 -1 -9 42.51 3.06
-2 -1 -9 47.32 3.35
-2 1 -9 43.39 3.19
-2 -1 -10 15.93 1.99
-2 -1 -10 19.57 2.24
-2 1 -10 19.64 2.25
-2 1 -10 16.55 1.99
-2 1 -11 194.46 7.53
-2 1 -11 174.12 7.52
-2 -1 -11 180.82 7.62
-2 -1 -11 183.8 7.52
-2 -1 -12 282.2 10.12
-2 1 -12 273.85 9.99
-2 -1 -12 285.24 10.05
-2 -1 -13 12.95 1.9
-2 1 -13 8.44 1.59
-2 -1 -13 8.54 1.62
-2 -1 -14 72.87 4.2
-2 1 -14 72.18 4.08
-2 -1 -14 70.25 4.15
-2 -1 -15 61.4 3.43
-2 1 -15 62.09 3.36
-2 -2 16 23.2 1.81
-2 2 16 23.56 1.66
-2 -2 15 36.19 2.61
-2 2 15 34.36 2.4
-2 -2 14 59.52 3.68
2 -2 -14 52.58 3.26
-2 2 14 51.09 3.34
-2 2 13 7.84 1.43
-2 -2 13 9.04 1.58
2 -2 -13 9.99 1.61
-2 -2 12 149.05 6.61
2 -2 -12 139.35 6.39
-2 2 12 156.49 6.58
-2 2 11 133.32 6.79
-2 -2 11 138.37 6.56
2 -2 -11 142.14 6.37
-2 -2 11 148.32 6.42
-2 2 11 145.55 6.3
2 -2 -10 146.53 6.5
-2 2 10 151.97 7.03
-2 2 10 163.6 6.52
-2 -2 10 147.2 6.57
-2 -2 9 59.4 3.69
-2 2 9 57.93 3.47
-2 2 9 56.27 3.78
2 -2 -9 54.25 3.56
-2 -2 8 26.58 2.28
-2 2 8 23.89 2.26
-2 -2 7 97.2 4.38
-2 2 7 101.58 4.54
-2 -2 6 896.1 21.72
-2 2 6 940.05 21.86
-2 -2 5 561.12 13.95
-2 2 5 556.94 13.91
-2 -2 4 15.59 1.32
-2 2 4 16.22 1.35
-2 -2 3 1038.13 23.47
-2 2 3 1063.44 23.29
-2 -2 2 737.23 16.79
-2 2 2 735.48 16.43
-2 2 1 1.31 0.34
-2 2 0 3895.48 82.02
-2 -2 0 3904.03 82.01
-2 2 0 3978.02 81.31
-2 2 -1 9752.52 203.59
-2 -2 -1 9999 203.51
-2 -2 -2 1152.46 25.17
-2 2 -2 1166.2 25.2
-2 -2 -2 1141.76 25.21
-2 -2 -3 21.72 1.41
-2 -2 -3 20.65 1.43
-2 -2 -4 28.48 1.84
2 2 5 548.77 12.48
-2 -2 -5 544.74 13.57
2 2 5 512.13 13.3
-2 -2 -6 37.93 2.43
-2 2 -6 35.39 2.26
2 2 6 35.37 2.25
2 2 7 271.52 8.48
-2 2 -7 303.67 8.8
-2 2 -8 19.66 1.87
2 2 8 20.96 1.91
-2 2 -9 2.61 0.76
-2 -2 -9 6.34 1.32
-2 2 -9 2.72 1.05
-2 2 -9 2.78 0.99
-2 -2 -9 6.47 1.41
-2 -2 -10 20.57 2.26
-2 2 -10 18.79 2.23
-2 -2 -10 15.81 2.01
-2 2 -11 2.11 1.02
-2 -2 -11 -0.95 0.9
-2 -2 -11 1.05 0.87
-2 -2 -12 -0.4 0.88
-2 -2 -12 1.74 1.04
-2 2 -12 0 0.87
-2 -2 -13 115.55 5.81
-2 2 -13 122.71 5.76
-2 -2 -13 121.71 5.87
-2 -2 -14 106.2 5.21
-2 -2 -14 108.33 5.25
-2 2 -14 110.12 5.11
-2 2 -15 68.17 3.46
2 -2 16 65.66 2.81
-2 -3 16 4.57 0.88
-2 -3 15 3.22 0.89
2 -3 -15 2.58 0.68
-2 3 15 2.36 0.81
2 -3 -14 42.78 2.99
-2 3 14 47.54 3.06
-2 -3 14 50.02 3.34
-2 -3 13 0.34 0.8
-2 3 13 0.6 0.75
2 -3 -13 1.97 0.89
2 -3 -12 193.41 7.82
-2 3 12 193.83 7.54
-2 -3 12 197.08 7.82
-2 3 11 121.29 6.4
-2 -3 11 112.12 5.85
2 -3 -11 119.13 5.92
-2 3 11 122.95 5.6
-2 -3 10 237.15 8.75
-2 3 10 231.53 8.25
2 -3 -10 231.48 8.8
-2 3 10 228.44 9.09
-2 -3 9 181.62 7.26
-2 3 9 189.05 7.63
2 -3 -9 190.44 7.5
-2 3 9 195.99 7.14
-2 -3 8 185.81 6.95
-2 3 8 186.47 7.08
-2 3 7 22.25 2.03
-2 -3 7 22.33 1.96
-2 -3 6 492.4 13.43
-2 3 6 507.46 13.5
2 3 -6 536.24 12.48
-2 -3 5 6.62 1.01
-2 3 5 6.91 0.98
-2 -3 4 88.49 3.53
-2 3 4 76.96 3.23
-2 -3 3 314.61 8.34
-2 3 3 300.8 7.98
-2 3 2 0.2 0.3
-2 -3 2 0.42 0.13
-2 3 1 246.39 5.98
-2 -3 1 236.65 5.59
-2 -3 0 62.69 2.12
-2 3 0 64.95 2.38
-2 -3 0 60.97 2.31
-2 3 0 64.06 1.92
-2 -3 -1 274.62 6.91
-2 -3 -1 272.95 6.92
-2 3 -1 276.16 6.95
-2 -3 -2 959.28 21.47
-2 -3 -2 946.95 21.32
-2 3 -2 994.74 21.42
-2 3 -3 4.84 0.72
-2 -3 -3 5.68 0.8
2 3 4 666.41 15.27
-2 -3 -4 644.69 15.77
2 3 5 190.43 5.39
-2 -3 -5 183.33 6.1
2 3 6 173.57 6.12
2 3 7 66.49 3.53
-2 3 -7 70.92 3.48
-2 3 -8 1000.06 24.21
-2 -3 -8 962.31 23.94
-2 -3 -8 984.13 24.12
-2 3 -8 991.35 23.46
2 3 8 903.84 23.46
-2 3 -8 981.62 24.56
2 3 9 130.93 5.72
-2 3 -9 133.02 5.53
-2 -3 -9 131.15 6
-2 3 -9 136.28 6.12
-2 -3 -9 129.56 5.9
-2 3 -9 132.43 6.17
-2 -3 -10 189.3 7.76
-2 3 -10 199.14 7.98
-2 -3 -10 190.57 7.78
-2 -3 -11 130.93 6.36
-2 3 -11 132.18 6.31
-2 -3 -11 129.61 6.3
-2 -3 -12 258.78 9.69
-2 3 -12 262.21 9.53
-2 -3 -12 264.24 9.67
-2 3 -13 6.44 1.33
-2 -3 -13 6.64 1.39
-2 -3 -13 6.8 1.43
-2 -3 -14 15.32 1.92
-2 3 -14 14.85 1.71
-2 -3 -14 13.32 1.83
-2 -3 -15 -0.08 0.69
-2 3 -15 0.04 0.5
2 -3 16 39.54 2.07
-2 -4 16 24.01 1.73
-2 -4 15 102.89 4.43
2 -4 -15 92.37 4.08
2 -4 -14 51.52 3.26
-2 -4 14 49.92 3.3
-2 -4 13 12.38 1.76
-2 4 13 11.67 1.56
2 -4 -13 10.25 1.63
-2 -4 12 92.46 5
-2 4 12 97.11 4.83
2 -4 -12 94.53 5.2
-2 4 11 122.3 5.64
2 -4 -11 129.48 6.25
-2 4 10 19.52 2.45
2 -4 -10 21.1 2.38
-2 -4 10 18.51 2.2
-2 4 10 22.58 2.25
-2 4 9 38.52 2.89
2 -4 -9 30.99 2.83
-2 -4 9 31.44 2.71
-2 4 9 32.22 2.86
-2 -4 8 61.78 3.65
-2 4 8 57.32 3.64
-2 -4 7 430.38 12.25
-2 4 7 432.52 12.38
-2 -4 6 245.73 8.01
2 4 -6 269.32 7.28
-2 4 6 251.88 8.09
2 4 -5 479.15 11.76
-2 -4 5 446.11 12.26
-2 4 5 472.7 12.29
-2 4 4 1049.98 23.7
2 4 -4 1033.4 23.47
-2 -4 4 1025.18 23.86
-2 4 3 1672.89 36.33
-2 4 2 429.53 10.38
-2 4 1 1578.47 33.59
-2 4 0 1249.79 27.52
-2 4 0 1272.96 26.92
-2 -4 0 1297.17 27.44
-2 -4 -1 537.3 12.54
-2 4 -1 560.13 12.64
-2 4 -2 1256.38 27.32
-2 -4 -2 1257.37 27.26
2 4 3 1377.86 30.45
2 4 4 606.69 14.49
2 4 5 1452.19 31.86
2 4 6 187.98 6.75
-2 4 -7 332.87 9.61
2 4 7 321.4 10.06
-2 -4 -8 194.5 7.48
-2 4 -8 218.02 7.19
-2 4 -8 191.64 7.8
-2 4 -8 194.7 7.47
-2 -4 -8 192.89 7.41
2 4 8 192.21 7.32
-2 -4 -9 226.78 8.43
-2 4 -9 240.54 8.83
2 4 9 210.87 8.06
-2 -4 -9 213.92 8.21
-2 4 -10 0.59 0.81
-2 -4 -10 0.55 0.81
-2 -4 -10 0.64 0.95
-2 -4 -11 113.3 5.87
-2 4 -11 111.66 5.77
-2 -4 -11 119.9 5.95
-2 -4 -12 5.02 1.39
-2 4 -12 4.57 1.27
-2 -4 -12 4.84 1.24
-2 4 -13 165.32 6.71
-2 -4 -13 162.66 7
-2 -4 -13 164.49 7.06
-2 4 -14 -0.12 0.61
-2 -4 -14 0.39 0.73
-2 4 -15 21.6 1.7
-2 -4 -15 21.26 1.94
-2 -5 15 8.62 1.21
2 -5 -15 8.48 1.2
-2 -5 14 0.27 0.59
2 -5 -14 0.66 0.78
-2 -5 13 248.04 8.66
2 -5 -13 241.33 8.81
-2 -5 12 38.9 3.06
2 -5 -12 33.93 3.07
-2 -5 11 69.84 4.18
2 -5 -11 66.77 4.41
-2 5 10 0.02 0.77
2 -5 -10 -2.47 1.04
-2 5 9 733.95 20.02
2 -5 -9 738.89 20.03
-2 -5 8 77.47 4.22
-2 5 8 80.75 4.45
2 -5 -8 78.38 4.5
-2 5 7 871.47 21.92
-2 5 6 32.18 2.44
2 5 -6 33.04 2.07
-2 5 5 25.6 2.02
2 5 -5 25.33 1.8
-2 5 4 353.55 9.56
2 5 -4 333.91 9.33
-2 5 3 834.31 19.25
2 5 -3 822.94 19.56
-2 5 2 24.9 1.54
2 5 -2 21.26 1.69
-2 5 1 26.34 1.41
2 5 -1 25.85 1.88
-2 -5 1 25.93 1.35
-2 5 1 28.04 1.47
2 5 0 116.32 4.4
-2 5 0 121.43 3.41
-2 5 0 119.76 3.61
-2 -5 0 118.81 3.52
-2 -5 -1 61.93 2.29
-2 5 -1 65.93 2.37
2 5 2 344.72 9.41
2 5 3 1147.52 26.05
2 5 4 1.29 0.53
2 5 5 566.16 14.05
2 5 6 264.37 8.9
-2 5 -7 664.22 16.63
-2 -5 -7 663.58 17.38
2 5 7 649.1 17.55
-2 5 -7 633.19 18.09
-2 -5 -8 220.86 8.2
-2 5 -8 221.09 8.12
-2 -5 -8 233.78 8.28
2 5 8 198.67 7.87
-2 5 -8 214.82 8.54
-2 -5 -9 612.28 16.97
-2 5 -9 635.13 17.44
-2 -5 -9 584.08 16.7
-2 -5 -10 229.18 8.88
-2 -5 -10 236.86 8.87
-2 5 -10 230.72 8.9
2 5 10 213.01 8.62
-2 -5 -11 91.42 5.16
-2 5 -11 89.84 5.04
-2 -5 -11 86.53 5.01
-2 5 -12 79.13 4.53
-2 -5 -12 80.29 4.78
-2 5 -13 229.94 8.13
-2 -5 -13 244.07 8.87
-2 5 -14 167.55 6
-2 -5 -14 171.04 6.69
-2 -5 -15 35.32 2.42
2 -6 -15 50.4 2.67
-2 -6 15 44.89 2.51
2 -6 -14 204.5 7.09
-2 -6 14 193.87 6.79
-2 -6 13 50.81 3.25
2 -6 -13 49.09 3.39
2 -6 -12 143.99 6.6
-2 -6 12 143.97 6.16
2 -6 -11 27.66 2.77
-2 -6 11 22.82 2.31
2 -6 -10 14.27 2.1
2 -6 -9 284.5 10.21
-2 6 9 274.83 10.05
2 -6 -8 521.91 15.27
-2 6 8 514.9 15.07
-2 6 7 7.31 1.33
2 6 -6 697.99 17.13
-2 6 6 685.05 17.95
-2 6 5 62.22 3.4
2 6 -5 66.18 3.3
-2 6 4 1008.66 23.5
2 6 -4 993.23 23.49
-2 6 3 445.56 11.5
2 6 -3 439.52 11.83
2 6 -2 1952.47 44.19
-2 6 2 2054.63 43.42
-2 6 1 386.03 9.43
2 6 -1 365.38 10.38
2 6 0 1119.87 25.91
2 6 1 288.83 8.52
2 6 2 1956.93 43.07
2 6 3 697.2 17.16
2 6 4 590.81 15.01
2 6 5 123.93 4.79
2 6 6 209.63 7.91
-2 -6 -7 313.91 10.45
2 6 7 327.87 10.85
-2 6 -7 326.15 10.32
-2 -6 -7 340.69 10.55
-2 -6 -8 5.03 1.21
2 6 8 4.05 1.21
-2 6 -8 5.17 1.37
-2 -6 -8 4.95 1.29
2 6 9 119.17 6.11
-2 -6 -9 138.38 6.38
-2 -6 -9 133.03 6.17
-2 6 -9 124.37 6.26
-2 6 -10 42.88 3.48
-2 -6 -10 43.05 3.49
-2 6 -11 167.14 7.19
-2 -6 -11 171.25 7.41
-2 6 -12 98.87 5.03
-2 -6 -12 107.65 5.49
-2 -6 -13 116.78 5.53
-2 6 -13 109.1 4.87
-2 6 -14 208.23 6.61
-2 -6 -14 219.9 7.58
-2 -6 -15 59.79 3.07
2 -7 -15 144.11 4.84
2 -7 -14 55.46 3.11
-2 -7 14 51.37 2.8
2 -7 -13 381.53 11.54
-2 -7 13 381.05 11.07
-2 -7 12 56.26 3.44
2 -7 -12 53.92 3.76
-2 -7 11 528.27 14.93
2 -7 -11 545.88 15.97
-2 -7 10 21.44 2.17
2 -7 -10 25.23 2.68
2 -7 -9 1071.9 27.53
-2 7 9 1077.12 27.53
2 -7 -8 213.47 8.42
-2 7 8 210.18 8.25
-2 7 7 696.52 18.43
2 -7 -7 663.3 18.44
-2 7 6 477.89 13.65
2 7 -5 965.12 23.44
-2 7 5 986.42 23.76
2 7 -4 161.97 6.12
-2 7 4 163.65 5.92
2 7 -3 41.62 2.76
-2 7 3 44.9 2.58
-2 7 2 286.52 8.03
2 7 -2 280.53 8.81
-2 7 1 127.58 4.26
2 7 -1 125.05 5.12
2 7 0 26.08 2.12
2 7 1 391.34 11.18
2 7 2 28.33 2.24
2 7 3 142.07 5.55
2 7 4 3.82 0.9
2 7 5 1047.79 24.97
2 7 6 75.63 4.6
-2 -7 -6 80.83 4.22
-2 -7 -7 997.93 24.6
2 7 7 955.23 25.41
-2 7 -8 293.96 10.7
2 7 8 272.37 10.31
-2 -7 -8 306.56 10.17
-2 -7 -9 307.5 10.6
-2 7 -9 309.1 10.96
-2 -7 -10 21.75 2.46
-2 7 -10 22.48 2.5
-2 7 -11 765.29 20.08
-2 -7 -11 728.62 20.16
-2 -7 -12 1.64 1.1
-2 7 -12 0.15 0.74
-2 7 -13 48.5 2.84
-2 -7 -13 54.53 3.45
-2 -7 -14 39.11 2.65
2 -8 -14 96.58 4.06
2 -8 -13 119.43 5.11
-2 -8 13 115.01 4.54
-2 -8 12 101.8 4.5
2 -8 -12 99.6 5.06
2 -8 -11 215.75 8.32
-2 -8 11 209.21 7.43
2 -8 -10 14.8 2.08
2 -8 -9 4.87 1.42
2 -8 -8 29.04 2.82
-2 8 8 26.32 2.71
-2 8 7 39.78 3.19
2 -8 -7 41.69 3.3
-2 8 6 49.21 3.41
2 -8 -6 51.21 3.63
-2 8 5 0.65 0.67
2 8 -5 0.08 0.57
2 8 -4 544.72 15.3
-2 8 4 580.81 15.05
2 8 -3 135.24 5.76
-2 8 3 141.68 5.31
2 8 -2 1000.71 24.54
2 8 -1 66.58 3.77
2 8 0 1108.02 26.76
2 8 1 69.5 3.88
2 8 2 363.98 11.01
2 8 3 13.2 1.65
-2 8 -4 545.83 15.09
2 8 4 537.13 14.87
-2 8 -5 8.62 1.62
2 8 5 4.62 1.06
-2 -8 -6 114.2 5.29
2 8 6 105.12 5.82
2 8 7 12.13 2.03
-2 -8 -7 13.15 1.81
-2 8 -8 48.37 3.89
2 8 8 50.12 3.91
-2 -8 -8 52.21 3.67
-2 -8 -9 193.02 7.75
-2 8 -9 178.22 7.79
-2 -8 -10 15.98 2.11
-2 8 -10 18.31 2.27
-2 8 -11 159.18 6.57
-2 -8 -11 166.26 6.96
-2 8 -12 260.16 8.26
-2 -8 -12 251.73 8.85
-2 -8 -13 259 8.51
-2 -8 -14 146.15 5.32
-2 9 14 294.94 8.08
2 -9 -14 275.63 7.85
2 -9 -13 172.79 6.08
2 -9 -12 470.32 13.25
2 -9 -11 403.51 12.38
2 -9 -10 1199.43 29.65
2 -9 -9 492.05 14.86
2 -9 -8 543.6 15.99
-2 9 7 21.54 2.42
2 -9 -7 22.65 2.44
2 -9 -6 489.65 14.27
-2 9 6 455.81 13.92
-2 9 5 1032.1 25.89
2 -9 -5 1063.64 26.1
2 9 -5 1060.86 26.13
-2 9 4 522.46 14.07
2 9 -4 493.45 14.49
-2 -9 4 481.75 14.29
-2 9 3 46.94 3.58
2 9 -3 42.97 3.21
-2 -9 3 48.56 3.38
-2 -9 2 4.86 1.24
-2 9 2 2.74 1.09
2 9 -2 3.19 0.91
-2 9 1 3.54 1.28
-2 -9 1 4.33 1.15
2 9 -1 6.37 1.3
-2 9 0 103.07 5.24
-2 -9 0 96.54 5.1
2 9 0 102.75 5.11
-2 -9 -1 16.3 2.01
2 9 1 18.21 2.05
-2 9 -1 17.82 2.09
-2 -9 -2 216.73 8.28
-2 9 -2 218.24 8.13
2 9 2 217.43 8.1
-2 -9 -3 104.25 5.37
-2 9 -3 105.11 5.21
2 9 3 101.01 5.1
-2 9 -4 135.1 6.14
-2 -9 -4 145.04 6.53
2 9 4 141.28 6.16
-2 9 -5 28.87 2.75
2 9 5 29.25 2.6
2 9 6 600.07 17.95
-2 -9 -7 285.44 9.66
-2 -9 -7 272.17 9.89
-2 -9 -8 154.97 6.75
-2 -9 -8 152.34 6.61
-2 9 -8 149.88 7.16
-2 -9 -9 245.56 8.91
-2 9 -9 266.76 9.62
-2 -9 -9 243.17 9
-2 9 -10 455.32 13.63
-2 -9 -10 475.03 13.87
-2 9 -11 225.79 7.7
-2 -9 -11 214.66 7.96
-2 -9 -12 128.81 5.41
-2 -9 -13 42.29 2.66
-2 10 13 164.71 5.57
2 -10 -13 159.88 5.35
-2 10 12 44.17 2.93
2 -10 -12 48.56 2.86
2 -10 -11 157.2 6.16
2 -10 -10 61.58 3.81
2 -10 -9 2.55 0.97
2 -10 -8 123.87 5.93
2 -10 -7 17.52 2.17
2 -10 -6 48.15 3.46
2 10 -5 354.53 11.56
-2 10 5 348.5 12.05
-2 10 4 93.87 5.43
2 10 -4 91.63 5.08
-2 -10 4 102.14 5.16
-2 10 3 537.89 15.9
2 10 -3 517.27 15.37
-2 -10 3 508.8 15.11
-2 10 2 4.42 1.55
-2 -10 2 4.96 1.35
2 10 -2 2.65 1.08
-2 -10 1 507.87 15.24
-2 10 1 507.09 15.36
2 10 -1 525.2 15.4
2 10 0 3.47 1.09
-2 10 0 2.85 1.34
-2 -10 0 2.34 1.17
-2 -10 -1 513.35 15.38
-2 10 -1 524.14 15.29
2 10 1 500.52 15.2
-2 10 -2 102.95 5.26
2 10 2 92.91 5.1
-2 -10 -3 584.28 17.01
-2 10 -3 585.55 16.61
2 10 3 575.48 16.63
-2 10 -4 141.83 6.51
-2 -10 -4 149.3 6.88
2 10 4 137.6 6.4
-2 10 -5 20.35 2.43
-2 -10 -5 18.48 2.37
2 10 5 17.66 2.43
-2 -10 -6 0.02 0.92
-2 -10 -7 73.12 4.54
-2 -10 -8 28.09 2.56
-2 -10 -8 27.04 2.68
-2 10 -8 23.65 2.68
-2 -10 -9 89.97 4.83
-2 10 -9 97.26 5.03
-2 -10 -9 93.31 4.82
-2 -10 -10 232.67 8.23
-2 -10 -11 47.33 3.09
-2 -10 -12 41.9 2.67
-2 11 12 294.57 8.62
2 -11 -12 293.25 8.2
-2 11 11 5.61 1.22
2 -11 -11 7.75 1.14
-2 11 10 433.54 12.85
2 -11 -10 422.86 12.08
-2 11 9 27.98 2.78
2 -11 -9 28.05 2.43
-2 11 8 876.43 23.15
2 -11 -8 853.52 21.98
-2 11 7 145.11 6.99
2 -11 -7 151.35 6.36
-2 11 6 350.46 12.19
-2 11 5 5.08 1.59
-2 11 4 423.17 13.67
-2 -11 4 398.11 12.65
2 11 -3 16.68 2.19
-2 -11 3 16.83 2.18
-2 11 3 19.47 2.6
2 11 -2 126.33 6.37
-2 11 2 139.02 6.73
-2 -11 2 130.97 6.37
-2 11 1 9.09 1.89
-2 -11 1 8.96 1.75
2 11 -1 9.15 1.73
-2 11 0 1.22 1.13
-2 -11 0 0.59 0.86
2 11 0 0 0.71
-2 11 -1 7.53 1.59
-2 -11 -1 4.34 1.38
2 11 1 4.54 1.32
-2 -11 -2 25.49 2.87
2 11 2 27.86 2.83
-2 11 -2 25.14 2.66
-2 -11 -3 42.82 3.56
-2 11 -3 38.09 3.27
2 11 3 39.13 3.35
-2 -11 -4 155.35 7.24
-2 11 -4 155.62 7
-2 11 -5 2.32 1.29
-2 -11 -5 2.81 1.15
-2 -11 -6 690.75 19.51
-2 -11 -7 5.03 1.31
-2 11 -7 3.28 1.23
-2 11 -8 238.19 8.77
-2 -11 -8 241.82 8.86
-2 -11 -9 64.84 3.82
-2 -11 -9 67.69 3.68
-2 -11 -10 290.64 8.76
-2 -11 -10 272.22 8.69
-2 -11 -11 69.44 3.33
-2 12 11 4.36 0.99
2 -12 -11 7.92 0.95
-2 12 10 29.43 2.43
2 -12 -10 32.54 2.11
-2 12 9 1.98 1.1
2 -12 -9 4.06 0.86
-2 12 8 128.22 6.09
-2 12 7 125.98 6.3
-2 12 6 27.5 2.9
-2 12 5 43.41 3.71
-2 12 4 212.15 8.86
-2 12 3 293.27 10.81
-2 -12 3 288.36 10.18
-2 -12 2 705.36 19.59
-2 12 2 708.9 20.07
-2 12 1 424.13 13.6
-2 -12 1 403.27 13.26
-2 -12 0 99.98 5.64
-2 12 0 101.95 5.63
-2 -12 -1 309.34 11.29
-2 12 -1 321.17 11.14
-2 12 -2 424.53 13.39
-2 -12 -2 405.19 13.65
-2 -12 -3 69.88 4.74
-2 12 -3 75.48 4.72
-2 -12 -4 136.51 6.74
-2 12 -4 134.68 6.48
-2 -12 -5 254.44 9.74
-2 -12 -6 99.95 5.48
-2 -12 -7 29.29 2.77
-2 12 -7 28.7 2.69
-2 -12 -8 129.41 5.79
-2 -12 -9 5 1.07
-2 -12 -10 13.56 1.4
-2 13 10 98.4 4.07
-2 13 9 79.85 3.97
-2 13 8 91.48 4.61
-2 13 7 18.91 2.26
-2 13 6 233.1 8.83
-2 13 5 52.27 3.91
-2 13 4 67.12 4.51
-2 -13 3 0.35 0.75
-2 13 3 0.56 1.19
-2 -13 2 5.32 1.35
-2 13 2 7.01 1.72
-2 13 1 10.81 1.88
-2 -13 1 11.51 1.91
-2 13 0 78.52 4.81
-2 -13 0 75.41 4.77
-2 -13 -1 17.64 2.36
-2 13 -1 19.79 2.5
-2 -13 -2 88.65 5.31
-2 13 -2 92.82 5.19
-2 -13 -3 162.03 7.45
-2 13 -3 152.95 6.91
-2 -13 -4 232.28 9.21
-2 13 -4 239.31 8.91
-2 -13 -5 138.76 6.55
-2 -13 -6 54.38 3.79
-2 -13 -7 247.15 8.67
-2 -13 -8 193.6 6.94
-2 -13 -9 33.99 2.24
-2 14 9 1.64 0.69
2 -14 -9 0.81 0.48
-2 14 8 102.65 4.36
-2 14 7 46.15 3.03
-2 14 6 169.63 6.64
-2 14 5 102.2 5.09
-2 14 4 280.11 9.69
-2 14 3 139.76 6.38
2 -14 -2 77.51 4.29
-2 14 2 88.33 4.88
-2 -14 2 89.54 4.6
-2 14 1 8.3 1.73
-2 -14 1 9.3 1.59
-2 14 0 527.48 15.05
-2 -14 0 488.58 14.8
-2 14 -1 206.2 7.98
-2 -14 -1 195.18 7.94
-2 -14 -2 438.84 13.77
-2 14 -2 455.52 13.56
-2 14 -3 2.4 1.36
-2 -14 -3 1.98 0.94
-2 -14 -4 392.29 12.34
-2 -14 -5 14.13 1.85
-2 -14 -6 348.02 10.71
-2 -14 -7 2.76 0.79
-2 -14 -8 69.91 3.29
2 -15 -7 17.57 1.53
-2 15 7 23.72 1.77
2 -15 -6 21.43 1.84
-2 15 6 23.46 1.94
2 -15 -5 21.74 1.9
-2 15 5 30.11 2.31
2 -15 -4 42.91 2.82
-2 15 4 53.29 3.19
-2 15 3 7.32 1.3
2 -15 -3 4.94 1.05
-2 -15 2 3.96 0.89
-2 15 2 5.8 1.28
-2 -15 1 1.42 0.82
-2 15 1 0.53 0.87
-2 15 0 2.55 1.23
-2 -15 0 3.65 0.97
-2 15 -1 4.05 1.3
-2 -15 -1 3.02 0.99
-2 15 -2 17.21 1.94
-2 -15 -2 15.77 1.87
-2 -15 -3 80.21 4.19
-2 -15 -4 1.99 0.83
-2 -15 -5 48.75 2.97
-2 -15 -6 4.09 0.87
-2 -15 -7 96.13 3.75
-2 16 5 2.32 0.68
-2 16 4 213.44 6.57
-2 16 3 3.26 0.89
-2 16 2 99.59 4.19
-2 16 1 17.66 1.72
-2 -16 1 15.83 1.42
-2 16 0 262.81 7.86
-2 -16 0 238.9 7.42
-2 -16 -1 2.34 0.83
-2 -16 -2 120.75 4.68
-2 -16 -3 2.01 0.75
-2 -16 -4 19.57 1.61
-3 0 16 0.18 0.52
-3 0 15 695.85 17.6
-3 0 14 0.79 0.8
-3 0 13 462.26 13.84
-3 0 12 0.59 0.91
-3 0 11 337.3 11.17
-3 0 10 0.53 0.79
-3 0 10 0.5 0.7
-3 0 9 792.25 20.76
-3 0 9 756.95 20.04
-3 0 8 0.92 0.64
-3 0 8 0.95 0.76
-3 0 7 333.31 10.31
-3 0 6 0.11 0.56
-3 0 5 610.46 15.44
-3 0 4 0.46 0.48
-3 0 3 437.4 11.07
-3 0 2 1.09 0.46
-3 0 1 258.56 6.82
-3 0 0 0.07 0.44
-3 0 -1 1913.86 41.41
-3 0 -2 2.82 0.68
-3 0 -3 249.83 7.32
-3 0 -4 0.36 0.51
-3 0 -5 553.36 14.37
-3 0 -6 0.05 0.54
-3 0 -7 209.08 7.54
-3 0 -8 0.47 0.79
-3 0 -8 0.73 0.9
-3 0 -8 -0.04 0.87
-3 0 -9 57.33 3.81
-3 0 -9 62.63 4.05
-3 0 -9 60.43 3.96
-3 0 -9 64.14 4.12
-3 0 -10 -0.2 0.85
-3 0 -10 0.37 0.94
-3 0 -11 25.32 2.7
-3 0 -11 25.91 2.79
-3 0 -12 0.92 1.07
-3 0 -13 169.69 7.03
-3 0 -14 0.29 0.73
-3 0 -15 41.04 2.57
-3 1 16 4.22 0.73
-3 -1 16 3.66 0.78
-3 -1 15 4.72 0.93
-3 1 15 5.27 1.05
-3 1 14 6.6 1.29
-3 -1 14 6.76 1.25
-3 -1 13 113.83 5.59
-3 1 13 117.21 5.61
-3 -1 12 103.72 5.37
3 -1 -12 101.58 5.05
-3 1 12 101.13 5.26
-3 1 11 266.91 9.47
3 -1 -11 245.17 9.05
-3 -1 11 266.76 9.45
-3 -1 10 164.14 6.86
-3 1 10 168.56 7.42
-3 -1 10 163.08 7.23
3 -1 -10 148.57 6.58
-3 1 10 167.59 6.9
-3 1 9 68.81 4.29
-3 -1 9 65.41 4
-3 -1 9 65.81 4.13
-3 1 9 68.1 3.99
-3 -1 9 67.68 3.98
-3 -1 8 558.29 15.12
-3 -1 8 554.24 15.49
-3 1 8 553.55 15.68
-3 1 8 540.3 15.05
-3 -1 7 254.44 8.56
-3 1 7 259.87 8.76
-3 -1 6 576.74 15.28
-3 1 6 597.96 15.53
-3 -1 5 20.75 1.77
-3 1 5 20.77 1.82
-3 -1 4 377.41 10.29
-3 1 4 389.73 10.34
-3 1 3 379.23 10.07
-3 -1 3 407.07 10.31
-3 -1 2 91.95 3.43
-3 1 2 86.26 3.19
-3 1 1 469.89 11.08
-3 1 0 225.25 6.66
-3 -1 0 245.23 6.75
-3 1 -1 224.31 6.65
-3 -1 -1 239.72 6.72
-3 -1 -2 385.97 9.97
-3 1 -2 381.5 9.95
-3 1 -3 38.08 2.25
-3 -1 -3 40.1 2.26
-3 1 -4 247.44 7.53
-3 -1 -4 260.36 7.6
-3 -1 -4 253.41 7.66
3 1 5 41.79 2.21
-3 -1 -5 43.98 2.67
-3 -1 -6 841.16 20.76
-3 1 -6 832.49 20.63
-3 1 -7 0.75 0.66
-3 -1 -7 0.85 0.62
-3 -1 -8 1718.86 39.62
-3 1 -8 1741.88 39.59
-3 -1 -8 1713.47 39.78
-3 1 -8 1738.29 40.14
-3 -1 -8 1704 39.75
-3 -1 -8 1670.29 39.29
-3 1 -8 1717.63 39.63
-3 1 -8 1660.29 39.66
-3 1 -9 372.25 11.87
-3 -1 -9 371.5 11.86
-3 -1 -9 383.72 12.15
-3 1 -9 393.98 12.39
-3 1 -9 361.53 12.01
-3 -1 -9 383.77 12.16
-3 1 -9 378.49 12.06
-3 -1 -10 1118.17 27.9
-3 1 -10 1126.03 28.07
-3 -1 -10 1103.13 27.97
-3 1 -10 1114.49 27.9
-3 1 -10 1051.78 27.8
-3 -1 -11 150.77 6.99
-3 -1 -11 154.31 6.95
-3 1 -11 151.6 6.95
-3 -1 -12 863.8 22.89
-3 1 -12 877.58 23
-3 -1 -12 866.73 23.1
-3 -1 -13 6.65 1.45
-3 1 -13 6.08 1.45
-3 -1 -14 452.97 12.89
-3 1 -14 439.92 12.75
-3 -1 -15 25.26 1.99
-3 1 -15 22.62 1.88
-3 -2 16 12.4 1.22
-3 2 15 359.53 10.41
-3 -2 15 394.79 10.89
-3 -2 14 163.84 6.57
-3 2 14 173.14 6.56
3 -2 -13 568.43 15.77
-3 2 13 585.62 16.23
-3 -2 13 586.67 16.37
-3 2 12 4.17 1.21
-3 -2 12 5.02 1.26
3 -2 -12 5.56 1.27
-3 -2 11 757.38 20.15
3 -2 -11 730.03 20.15
-3 2 11 753.24 20.12
-3 2 10 76.9 4.87
-3 -2 10 79.67 4.46
-3 -2 10 77.55 4.74
3 -2 -10 73.85 4.45
-3 2 10 75.91 4.46
-3 -2 9 159.63 6.53
-3 -2 9 149.22 6.36
-3 -2 9 153.16 6.8
-3 2 9 155.37 7.01
-3 2 9 167.81 6.73
-3 -2 8 68.96 3.85
-3 -2 8 68.27 4.07
-3 2 8 70.47 4.24
-3 -2 8 72 4.06
-3 2 8 64.91 3.85
-3 -2 7 63.61 3.72
-3 2 7 69.06 3.92
-3 -2 6 240.23 7.99
-3 2 6 250.31 8.16
-3 -2 5 473.01 12.77
-3 2 5 481.72 12.77
-3 -2 4 364.89 10.07
-3 2 4 361.56 9.91
-3 -2 3 104.88 4.04
-3 2 3 100.3 3.81
-3 2 2 1389.29 30.5
-3 -2 2 1417.87 31.02
-3 2 1 155.37 4.41
-3 2 0 1207.3 25.82
-3 -2 0 1209.5 26.91
-3 2 0 1222.39 27
-3 2 -1 1010.03 23.07
-3 -2 -1 1025.38 23
-3 2 -2 1778.29 39.94
-3 -2 -2 1904.39 40.02
-3 -2 -3 546.59 13.32
-3 -2 -3 529.26 13.34
-3 2 -3 523.21 13.28
-3 2 -4 459.35 11.84
-3 -2 -4 445 11.73
-3 -2 -4 445.62 11.86
-3 -2 -5 515.51 13.68
-3 -2 -6 102.59 4.67
3 2 6 99.29 4.17
-3 -2 -7 547.76 15.14
-3 2 -7 550.05 14.97
-3 2 -8 65.58 3.88
-3 -2 -8 61.64 3.88
-3 -2 -8 66.07 4.03
-3 -2 -8 61.65 3.74
-3 2 -8 61.69 4.07
-3 2 -8 60.49 3.85
-3 2 -9 23.89 2.41
-3 -2 -9 29.46 2.72
-3 2 -9 27.55 2.74
-3 -2 -9 23.56 2.53
-3 -2 -9 27.71 2.57
-3 2 -9 23.07 2.46
-3 -2 -10 25.94 2.66
-3 2 -10 24.75 2.69
-3 -2 -10 25.96 2.71
-3 2 -10 27.53 2.73
-3 -2 -11 1.36 0.95
-3 -2 -11 1.4 0.82
-3 2 -11 1.17 0.92
-3 -2 -12 0.05 0.87
-3 2 -12 -0.03 0.9
-3 -2 -12 -0.01 0.84
-3 -2 -13 65.38 4.04
-3 2 -13 62.88 3.91
-3 -2 -13 58.76 3.97
-3 -2 -14 7.85 1.34
-3 2 -14 7.51 1.3
-3 2 -15 110.86 4.38
-3 -3 16 137.39 4.61
-3 -3 15 146.8 5.43
-3 3 15 135.91 4.92
3 -3 -14 28.13 2.22
-3 3 14 26.42 2.23
-3 -3 14 26.09 2.32
3 -3 -13 428.56 12.91
-3 3 13 443.83 13.06
-3 -3 13 448.61 13.23
3 -3 -12 24.08 2.51
-3 3 12 26.47 2.55
-3 -3 12 30.35 2.74
-3 -3 11 152.79 6.71
3 -3 -11 149.62 6.86
-3 3 11 161.15 6.81
-3 -3 10 14.37 1.92
-3 3 10 14.88 2.15
-3 -3 10 13.56 1.96
3 -3 -10 14.79 2.05
-3 3 10 18.03 2.19
-3 -3 9 1100.39 27.21
-3 3 9 1167.28 27.54
-3 3 9 1126.97 28.3
-3 -3 8 63.75 3.69
-3 -3 8 61.25 3.89
-3 -3 8 59.14 3.7
-3 3 8 68.23 3.88
-3 3 8 65.71 4.1
-3 -3 7 1277.78 30.83
-3 3 7 1316.87 31
-3 -3 6 53.89 3.28
-3 3 6 56.61 3.31
-3 3 5 378.21 10.8
-3 -3 5 393.95 11.07
-3 -3 4 361.98 10.18
-3 3 4 359.04 9.88
-3 3 3 782.26 18.28
-3 3 2 201.69 5.8
-3 3 1 159.69 4.5
-3 -3 1 161.63 5.11
-3 3 0 12.66 0.76
-3 -3 0 10.5 1.1
-3 3 0 12.59 1.2
-3 -3 0 12.71 1.03
-3 -3 -1 56.14 2.49
-3 3 -1 56.57 2.63
-3 -3 -1 58.3 2.61
-3 -3 -2 56.59 2.64
-3 3 -2 55.38 2.66
-3 -3 -2 56.64 2.68
-3 3 -3 211.48 6.58
-3 -3 -3 222.02 6.62
-3 -3 -3 220.26 6.71
-3 -3 -4 182.49 6.19
-3 -3 -5 27.62 2.19
-3 -3 -6 301.43 9.37
3 3 6 287.11 9.05
-3 3 -7 248.79 8.3
-3 -3 -7 240.89 8.47
-3 3 -7 231.92 8.84
-3 3 -7 240.48 8.48
3 3 7 225.12 7.82
-3 -3 -8 84.45 4.38
-3 -3 -8 83.8 4.6
-3 3 -8 86.92 4.55
-3 3 -8 81.24 4.88
-3 3 -8 85.62 4.69
-3 -3 -8 80.63 4.59
-3 3 -9 207.02 8.02
-3 -3 -9 228.73 8.48
-3 3 -9 228.11 8.58
-3 3 -9 209.27 8.6
-3 -3 -9 213.96 8.44
-3 -3 -10 113.64 5.79
-3 -3 -10 115.13 6
-3 3 -10 110.53 5.89
-3 3 -10 115.55 5.95
-3 -3 -11 11.69 1.98
-3 3 -11 9.72 1.75
-3 -3 -11 11.42 1.83
-3 -3 -12 456.04 13.98
-3 3 -12 460.48 14.01
-3 -3 -12 455.23 14.29
-3 -3 -13 126.19 5.82
-3 3 -13 125.99 5.75
-3 -3 -13 133.49 6.18
-3 -3 -14 275.99 8.78
-3 3 -14 257.71 8.45
-3 3 -15 21.27 1.68
3 -4 -15 49.43 2.55
-3 -4 15 52.87 2.85
3 -4 -14 81.3 3.99
-3 -4 14 85.53 4.21
-3 4 14 86.42 3.9
-3 -4 13 41.57 3.04
3 -4 -13 42.09 3.09
-3 4 13 42.87 2.97
-3 4 12 4.74 1.17
-3 -4 12 6.76 1.34
3 -4 -12 5.16 1.21
-3 -4 11 74.86 4.38
3 -4 -11 70.82 4.56
-3 4 11 73.4 4.31
-3 4 10 2.42 0.95
-3 -4 10 1.72 0.83
-3 4 10 1.56 0.88
3 -4 -10 2.27 1.06
-3 -4 10 2.15 0.88
-3 -4 9 261.69 9.09
-3 -4 9 262.65 9.62
-3 4 9 259.58 9.77
-3 4 9 263.16 9.18
-3 -4 8 257.57 8.61
-3 -4 8 239.77 8.91
-3 4 8 262.68 9.28
-3 4 8 238.4 8.57
-3 -4 7 51.37 3.42
-3 4 7 50.63 3.38
3 4 -6 196.96 6.49
-3 -4 6 195.25 7.14
-3 4 6 184.51 6.89
-3 4 5 216.85 7.17
-3 4 4 1072.53 24.79
-3 4 3 237.14 6.9
-3 4 2 1648.31 35.72
-3 4 1 138.23 4.73
-3 -4 1 145.59 4.69
-3 4 1 141.9 4.17
-3 -4 0 755.42 17.37
-3 4 0 756.15 18.02
-3 -4 -1 165.01 5.04
-3 4 -1 162.61 5.2
-3 -4 -1 165.25 5.16
-3 -4 -2 1357.93 30.13
-3 -4 -2 1407.08 30.18
-3 4 -2 1306.74 30.1
-3 4 -3 48.37 2.54
-3 -4 -3 49.84 2.55
-3 -4 -3 46.01 2.56
-3 -4 -4 946.14 22.7
3 4 4 973.33 22.57
3 4 5 0.81 0.54
3 4 6 1202.76 28.65
-3 -4 -7 100.31 4.93
-3 -4 -7 108.51 5.22
-3 4 -7 101.73 5.08
-3 4 -7 101.52 4.86
-3 4 -7 100.06 5.47
3 4 7 98.8 4.83
-3 -4 -8 214.5 8.07
-3 4 -8 208.98 7.77
-3 4 -8 212.89 8.62
-3 4 -8 204.04 8.03
-3 -4 -8 215.76 8.23
-3 -4 -9 163.8 7.06
-3 4 -9 175.11 7.05
-3 4 -9 178.08 7.73
-3 4 -9 168.8 7.27
-3 -4 -9 164.19 7.28
-3 -4 -10 11.87 1.81
-3 -4 -10 11.92 1.85
-3 4 -10 10.95 1.92
-3 -4 -11 -0.3 0.82
-3 -4 -11 1.22 0.95
-3 4 -11 2.31 1.13
-3 -4 -12 46.55 3.46
-3 4 -12 42.54 3.31
-3 -4 -12 42.78 3.56
-3 -4 -13 2.35 1.05
-3 4 -13 2 0.82
-3 -4 -13 0.98 0.87
-3 4 -14 28.36 2.17
-3 4 -15 2.84 0.68
-3 -5 15 15.67 1.41
3 -5 -15 13.94 1.31
3 -5 -14 105.01 4.58
-3 -5 14 110.12 4.67
3 -5 -13 141.66 6.04
-3 -5 13 138.86 5.86
3 -5 -12 145.03 6.47
-3 5 12 137.65 5.83
-3 -5 12 134.98 5.97
-3 -5 11 291.97 9.98
3 -5 -11 287.16 10.56
-3 5 11 311.04 10.06
3 -5 -10 53.67 3.9
-3 -5 10 51.37 3.49
-3 5 10 52.08 3.56
-3 -5 9 768.84 20.57
3 -5 -9 831.72 21.72
-3 5 9 796.83 21.77
-3 5 9 803.05 20.92
-3 -5 8 347.81 10.74
-3 5 8 356.6 11.12
-3 5 8 341.43 11.43
-3 -5 7 438.13 12.62
-3 -5 7 448.78 13.2
-3 5 7 461.18 13.36
-3 5 7 453.13 13.08
3 5 -6 121.02 4.91
-3 5 6 121.42 5.23
3 5 -5 2498.2 55.29
-3 5 5 2555.9 55.24
3 5 -4 3.86 0.89
-3 5 4 5.34 0.96
-3 5 3 1058.73 24.09
-3 -5 2 57.01 2.65
-3 5 2 55.36 2.49
-3 5 1 202.38 6.15
-3 -5 1 206.43 6.08
-3 5 0 2.41 0.62
-3 -5 0 1.2 0.48
-3 5 -1 303.59 8.28
-3 -5 -1 306.95 8.21
-3 5 -2 682.62 16.23
-3 -5 -2 677.53 16.13
3 5 2 678.41 17.05
3 5 3 63.11 3.34
3 5 4 65.78 3.38
3 5 5 12.96 1.45
-3 -5 -6 77.12 4.2
3 5 6 72.6 4.2
-3 5 -6 72.68 4.06
-3 5 -7 158.23 7.31
-3 -5 -7 148.4 6.38
-3 -5 -7 166.25 6.82
3 5 7 154.36 6.63
-3 5 -7 163.77 6.48
-3 5 -7 160.62 6.71
-3 -5 -8 41.13 3.2
-3 5 -8 38.5 2.98
-3 -5 -8 38.2 3.16
3 5 8 40.85 3.16
-3 5 -8 36.62 3.1
-3 5 -8 38.84 3.44
-3 5 -9 20.41 2.38
-3 -5 -9 18.24 2.21
-3 -5 -9 20.59 2.41
-3 5 -9 16.3 2.32
-3 -5 -10 16.78 2.09
-3 -5 -10 17.88 2.26
-3 5 -10 14.68 2.13
-3 -5 -11 267.94 9.74
-3 5 -11 275.74 10.01
-3 -5 -11 280 10.2
-3 -5 -12 1.89 1.07
-3 5 -12 -0.05 0.72
-3 5 -13 1.35 0.73
-3 -5 -13 3.14 1.17
-3 5 -14 5.91 1.02
3 -6 -15 33.17 1.89
-3 -6 14 12.8 1.37
3 -6 -14 12.9 1.45
-3 -6 13 2.89 0.88
3 -6 -13 3.11 0.93
-3 -6 12 38.37 2.83
3 -6 -12 37.25 3.11
3 -6 -11 44.21 3.53
-3 -6 11 39.02 2.97
-3 -6 10 8.48 1.43
3 -6 -10 8.28 1.61
-3 -6 9 218.51 7.9
3 -6 -9 232.95 8.88
-3 -6 8 9.74 1.48
-3 6 8 12.66 1.99
-3 -6 7 503.4 14.64
-3 6 7 519.08 14.79
-3 6 6 75.13 4.01
-3 -6 6 69.94 4.07
3 6 -6 75.4 3.86
3 6 -5 532.91 14.52
-3 6 5 545.41 14.39
3 6 -4 441.5 12.76
-3 6 4 475.48 12.33
3 6 -3 280.42 9.2
-3 6 3 305.32 8.42
3 6 -2 190.78 7.18
-3 6 2 228.69 6.55
3 6 -1 78.37 4
-3 6 1 82.32 3.32
3 6 0 876.76 22.81
-3 6 0 983.91 21.53
3 6 1 535.59 14.6
-3 6 -1 548.99 13.31
3 6 2 1016.28 24.47
3 6 3 112.3 4.88
3 6 4 341.98 10.18
3 6 5 29.17 2.3
-3 -6 -5 34.03 2.71
-3 -6 -6 328.75 10.26
3 6 6 315.37 10.79
-3 6 -6 317.51 10.34
-3 -6 -6 324.72 10.45
-3 -6 -7 79.84 4.41
-3 6 -7 88.05 4.48
-3 -6 -7 73.27 4.38
3 6 7 73.34 4.52
-3 6 -7 84.42 5.19
-3 6 -7 77.57 4.41
-3 6 -8 93.92 5.1
-3 -6 -8 96.54 5.08
-3 6 -8 97.27 5.71
3 6 8 91.2 5.16
-3 -6 -8 101.85 5.35
-3 6 -9 0 0.84
-3 -6 -9 1.6 1.12
-3 -6 -9 0.12 0.71
-3 -6 -10 91.19 5.21
-3 6 -10 82.83 5.1
-3 -6 -11 41.56 3.39
-3 6 -11 37.32 3.19
-3 6 -12 46.68 3.3
-3 -6 -12 50.68 3.65
-3 6 -13 208.81 7.1
-3 -6 -13 195.96 7.49
-3 6 -14 3.03 0.75
3 -7 -14 72.62 3.34
-3 -7 14 67.32 2.97
-3 -7 13 12.15 1.39
3 -7 -13 12.33 1.54
3 -7 -12 234.21 8.55
-3 -7 12 234.74 7.86
3 -7 -11 126.86 6.13
-3 -7 11 125.89 5.43
3 -7 -10 561.97 16.88
-3 -7 10 587.04 15.75
3 -7 -9 93.44 5.3
-3 7 8 8.08 1.54
3 -7 -8 9.44 1.7
-3 7 7 29.23 2.69
-3 7 6 137.34 5.89
-3 -7 6 137.36 6.1
3 7 -5 39.53 2.89
-3 7 5 37.93 2.69
-3 -7 5 38.95 3.01
-3 7 4 129.39 5.02
3 7 -4 119.06 5.41
-3 -7 4 126.05 5.65
3 7 -3 106.45 5
3 7 -2 131.01 5.65
3 7 -1 299.41 9.65
3 7 0 47.61 3.17
3 7 1 378.11 11.4
3 7 2 269.57 8.94
3 7 3 242.12 8.3
-3 -7 -4 258.69 9.08
3 7 4 268.37 8.86
-3 -7 -5 95.44 4.93
3 7 5 100.92 4.76
-3 -7 -5 104.59 5.03
-3 -7 -6 437.54 13.26
3 7 6 443 14.04
-3 7 -6 449.24 13.14
-3 -7 -6 445.41 13.3
-3 -7 -7 32.27 2.92
-3 7 -7 31.74 2.8
3 7 7 31.79 3.11
3 7 8 157.45 7.39
-3 -7 -8 173.16 7.34
-3 7 -8 179.88 8.15
-3 7 -8 170.97 7.11
-3 -7 -9 184.55 7.75
-3 7 -9 180.33 8.02
-3 -7 -10 121.91 6.05
-3 7 -10 122.17 6.14
-3 -7 -11 3.38 1.14
-3 7 -11 2.58 1.08
-3 7 -12 169.63 6.59
-3 -7 -12 177.67 7.08
-3 -7 -13 1.85 0.8
-3 7 -13 0.68 0.54
3 -8 -14 12.11 1.21
3 -8 -13 9.68 1.31
3 -8 -12 21.7 2.16
3 -8 -11 7.59 1.52
3 -8 -10 7.28 1.6
3 -8 -9 14.97 2.17
3 -8 -8 11.94 1.98
-3 8 7 100.36 5.28
-3 -8 6 1.53 0.89
-3 8 6 2.68 1.06
3 8 -5 18.17 2.11
-3 -8 5 17.36 2.15
3 8 -4 74.22 4.3
-3 -8 4 72.17 4.27
-3 8 3 656.61 18.01
-3 -8 3 662.3 18
3 8 -3 648.9 17.89
-3 8 2 41.04 3.15
-3 -8 2 47.13 3.39
3 8 -2 42.2 3.18
-3 -8 1 547.44 15.36
-3 8 1 518.9 15
3 8 -1 520.26 15.05
-3 -8 0 0.93 0.82
3 8 0 2.43 0.93
3 8 1 160.37 6.61
-3 -8 -1 147.91 6.53
-3 8 -1 151.38 6.3
-3 8 -2 7.82 1.53
-3 -8 -2 6.65 1.42
3 8 2 6.87 1.36
-3 -8 -3 23.5 2.48
-3 8 -3 20.39 2.22
3 8 3 22.45 2.31
-3 -8 -4 27.86 2.72
-3 8 -4 31.7 2.77
3 8 4 32.57 2.71
-3 -8 -5 50.15 3.62
-3 8 -5 52.53 3.51
3 8 5 46.73 3.33
-3 -8 -6 22.81 2.45
-3 -8 -6 24.55 2.55
3 8 6 23.07 2.73
-3 -8 -7 12.19 1.77
-3 -8 -7 9.21 1.61
-3 -8 -8 16.48 2.1
-3 8 -8 12.58 2.19
-3 -8 -9 109.95 5.68
-3 8 -9 114.6 6.04
-3 -8 -10 159.63 6.93
-3 8 -10 160.31 7
-3 -8 -11 41.73 3.19
-3 8 -11 42.27 3.07
-3 -8 -12 58.83 3.57
-3 8 -12 58.39 3.24
-3 8 -13 26.65 1.79
-3 9 13 64.89 3.21
3 -9 -13 63.27 3.07
3 -9 -12 0.1 0.67
3 -9 -11 82.81 4.41
3 -9 -10 8.67 1.65
3 -9 -9 97.82 5.29
3 -9 -8 137.88 6.57
3 -9 -7 25.42 2.69
-3 -9 6 86.34 4.74
3 9 -5 38.79 3.18
-3 -9 5 36.66 3.06
-3 9 4 40.79 3.43
-3 -9 4 38.96 3.2
3 9 -4 33.47 3
3 9 -3 30.8 2.84
-3 9 3 29.09 2.9
-3 -9 3 25.69 2.61
3 9 -2 129.76 6.23
-3 9 2 126.84 6.14
-3 -9 2 129.49 6.16
-3 -9 1 428.07 13.13
3 9 -1 411.94 13.08
-3 9 1 401.43 12.87
-3 -9 0 165.99 7.12
3 9 0 154.54 6.94
-3 9 0 159.77 6.87
-3 -9 -1 186.67 7.69
3 9 1 178.48 7.51
-3 9 -1 177.72 7.26
-3 9 -2 3.44 1.18
-3 -9 -2 5.73 1.42
3 9 2 3.62 1.1
-3 -9 -3 150.84 6.92
-3 9 -3 150.64 6.54
3 9 3 161.26 6.96
-3 9 -4 269.27 9.38
3 9 4 256.89 9.42
-3 -9 -4 260.07 9.7
-3 -9 -5 857.46 22.78
-3 -9 -6 130.94 6.3
-3 -9 -7 269.53 9.85
-3 -9 -7 297.77 9.99
-3 -9 -8 261.81 9.33
-3 -9 -8 281.99 9.75
-3 9 -8 274.5 10.48
-3 -9 -9 56.5 3.8
-3 9 -9 58.72 4.04
-3 9 -10 87.79 4.68
-3 -9 -10 83.73 4.59
-3 9 -11 338.89 10.15
-3 -9 -11 328.65 10.37
-3 9 -12 85.19 3.64
-3 10 12 16.24 1.63
3 -10 -12 16.37 1.56
-3 10 11 7.38 1.39
3 -10 -11 5.82 1.11
-3 10 10 3.14 1.08
3 -10 -10 3.97 1.05
3 -10 -9 13.39 1.78
-3 10 8 62.38 4.3
3 -10 -8 56.58 3.89
-3 10 7 3.09 1.19
3 -10 -7 1.72 0.93
-3 10 6 145.34 6.91
3 -10 -6 140.58 6.43
-3 -10 6 142.93 6.34
-3 -10 5 7.68 1.53
-3 10 5 9.64 1.98
3 -10 -5 10.37 1.63
3 10 -4 5.84 1.36
-3 -10 4 5.52 1.43
-3 10 4 5.64 1.5
3 10 -3 15.91 2.15
-3 -10 3 15.37 2.06
-3 10 3 17.27 2.43
-3 10 2 542.48 16.09
3 10 -2 513.06 15.95
-3 -10 2 547.9 16.05
-3 10 1 147.46 6.79
3 10 -1 139.78 6.82
-3 -10 1 147.83 6.87
-3 -10 0 159.07 7.28
-3 10 0 166.52 7.2
3 10 0 153.69 7.19
-3 -10 -1 70.95 4.62
-3 10 -1 74.44 4.49
3 10 1 70.65 4.59
-3 -10 -2 28.91 2.91
-3 10 -2 37.23 3.09
3 10 2 31.87 3.06
3 10 3 0.46 0.8
-3 10 -3 0.74 1.09
-3 -10 -3 2.2 1.23
-3 -10 -4 0.11 0.82
3 10 4 -0.11 1.05
-3 -10 -5 227.55 8.99
-3 -10 -6 30.12 2.95
-3 -10 -7 65.89 4.23
-3 10 -7 66.93 4.7
-3 -10 -8 77.06 4.32
-3 10 -8 74.38 4.73
-3 -10 -8 77.85 4.34
-3 -10 -9 37.98 2.86
-3 10 -9 37.24 3.02
-3 10 -10 26.55 2.3
-3 -10 -10 25.94 2.26
-3 10 -11 24.65 1.92
-3 11 12 9.58 1.11
-3 11 11 78.05 3.75
3 -11 -11 77.47 3.44
-3 11 10 181.3 6.81
3 -11 -10 182.96 6.39
-3 11 9 92.01 4.84
3 -11 -9 95.08 4.51
-3 11 8 68.45 4.29
3 -11 -8 65.89 3.84
-3 11 7 27.75 2.87
3 -11 -7 27.39 2.51
-3 11 6 183.96 7.86
3 -11 -6 176.48 7.12
-3 11 5 37.87 3.42
-3 -11 5 40.28 3.19
-3 11 4 322.74 11.4
-3 -11 4 323.22 10.99
-3 11 3 14.79 2.21
-3 -11 3 17.87 2.27
-3 11 2 73.84 4.72
-3 -11 2 68.71 4.51
-3 11 1 27.7 2.96
-3 -11 1 32.19 3.09
-3 -11 0 130.78 6.54
-3 11 0 128.72 6.3
-3 -11 -1 65.15 4.43
-3 11 -1 61.88 4.19
-3 -11 -2 375.48 12.74
-3 11 -2 377.69 12.16
-3 -11 -3 602.31 17.82
-3 11 -3 596.68 16.98
-3 -11 -4 24.94 2.76
-3 11 -4 26.84 2.67
-3 -11 -5 64.53 4.36
-3 -11 -6 2.99 1.23
-3 -11 -7 389.84 12.4
-3 11 -7 416.63 13.29
-3 -11 -8 12.24 1.64
-3 11 -8 11.38 1.8
-3 11 -9 210.46 7.45
-3 11 -10 0.78 0.58
-3 12 11 11.05 1.19
-3 12 10 19.91 1.83
3 -12 -10 16.7 1.38
-3 12 9 14.48 1.78
3 -12 -9 22.44 1.78
-3 12 8 64.28 3.96
3 -12 -8 70.29 3.47
-3 12 7 27.42 2.67
-3 12 6 1.5 1.15
-3 12 5 137.43 6.53
-3 -12 5 128.04 5.78
-3 12 4 357.18 12
-3 -12 4 341.26 11.26
-3 12 3 593.06 17.28
-3 -12 3 584.29 16.92
-3 12 2 32.02 3.12
-3 -12 2 27.84 2.87
-3 12 1 197.44 8.13
-3 -12 1 194.56 8.19
-3 12 0 -0.9 1.3
-3 -12 0 1.41 1.31
-3 -12 -1 276.26 10.32
-3 12 -1 273.34 9.88
-3 -12 -2 98.17 5.5
-3 12 -2 83.88 4.95
-3 -12 -3 439.91 14.06
-3 12 -3 442.96 13.52
-3 -12 -4 21.8 2.53
-3 12 -4 22.93 2.51
-3 -12 -5 69.4 4.42
-3 -12 -6 10.21 1.69
-3 -12 -7 148.72 6.2
-3 12 -7 148.52 6.47
-3 -12 -8 43.78 2.82
-3 12 -8 47.58 3.03
-3 12 -9 10.25 1.3
-3 13 9 2.68 0.9
-3 13 8 490.51 13.36
-3 13 7 1.05 0.9
-3 13 6 196.61 7.55
-3 13 5 1.21 1.18
-3 13 4 311.99 10.41
-3 -13 4 295.63 9.75
-3 13 3 104.66 5.42
-3 -13 3 97.3 5.03
-3 13 2 340.29 11.1
-3 -13 2 313.26 10.76
-3 13 1 33.25 3.04
-3 -13 1 31.59 2.91
-3 13 0 14.63 2.06
-3 -13 0 14.29 2
-3 13 -1 188.65 7.6
-3 -13 -1 186.35 7.84
-3 13 -2 1.17 1.15
-3 -13 -2 0.39 0.95
-3 -13 -3 48.22 3.66
-3 13 -3 50.96 3.52
-3 -13 -4 -0.05 0.78
-3 -13 -5 3.92 1.14
-3 -13 -6 16.36 1.91
-3 13 -6 13.46 1.82
-3 13 -7 38.55 2.66
-3 -13 -7 47.64 2.93
-3 -13 -8 1.77 0.65
-3 13 -8 2.46 0.73
-3 14 8 51.84 2.65
-3 14 7 143.03 5.28
-3 14 6 47.08 2.97
-3 14 5 89.97 4.4
-3 14 4 11.67 1.65
-3 14 3 211.47 7.53
-3 -14 3 183.84 6.89
-3 14 2 29.22 2.61
-3 -14 2 23.1 2.22
-3 14 1 481.02 13.52
-3 -14 1 444.36 13.37
-3 14 0 12.33 1.82
-3 -14 0 9.08 1.5
-3 14 -1 346.16 10.86
-3 -14 -1 353.68 11.26
-3 14 -2 54.95 3.47
-3 -14 -2 58.15 3.72
-3 -14 -3 454.09 13.31
-3 -14 -4 228.14 8.07
-3 14 -5 378.41 11.44
-3 -14 -5 423.01 11.76
-3 -14 -6 1.97 0.73
-3 14 -6 1.03 0.74
-3 -14 -7 22.69 1.73
-3 15 6 233.81 6.84
-3 15 5 169.59 5.72
-3 15 4 219.2 7.04
-3 15 3 24.99 2.11
-3 15 2 56.31 3.15
-3 -15 2 44.14 2.7
-3 15 1 40.08 2.69
-3 -15 1 33.64 2.42
-3 15 0 226.01 7.35
-3 -15 0 203.04 7.21
-3 15 -1 8.16 1.36
-3 -15 -1 8.36 1.31
-3 -15 -2 0.84 0.64
-3 -15 -3 5.01 1.07
-3 -15 -4 2.38 0.79
-3 15 -4 1.37 0.67
-3 -15 -5 9.04 1.14
-3 16 2 6.85 0.98
-3 16 1 64.02 2.91
-3 -16 -1 162.87 5.31
-3 -16 -2 37.23 2.14
-4 0 15 -0.27 0.58
-4 0 14 111.92 4.97
-4 0 13 0.1 0.79
-4 0 12 96.23 5.15
-4 0 11 0.43 0.85
-4 0 10 78 4.66
-4 0 9 0.95 0.83
-4 0 9 -0.81 1.03
-4 0 8 428.4 12.86
-4 0 8 409.29 12.49
-4 0 7 -0.13 0.73
-4 0 7 0.09 0.83
-4 0 7 0.73 0.7
-4 0 6 1755 40.1
-4 0 5 0.25 0.52
-4 0 4 1143.89 26.66
-4 0 3 0.4 0.46
-4 0 2 3964.33 83.71
-4 0 1 0.4 0.61
-4 0 0 2105.2 46.28
-4 0 -1 0.28 0.64
-4 0 -2 1190.38 27.46
-4 0 -3 0.09 0.59
-4 0 -4 517.76 13.9
-4 0 -5 2.03 0.76
-4 0 -6 626.79 16.47
-4 0 -6 574.23 16.2
-4 0 -6 579.18 16.15
-4 0 -7 0.19 0.69
-4 0 -7 0.5 0.75
-4 0 -7 1.22 1.03
-4 0 -8 5.04 1.31
-4 0 -8 6.89 1.49
-4 0 -8 7.16 1.56
-4 0 -9 -0.03 0.8
-4 0 -9 0.44 0.88
-4 0 -10 1.42 1.02
-4 0 -10 2.11 1.1
-4 0 -11 -0.36 0.85
-4 0 -12 127.8 5.92
-4 0 -13 -0.76 0.94
-4 0 -14 85.97 3.96
-4 0 -15 0.23 0.4
-4 1 15 24.61 1.84
-4 -1 15 23.87 1.86
-4 -1 14 65.16 3.65
-4 1 14 69.01 3.69
-4 1 13 209.01 7.92
-4 -1 13 219.6 8.06
-4 1 12 35.35 3
-4 -1 12 27.52 2.67
-4 1 11 213.42 8.35
4 -1 -11 202.27 7.88
-4 -1 11 214.19 8.34
4 -1 -10 612.47 17.24
-4 -1 10 641.5 17.73
-4 1 10 618.33 17.67
-4 1 9 359.32 11.86
-4 -1 9 358.61 11.94
-4 -1 9 345.92 11.35
-4 -1 9 322.54 11.33
-4 1 9 366.69 11.67
-4 1 8 6.78 1.37
-4 -1 8 8.03 1.5
-4 -1 8 5.78 1.38
-4 1 8 5.64 1.26
-4 -1 8 7.88 1.48
-4 1 7 247.92 8.66
-4 -1 7 238.05 8.65
-4 1 7 232.12 8.8
-4 -1 7 242.89 8.86
-4 1 7 243.07 8.6
-4 -1 7 237.42 8.43
-4 1 6 332.52 10.16
-4 -1 6 328.63 10.28
-4 1 6 307.85 10.14
-4 1 5 137.98 5.43
-4 -1 5 134.33 5.54
-4 1 4 140.55 5.25
-4 -1 4 137.77 5.38
-4 1 3 47.81 2.59
-4 -1 3 42.99 2.59
-4 1 2 154.91 5.1
-4 1 1 234.07 7.41
-4 -1 1 233 7.4
-4 1 0 88.36 3.9
-4 -1 0 78.98 3.72
-4 1 -1 423.01 11.51
-4 -1 -1 428.41 11.53
-4 1 -2 2.47 0.81
-4 -1 -2 1.68 0.78
-4 1 -3 1130.39 26.59
-4 -1 -3 1136.87 26.6
-4 1 -4 64.96 3.53
-4 -1 -4 62.47 3.47
-4 -1 -4 67.15 3.63
-4 -1 -5 1525.37 35.29
-4 -1 -6 250.03 8.66
-4 1 -6 235.05 8.61
-4 -1 -6 235.59 8.34
-4 1 -6 237.18 8.55
-4 1 -6 240.48 8.55
-4 -1 -7 1300.35 31.33
-4 1 -7 1320.57 31.3
-4 -1 -7 1268.22 30.95
-4 1 -7 1294.09 31.48
-4 -1 -7 1271.24 30.83
-4 1 -7 1265.89 31.13
-4 -1 -8 43.88 3.44
-4 1 -8 47.64 3.61
-4 -1 -8 43.64 3.33
-4 1 -8 45.17 3.57
-4 -1 -8 46.44 3.39
-4 1 -8 46.86 3.5
-4 -1 -9 1298.67 31.6
-4 1 -9 1268.79 31.81
-4 -1 -9 1271.35 31.36
-4 1 -9 1303.6 31.72
-4 -1 -10 99.28 5.31
-4 1 -10 93.75 5.3
-4 -1 -10 93.91 5.11
-4 1 -10 98 5.4
-4 -1 -11 425.17 13.24
-4 1 -11 427.44 13.39
-4 -1 -12 208.52 7.93
-4 1 -12 206.41 7.97
-4 -1 -13 297.81 9.62
-4 1 -13 304.02 9.7
-4 -1 -14 1.38 0.7
-4 1 -14 1.41 0.65
-4 1 -15 52.49 2.51
-4 2 15 93.54 3.7
-4 -2 15 90.72 3.86
-4 -2 14 100.83 4.61
-4 2 14 100.35 4.49
4 -2 -13 187.5 6.77
-4 2 13 194.56 7.35
-4 -2 13 192.59 7.34
-4 2 12 10.37 1.72
-4 -2 12 10.49 1.69
4 -2 -12 8.92 1.44
-4 2 11 0.09 0.77
-4 -2 11 0.81 0.85
4 -2 -11 0.95 0.79
-4 -2 10 79.74 4.69
4 -2 -10 82.65 4.7
-4 2 10 80.13 4.79
-4 2 9 27.2 2.8
-4 -2 9 29.48 2.92
-4 -2 9 29.74 2.78
-4 2 9 30.63 2.84
-4 -2 9 32.79 2.84
-4 2 8 264.81 9.33
-4 -2 8 251.96 9.35
-4 -2 8 246.7 9.15
-4 2 8 244.6 9.06
-4 -2 8 244.4 8.83
-4 2 7 12.91 1.83
-4 -2 7 14.97 1.98
-4 -2 7 15.7 2
-4 -2 7 17.19 1.92
-4 2 7 14.89 1.83
-4 2 6 407.73 11.61
-4 -2 6 389.04 11.74
-4 2 6 379.45 11.94
-4 -2 6 368.31 11.84
-4 2 6 356.09 11.46
-4 2 5 331.79 9.97
-4 -2 5 340.15 10.38
-4 2 4 1557.94 34.62
-4 -2 4 1515.48 35.06
-4 2 3 295.26 8.39
-4 2 2 1261.51 28.06
-4 2 1 199.77 5.62
-4 2 1 185.19 6.47
-4 -2 1 198.26 6.52
-4 2 0 840.22 20.17
-4 -2 0 827.95 20.05
-4 2 -1 3325.5 72.73
-4 -2 -1 3481.16 72.79
-4 2 -2 4220.02 87.96
-4 -2 -2 4048.17 87.78
-4 -2 -3 191.25 6.71
-4 2 -3 201.74 6.92
-4 -2 -3 203.12 6.84
-4 2 -4 226.93 7.64
-4 -2 -4 230.23 7.64
-4 -2 -4 232.27 7.74
-4 -2 -5 90.66 4.52
-4 -2 -6 239.33 8.49
-4 -2 -6 232.74 8.22
-4 2 -6 230.15 8.78
-4 -2 -6 239.46 8.23
-4 2 -6 246.61 8.69
-4 -2 -6 231.5 8.82
-4 -2 -7 73.24 4.35
-4 -2 -7 77.92 4.37
-4 2 -7 75.19 4.38
-4 -2 -7 76.61 4.66
-4 2 -7 77.67 4.67
-4 -2 -7 73.54 4.21
-4 2 -7 71.48 4.36
-4 -2 -8 117.07 5.61
-4 2 -8 112.39 5.73
-4 -2 -8 107.47 5.83
-4 2 -8 112.87 5.86
-4 -2 -8 110.4 5.37
-4 2 -8 114.32 5.74
-4 -2 -9 63.97 4.2
-4 -2 -9 70.72 4.71
-4 2 -9 64.74 4.42
-4 -2 -9 64.48 4.05
-4 2 -9 71.92 4.52
-4 -2 -10 32.51 2.91
-4 2 -10 30.18 2.93
-4 2 -10 29.81 2.94
-4 -2 -11 16.16 2.08
-4 2 -11 18.19 2.3
-4 2 -12 0.89 0.82
-4 -2 -12 -0.06 0.77
-4 -2 -13 66.97 3.77
-4 2 -13 67.53 3.79
-4 -2 -14 317.91 9.25
-4 2 -14 316.15 9.26
-4 -3 15 0.54 0.49
4 -3 -14 245.44 7.55
-4 3 14 269.02 8.06
-4 -3 14 261.76 8.29
4 -3 -13 17.73 1.91
-4 3 13 21.4 2.1
-4 -3 13 20.37 2.07
-4 -3 12 870.08 22.11
4 -3 -12 827.18 21.87
-4 3 12 858.85 22.11
-4 3 11 5.49 1.41
-4 -3 11 4.84 1.23
4 -3 -11 6.38 1.42
4 -3 -10 325.29 11.04
-4 -3 10 322.35 10.72
-4 3 10 311.1 10.87
-4 -3 10 318.04 10.77
-4 3 9 107.31 5.71
-4 -3 9 104.7 5.74
-4 -3 9 106.64 5.47
-4 3 9 110.68 5.64
-4 -3 9 107.74 5.38
-4 3 8 921.76 23.49
-4 -3 8 905.33 23.63
-4 -3 8 899.49 23.35
-4 3 8 894.56 23.23
-4 -3 8 862.78 22.72
-4 3 7 6.82 1.39
-4 -3 7 7.54 1.3
-4 -3 7 7.12 1.4
-4 3 7 6.37 1.29
-4 -3 7 6.74 1.35
-4 3 6 966.69 23.49
-4 -3 6 973.65 23.88
-4 -3 6 965.92 24.15
-4 3 6 934.01 23.73
-4 -3 6 893.53 23.12
-4 3 5 12.67 1.5
-4 3 4 248.57 7.73
-4 3 3 74.24 3.28
-4 3 2 353.24 9.12
-4 3 2 346.61 10.06
-4 -3 2 341.14 9.95
-4 3 1 526.36 13.68
-4 -3 1 516.04 13.53
-4 3 0 0.77 0.56
-4 -3 0 3.17 0.84
-4 -3 0 2.88 0.66
-4 -3 -1 333.61 9.47
-4 3 -1 358.89 9.98
-4 -3 -1 360.34 9.97
-4 -3 -2 18.96 1.66
-4 3 -2 17.48 1.72
-4 -3 -2 20.44 1.84
-4 3 -3 1486.87 33.84
-4 -3 -3 1497.19 33.78
-4 -3 -3 1458.99 33.71
-4 3 -4 123.28 5.19
-4 -3 -4 123.34 5.15
-4 -3 -4 131.1 5.37
-4 -3 -5 228.48 7.98
-4 3 -5 219.65 8.16
-4 -3 -5 224.84 8.39
-4 -3 -6 34.59 2.8
-4 -3 -6 31.42 2.65
-4 -3 -6 35.5 3.03
-4 3 -6 28.41 2.83
-4 3 -6 30.99 2.79
-4 -3 -7 324.15 10.44
-4 3 -7 318.72 10.73
-4 3 -7 307.28 11.14
-4 -3 -7 301.35 10.07
-4 3 -7 339.56 10.98
-4 -3 -7 336.41 11.27
-4 -3 -8 371.01 11.75
-4 3 -8 372.51 12.1
-4 -3 -8 367.17 12.48
-4 3 -8 378.4 12.5
-4 3 -8 389.85 12.28
-4 -3 -8 343.03 11.24
-4 -3 -9 192.15 7.66
-4 3 -9 188.52 7.91
-4 -3 -9 188.69 8.24
-4 3 -9 188.25 8.11
-4 -3 -9 180.87 7.29
-4 -3 -10 98.44 5.2
-4 3 -10 97.93 5.46
-4 -3 -10 99.6 5.7
-4 3 -10 98.8 5.46
-4 -3 -11 109.12 5.48
-4 3 -11 118.67 5.9
-4 -3 -12 56.68 3.61
-4 3 -12 60.74 3.83
-4 -3 -13 76.03 3.94
-4 3 -13 80.22 4.1
-4 3 -14 5.85 0.98
-4 -4 15 173.15 5.38
4 -4 -14 20.86 1.71
-4 4 14 19.89 1.67
-4 -4 14 20.11 1.8
4 -4 -13 114.51 5.05
-4 4 13 119.38 5.01
-4 -4 13 115.51 5.13
-4 4 12 2.02 0.89
-4 -4 12 0.78 0.72
4 -4 -12 1.26 0.88
-4 4 11 1.69 0.91
-4 -4 11 1.36 0.75
4 -4 -11 1.39 0.86
4 -4 -10 209.8 8.52
-4 -4 10 227.18 8.3
-4 4 10 218.91 8.47
-4 -4 10 215.55 8.24
-4 -4 9 59.07 3.93
-4 4 9 59.84 4.02
-4 -4 9 59.42 3.85
-4 4 8 161.73 7.1
-4 -4 8 162.01 7.02
-4 4 8 159.51 6.92
-4 -4 8 154.7 6.58
-4 -4 7 360.64 11.89
-4 4 7 376.53 11.79
-4 -4 7 351.88 11.18
-4 4 7 384.68 11.92
-4 4 6 80.18 4.43
-4 -4 6 74.57 4.41
-4 -4 6 70.02 3.94
-4 4 6 81.43 4.33
-4 -4 5 43.46 3.18
-4 4 5 43.2 3.14
-4 4 5 49.31 3.05
-4 4 4 13.05 1.42
-4 4 2 261.43 8.02
-4 -4 2 236.05 7.65
-4 4 1 544.9 14.05
-4 -4 1 527.11 13.87
-4 4 0 199.89 6.64
-4 -4 0 194.23 6.46
-4 4 -1 6.93 1.06
-4 -4 -1 4.35 0.89
-4 -4 -1 5.5 0.88
-4 -4 -2 494.16 13.17
-4 4 -2 515.34 13.57
-4 -4 -2 520 13.46
-4 4 -3 1493.62 34.33
-4 -4 -3 1509.69 34.26
-4 -4 -3 1523.33 34.34
-4 -4 -4 189.36 6.86
-4 -4 -5 101.92 4.9
-4 -4 -5 101.14 5.24
4 4 5 104.38 4.7
-4 4 -5 104.18 5.17
-4 -4 -6 14.46 2.03
-4 4 -6 15.89 2.03
-4 4 -6 11.94 2
-4 4 -7 4.78 1.27
-4 -4 -7 4.23 1.25
-4 -4 -7 6.72 1.56
-4 4 -7 3.6 1.32
-4 4 -7 7.39 1.5
-4 -4 -8 23.52 2.39
-4 4 -8 20.53 2.4
-4 4 -8 25.32 2.81
-4 4 -8 25.42 2.71
-4 -4 -8 25.14 2.74
-4 4 -9 18.28 2.41
-4 -4 -9 15.21 1.99
-4 -4 -9 18.26 2.44
-4 4 -9 14.91 2.16
-4 -4 -10 5.35 1.33
-4 -4 -10 3.33 1.26
-4 4 -10 3.04 1.22
-4 4 -10 2.98 1.21
-4 -4 -11 154.44 6.61
-4 4 -11 162.29 7.07
-4 -4 -12 0.69 0.81
-4 4 -12 0.53 0.81
-4 4 -13 398.84 11.45
-4 4 -14 7.14 1.03
4 -5 -14 171.98 5.75
-4 -5 14 178.9 5.86
4 -5 -13 33.96 2.51
-4 5 13 33.61 2.3
-4 -5 13 32.14 2.39
4 -5 -12 413.43 12.49
-4 5 12 405.91 11.81
-4 -5 12 397.98 11.93
-4 -5 11 1.37 0.69
4 -5 -11 0.67 0.8
4 -5 -10 517.08 15.62
-4 5 10 521.84 15.02
-4 -5 10 507.31 14.76
-4 -5 9 198.94 7.83
-4 5 9 192.37 7.72
-4 -5 9 187.83 7.46
-4 -5 8 1724.1 41.4
-4 5 8 1782.37 41.19
-4 -5 8 1773.89 40.63
-4 5 8 1753.9 41.64
-4 -5 7 89.68 5.01
-4 5 7 92.58 4.91
-4 -5 7 88.88 4.54
-4 5 7 88.91 4.9
-4 -5 6 613.81 17.32
4 5 -6 601 16.61
-4 5 6 629.29 17.16
-4 5 6 624.95 16.88
4 5 -5 217.37 8.04
-4 -5 5 236.56 8.6
-4 5 5 215.16 8.12
-4 5 5 238.03 7.95
-4 -5 4 993.24 24.77
-4 5 4 976.7 24.46
-4 5 3 578.92 15.1
-4 -5 3 566.44 14.85
-4 -5 2 156.9 5.68
-4 5 2 159.38 5.83
-4 5 1 62.36 3.3
-4 -5 1 65.83 3.32
-4 5 0 149.59 5.54
-4 -5 0 159.91 5.55
-4 5 -1 176.65 6.24
-4 -5 -1 189.45 6.29
-4 5 -2 53.74 3.03
-4 -5 -2 51.08 2.9
-4 5 -3 63.72 3.41
4 5 3 63.82 3.7
4 5 4 44.6 3.05
-4 5 -4 46.83 3.28
-4 -5 -5 56.76 3.84
-4 5 -5 53.69 3.66
-4 -5 -6 219.42 8.56
-4 5 -6 214.33 8.26
-4 -5 -7 39.45 3.36
-4 5 -7 40.64 3.24
-4 5 -7 39.84 3.57
-4 5 -7 43.15 3.42
-4 -5 -8 263.21 9.4
-4 -5 -8 276.49 10.24
-4 5 -8 265.81 10.4
-4 5 -8 282.76 10.02
-4 -5 -9 139.43 6.28
-4 -5 -9 144.89 6.96
-4 5 -9 144 6.96
-4 5 -9 143.42 6.65
-4 -5 -10 15.55 1.97
-4 -5 -10 18.89 2.45
-4 5 -10 17.57 2.28
-4 -5 -11 28.56 2.54
-4 5 -11 29.85 2.77
-4 5 -12 70.48 4
-4 5 -13 117.16 4.81
-4 5 -14 26.42 1.75
4 -6 -14 85.4 3.47
4 -6 -13 30.32 2.32
-4 -6 13 31.81 2.19
4 -6 -12 47.34 3.23
-4 -6 12 42 2.81
4 -6 -11 191.93 7.84
-4 -6 11 196.81 7.22
-4 6 10 3.13 1.11
-4 -6 10 3.11 0.83
4 -6 -10 4.21 1.31
-4 -6 9 97.48 5.11
-4 6 9 106.13 5.23
-4 -6 9 98.28 4.87
-4 6 8 15.68 2
-4 -6 8 19.83 2.34
-4 -6 7 30.74 2.85
-4 6 7 27.77 2.63
-4 6 7 28.33 2.77
-4 -6 6 15.51 2.12
-4 6 6 19.45 2.24
4 6 -5 28.84 2.61
-4 -6 5 30.94 2.81
-4 6 5 33.9 2.88
4 6 -4 21.11 2.22
-4 -6 4 20.03 2.24
-4 6 4 19.08 2.14
4 6 -3 151.77 6.72
-4 6 3 188.56 6.43
-4 6 3 164.66 6.81
-4 -6 3 179.03 7.14
4 6 -2 169.27 7.03
-4 6 2 191.68 6.45
-4 6 2 171.97 6.97
-4 -6 2 177.73 7.14
-4 6 1 200.39 6.54
-4 -6 1 191.1 7.37
4 6 0 22.5 2.28
-4 -6 0 25.04 2.39
4 6 1 77.05 4.35
-4 -6 -1 79.95 4.37
4 6 2 163.53 6.77
-4 -6 -2 172.18 6.82
4 6 3 -0.08 0.6
-4 6 -3 1.55 0.84
-4 -6 -4 62.29 3.87
4 6 4 70.15 4
-4 6 -4 63.42 3.94
-4 -6 -5 22.08 2.46
-4 6 -5 19.57 2.23
-4 -6 -6 176.06 7.44
4 6 6 160.34 7.23
-4 6 -6 175.13 7.21
-4 -6 -7 1.06 0.88
-4 6 -7 0.46 1.08
-4 6 -7 0.81 1.19
-4 -6 -8 81.9 4.49
-4 -6 -8 82.3 5.05
-4 6 -8 82.94 5.37
-4 6 -8 86.42 4.9
-4 -6 -9 302.89 10.8
-4 6 -9 292.82 10.8
-4 6 -9 286.12 10.24
-4 -6 -10 0.22 0.89
-4 6 -10 1.2 1.09
-4 6 -11 32.38 2.79
-4 6 -12 30.04 2.43
-4 6 -13 119.49 4.62
4 -7 -13 20.35 1.78
4 -7 -12 166.89 6.47
4 -7 -11 20.82 2.27
4 -7 -10 342.79 11.55
4 -7 -9 139.85 6.63
-4 -7 8 20.23 2.38
-4 -7 7 163.03 7.16
-4 -7 6 7.58 1.59
4 7 -5 67.06 4.21
-4 -7 5 75.88 4.56
-4 7 5 71.93 4.29
-4 7 4 368.74 11.51
-4 -7 4 373.21 11.85
-4 7 3 187.38 7.22
4 7 -3 165.59 7.14
-4 7 3 165.37 6.94
-4 -7 3 186.13 7.48
4 7 -2 5.1 1.21
-4 -7 2 6.02 1.34
4 7 -1 16.32 2.05
-4 -7 1 15.48 2.06
4 7 0 61.18 3.97
-4 -7 0 65.34 4.09
4 7 1 39.23 3.12
-4 -7 -1 41.39 3.21
4 7 2 43.72 3.29
-4 -7 -2 45.63 3.38
-4 -7 -3 8.89 1.5
4 7 3 7.87 1.47
-4 -7 -4 4.98 1.3
4 7 4 6.99 1.34
-4 7 -4 7.92 1.6
-4 -7 -5 45.41 3.36
-4 7 -5 46.51 3.38
4 7 6 13.24 2.09
-4 -7 -6 14.13 2.03
-4 7 -6 15.97 2.04
-4 7 -7 122.26 6.84
-4 7 -7 125.04 5.96
-4 -7 -7 132.23 6.39
-4 -7 -8 73.83 4.66
-4 7 -8 70.13 4.89
-4 7 -8 68.45 4.28
-4 -7 -9 31.74 2.99
-4 7 -9 30.46 3.13
-4 7 -10 4.21 1.32
-4 7 -11 309.99 10.05
-4 7 -12 5.58 1.09
-4 7 -13 29.13 1.88
-4 8 13 10 1.16
4 -8 -13 10.28 1.17
4 -8 -12 26.2 2.12
4 -8 -11 18.41 2.04
4 -8 -10 148.84 6.6
4 -8 -9 61.74 4.16
-4 -8 8 16.78 2.05
4 -8 -8 15.38 2.18
-4 -8 7 27.79 2.73
-4 -8 6 42.36 3.43
4 8 -5 47.85 3.64
-4 8 5 51.06 3.67
-4 -8 5 58.6 4.02
-4 8 4 111.02 5.59
-4 -8 4 114.62 5.81
4 8 -4 106.61 5.66
-4 8 3 42.84 3.32
4 8 -3 37.38 3.21
-4 -8 3 43.87 3.46
-4 8 2 339.09 10.93
4 8 -2 311.31 11.15
-4 -8 2 350.01 11.47
-4 8 1 125.9 5.78
4 8 -1 115.08 5.93
-4 -8 1 128.79 6.16
4 8 0 302.94 10.81
-4 -8 0 327.04 10.95
4 8 1 105.18 5.58
-4 -8 -1 116.44 5.81
-4 -8 -2 140.72 6.46
4 8 2 131.8 6.36
-4 -8 -3 132.9 6.27
4 8 3 128.8 6.23
-4 -8 -4 687.26 18.98
4 8 4 693.76 19.13
-4 -8 -5 328.16 10.96
-4 -8 -6 43.09 3.24
-4 8 -7 220.65 9.5
-4 8 -7 225.87 8.29
-4 8 -8 34.11 3.33
-4 8 -9 28.93 2.87
-4 8 -10 81.01 4.56
-4 8 -11 95.94 4.52
-4 8 -12 0.47 0.51
-4 9 12 1.33 0.72
4 -9 -12 0.76 0.52
-4 9 11 0.03 0.81
4 -9 -11 -0.4 0.69
-4 9 10 1.32 0.92
4 -9 -10 2.47 0.91
-4 9 9 -3.54 1.24
4 -9 -9 -0.11 0.9
-4 9 8 18.39 2.27
4 -9 -8 15.66 2.07
-4 -9 7 2.47 1.07
-4 9 7 -0.71 1.17
4 -9 -7 0.54 0.83
-4 9 6 24.2 2.69
-4 -9 6 19.48 2.3
-4 9 5 40.17 3.34
-4 -9 5 39.52 3.3
-4 9 4 36.16 3.11
-4 -9 4 33.35 3.08
-4 -9 3 2.21 1.13
-4 9 3 0.41 0.91
4 9 -3 1.03 0.93
4 9 -2 41.05 3.51
-4 9 2 40.59 3.23
-4 -9 2 43.97 3.59
-4 -9 1 5.21 1.52
-4 9 1 5.34 1.53
4 9 -1 3.06 1.15
4 9 0 25.49 2.76
-4 9 0 28.31 2.66
-4 -9 0 29.36 2.9
-4 9 -1 17.22 2.09
4 9 1 14.85 2.16
-4 -9 -1 19.5 2.36
4 9 2 75.32 4.83
-4 9 -2 79.92 4.42
-4 -9 -2 83.64 4.96
-4 -9 -3 6.9 1.49
4 9 3 6.42 1.54
-4 -9 -4 3.02 1.1
-4 -9 -5 3.66 1.12
-4 -9 -6 121.09 5.78
-4 9 -7 282.32 10.62
-4 -9 -7 247.33 8.81
-4 9 -8 42.49 3.58
-4 9 -9 53.95 3.76
-4 9 -10 207.57 7.5
-4 9 -11 93.97 4.09
-4 10 11 27.17 2.05
4 -10 -11 29.08 2.06
-4 10 10 19.28 1.92
4 -10 -10 20.94 1.91
-4 10 9 -0.96 1.05
4 -10 -9 -0.5 0.74
-4 10 8 6.49 1.45
4 -10 -8 5.52 1.3
-4 -10 7 7.88 1.4
-4 10 7 6.32 1.53
4 -10 -7 6.14 1.37
-4 -10 6 11.98 1.83
-4 10 6 9.93 1.87
4 -10 -6 10.02 1.74
-4 10 5 42.66 3.43
-4 -10 5 41.14 3.37
-4 -10 4 0.74 0.81
-4 10 4 2.95 1.4
-4 10 3 95.17 5.25
-4 -10 3 92.2 5.28
-4 -10 2 0.27 0.89
-4 10 2 0.46 0.9
-4 10 1 371.07 12.07
-4 -10 1 385.46 12.71
-4 10 0 5.94 1.34
-4 -10 0 4.98 1.38
-4 10 -1 234.54 8.57
-4 -10 -1 236.57 9.29
-4 10 -2 84.53 4.6
-4 -10 -2 78.09 4.87
-4 10 -3 337.62 10.87
-4 -10 -3 348.81 11.81
-4 -10 -4 18.38 2.29
-4 -10 -5 73.88 4.51
-4 -10 -6 165.99 6.88
-4 10 -7 94.16 5.39
-4 -10 -7 84.49 4.42
-4 10 -8 47.69 3.58
-4 10 -9 113.62 5.21
-4 10 -10 34.1 2.38
-4 10 -11 144.33 4.82
-4 11 10 6.99 1.14
4 -11 -10 6.65 0.99
-4 11 9 197.4 7.05
4 -11 -9 212.55 6.95
-4 11 8 155.78 6.27
4 -11 -8 156.91 6.06
-4 11 7 104.59 5.19
4 -11 -7 110.52 5.05
-4 -11 6 2.92 0.97
-4 11 6 3.1 1.2
4 -11 -6 3.66 1.04
-4 11 5 209.41 8.2
4 -11 -5 215.76 7.82
-4 -11 5 206.7 8.05
-4 11 4 257.19 9.36
-4 -11 4 248.81 9.33
-4 11 3 56.49 3.97
-4 -11 3 61.37 4.17
-4 11 2 19.96 2.38
-4 -11 2 20.12 2.43
-4 -11 1 6.11 1.56
-4 11 1 4.72 1.42
-4 11 0 0.69 0.94
-4 -11 0 -0.37 1.03
-4 11 -1 84.04 4.62
-4 -11 -1 83.33 5.05
-4 11 -2 6.36 1.55
-4 -11 -2 9.44 1.7
-4 11 -3 2.26 1.11
-4 -11 -3 0.5 0.97
-4 -11 -4 66.34 4.28
-4 -11 -5 0.74 0.77
-4 11 -6 73.62 4.73
-4 -11 -6 71.2 4.1
-4 11 -7 51.59 3.69
-4 -11 -7 52.62 3.22
-4 11 -8 128.01 5.63
-4 11 -9 18.14 1.76
-4 11 -10 68.06 3.01
-4 12 9 37.28 2.33
-4 12 8 23.45 2.05
4 -12 -8 26.04 1.85
-4 12 7 36.44 2.69
-4 -12 6 5.37 1.04
-4 12 6 4.65 1.22
-4 12 5 42.89 3.16
-4 -12 5 34.83 2.78
-4 12 4 125.95 5.8
-4 -12 4 122.46 5.72
-4 12 3 87.05 4.79
-4 -12 3 87.28 4.87
-4 12 2 104.63 5.22
-4 -12 2 103.14 5.42
-4 12 1 19.02 2.21
-4 -12 1 14.04 2.05
-4 12 0 9.94 1.66
-4 -12 0 11.58 1.9
-4 12 -1 27.77 2.59
-4 -12 -1 31.03 2.91
-4 12 -2 27.75 2.55
-4 -12 -2 26.53 2.77
-4 -12 -3 189 7.74
-4 -12 -4 3.49 1.12
-4 -12 -5 125.37 5.63
-4 -12 -6 3.61 0.96
-4 12 -6 5.66 1.33
-4 12 -7 171.41 6.57
-4 -12 -7 162.67 5.84
-4 12 -8 16.74 1.67
-4 13 8 3.21 0.81
-4 13 7 340.31 9.61
-4 13 6 36.19 2.51
-4 13 5 214.66 7.19
-4 -13 5 187.32 6.7
-4 -13 4 1.06 0.72
-4 13 4 -0.32 0.79
-4 13 3 230.68 7.92
-4 -13 3 220.2 7.98
-4 -13 2 2.58 0.93
-4 13 2 2.44 0.98
-4 13 1 42.94 2.98
-4 -13 1 39.81 3.09
-4 -13 0 5.61 1.3
-4 13 0 4.38 1.2
-4 13 -1 0.99 0.87
-4 -13 -1 2.86 1.01
-4 13 -2 52.04 3.2
-4 -13 -2 56.48 3.67
-4 -13 -3 6.3 1.39
-4 -13 -4 0.95 0.71
-4 13 -5 13.46 1.8
-4 -13 -5 14.94 1.68
-4 13 -6 74.58 3.87
-4 -13 -6 72.77 3.51
-4 13 -7 69.92 3.24
-4 -13 -7 61.81 2.84
-4 14 6 67.19 2.97
-4 14 5 38.33 2.35
-4 -14 4 4.29 0.96
-4 14 4 3.31 0.86
-4 14 3 48.97 2.83
-4 -14 3 45.39 2.79
-4 14 2 76.99 3.73
-4 -14 2 79.34 3.93
-4 14 1 258.62 8.11
-4 -14 1 260.7 8.51
-4 14 0 163.58 5.97
-4 -14 0 172.83 6.5
-4 14 -1 -0.07 0.75
-4 -14 -1 1.6 0.87
-4 -14 -2 113.05 4.94
-4 -14 -3 62.32 3.42
-4 14 -4 29.34 2.35
-4 -14 -4 29.2 2.2
-4 14 -5 15.57 1.58
-4 -14 -5 14.54 1.43
-4 15 2 30.45 1.87
-4 -15 2 24.02 1.74
-4 15 1 66.87 2.99
-4 -15 1 69.11 3.21
-4 -15 0 87.58 3.77
-4 -15 -1 0.46 0.52
-4 -15 -2 72.74 3.31
-4 -15 -3 0.08 0.43
-5 0 14 0.4 0.51
-5 0 13 30.39 2.4
-5 0 12 0.89 0.8
-5 0 11 409.98 12.89
-5 0 10 0.8 1.08
-5 0 9 4.42 1.27
-5 0 8 0.15 0.86
-5 0 8 -0.42 0.84
-5 0 8 1.94 1.02
-5 0 7 764.03 20.15
-5 0 7 754.93 20.15
-5 0 6 1.25 0.95
-5 0 6 -0.29 0.64
-5 0 5 1454.81 33.13
-5 0 5 1382.15 33.85
-5 0 5 1354.59 33.31
-5 0 4 0.19 0.64
-5 0 4 1.2 0.87
-5 0 4 0.84 0.58
-5 0 3 278.93 9.65
-5 0 3 274.06 9.34
-5 0 2 0.3 0.67
-5 0 1 843.86 21.31
-5 0 0 -0.37 0.76
-5 0 -1 482.98 13.63
-5 0 -2 0.61 0.69
-5 0 -2 4.49 1.16
-5 0 -3 480.91 13.86
-5 0 -3 478.98 14.11
-5 0 -4 0.5 0.76
-5 0 -4 1.58 0.98
-5 0 -5 104.52 5.34
-5 0 -5 101.63 5.07
-5 0 -5 103.66 5.32
-5 0 -6 0.34 0.68
-5 0 -6 0.96 0.91
-5 0 -6 0.04 0.78
-5 0 -7 18.18 2.15
-5 0 -7 17.6 2.21
-5 0 -8 -0.41 0.84
-5 0 -8 0.45 0.93
-5 0 -9 19 2.18
-5 0 -9 19.93 2.35
-5 0 -10 0.28 0.76
-5 0 -10 0.32 0.82
-5 0 -11 81.26 4.36
-5 0 -12 0.09 0.63
-5 0 -13 2.64 0.72
-5 1 14 56.23 2.9
-5 -1 14 54.46 2.9
-5 1 13 124.77 5.22
-5 -1 13 122.8 5.22
-5 1 12 258.77 8.99
-5 -1 12 260.65 9
-5 1 11 148.57 6.58
-5 -1 11 136.46 6.32
-5 1 10 59.23 4.07
-5 -1 10 58.65 3.98
-5 1 9 0.06 0.78
-5 -1 9 0.89 0.98
-5 1 8 158.1 7.06
-5 -1 8 147.58 6.96
-5 1 8 147.11 6.89
-5 -1 8 152.91 6.87
-5 1 7 94.04 5.13
-5 -1 7 101.6 5.34
-5 1 7 85.76 5.18
-5 -1 7 99.38 5.44
-5 1 7 102.59 5.38
-5 -1 7 96.09 5.17
-5 1 6 114.81 5.44
-5 -1 6 123.35 5.69
-5 1 6 106.43 5.61
-5 -1 6 107.89 5.68
-5 1 6 110.25 5.57
-5 -1 6 103.2 5.33
-5 1 5 38.87 2.86
-5 -1 5 38.93 2.94
-5 1 5 34.55 2.99
-5 -1 5 33.83 2.99
-5 1 5 39.29 3.1
-5 -1 5 35.7 2.89
-5 1 4 6.31 1.3
-5 -1 4 10.7 1.58
-5 1 4 11.47 1.76
-5 -1 4 8.15 1.52
-5 1 4 8.89 1.32
-5 1 3 41.7 3.04
-5 -1 3 43.67 3.11
-5 1 3 37.7 2.97
-5 -1 3 41.29 3.16
-5 1 3 35.79 2.87
-5 1 2 16.59 1.88
-5 -1 2 19.48 2.05
-5 1 1 0.95 0.75
-5 -1 1 0.66 0.7
-5 1 0 0.24 0.59
-5 -1 0 0.21 0.62
-5 1 -1 3.17 0.98
-5 -1 -1 3.11 0.92
-5 1 -2 3.15 0.99
-5 -1 -2 2.79 0.87
-5 1 -2 3.86 1.17
-5 1 -3 155.08 6.4
-5 -1 -3 162.2 6.48
-5 -1 -3 141.87 6.26
-5 1 -3 149.14 6.52
-5 1 -4 104.5 5.16
-5 -1 -4 108.63 5.23
-5 -1 -4 102.19 5.12
-5 -1 -4 98.82 5.13
-5 1 -4 102.26 5.29
-5 -1 -5 53.53 3.65
-5 1 -5 54.47 3.7
-5 -1 -5 53.85 3.72
-5 1 -5 56.93 3.88
-5 1 -6 16.07 2.09
-5 -1 -6 14.9 2.02
-5 -1 -6 14.47 1.95
-5 1 -6 14.09 2.01
-5 1 -6 17.83 2.27
-5 -1 -6 15.38 1.99
-5 -1 -7 30.29 2.74
-5 1 -7 32.52 3
-5 -1 -7 33.65 2.97
-5 1 -7 28.57 2.85
-5 -1 -8 28.72 2.67
-5 1 -8 32.27 2.91
-5 -1 -8 26.09 2.62
-5 1 -8 30.33 2.94
-5 -1 -9 415.53 12.87
-5 1 -9 420.17 13.19
-5 -1 -9 430.55 13.07
-5 1 -9 420.89 13.34
-5 -1 -10 19.87 2.17
-5 1 -10 16.39 2.08
-5 -1 -10 21.53 2.32
-5 1 -10 21.34 2.43
-5 -1 -11 76.49 4.15
-5 1 -11 80.39 4.36
-5 -1 -12 16.67 1.74
-5 1 -12 16.6 1.81
-5 -1 -13 2.06 0.65
-5 1 -13 1.31 0.63
-5 2 14 178.18 5.81
-5 -2 14 174.18 5.82
-5 2 13 20.93 1.96
-5 -2 13 26.44 2.15
5 -2 -12 37.34 2.63
-5 2 12 39.86 2.97
-5 -2 12 43.49 3.09
5 -2 -11 246.22 8.72
-5 2 11 252.84 9.15
-5 -2 11 254.12 9.1
-5 2 10 35.93 3.13
-5 -2 10 34.02 3.02
-5 -2 9 418.92 13.53
-5 2 9 441.89 13.7
-5 -2 9 427.22 13.4
-5 2 8 5.24 1.42
-5 -2 8 4.29 1.2
-5 -2 8 6.73 1.53
-5 2 7 384.66 12.17
-5 -2 7 373.77 12.57
-5 2 7 398.26 12.54
-5 -2 7 369.09 12.1
-5 2 6 2.08 0.93
-5 -2 6 4.27 1.21
-5 -2 6 2.29 1.12
-5 2 6 3.2 0.99
-5 2 5 149.27 5.99
-5 2 5 132.53 6.42
-5 -2 5 140.42 6.53
-5 2 5 145.76 6.45
-5 -2 5 136.9 6.11
-5 2 4 161.33 5.96
-5 2 4 143.9 6.51
-5 -2 4 153.78 6.72
-5 2 4 149.56 6.52
-5 -2 4 147.49 6.23
-5 2 3 884.85 21.41
-5 -2 3 858.05 21.22
-5 -2 3 819.35 21.47
-5 2 3 822.88 21.39
-5 2 2 319.53 10.09
-5 -2 2 315.76 9.98
-5 2 2 300.24 10.14
-5 2 1 550.68 14.78
-5 -2 1 520.32 14.55
-5 2 1 506.38 14.8
-5 2 0 123.71 5.43
-5 -2 0 131.08 5.53
-5 2 -1 172.27 6.97
-5 2 -1 186.9 6.88
-5 -2 -1 171.53 6.69
-5 -2 -2 264.98 8.8
-5 2 -2 271.81 9.54
-5 2 -2 283.91 9.29
-5 -2 -2 277.12 9.19
-5 2 -3 157.4 6.47
-5 -2 -3 153.29 6.3
-5 -2 -3 151.31 6.19
-5 -2 -3 145.65 6.27
-5 2 -3 154.28 6.69
-5 2 -4 12.05 1.72
-5 -2 -4 10.98 1.62
-5 -2 -4 9.16 1.47
-5 2 -4 8.47 1.63
-5 -2 -4 12.81 1.79
-5 2 -4 8.05 1.7
-5 -2 -5 56.55 3.81
-5 2 -5 53.24 3.86
-5 -2 -5 54.56 3.63
-5 2 -5 59.78 4.02
-5 -2 -6 -0.12 0.6
-5 2 -6 0.32 0.7
-5 2 -6 0.42 0.95
-5 -2 -6 0.23 0.71
-5 2 -6 0.65 1.03
-5 -2 -7 108.69 5.28
-5 2 -7 116.45 5.91
-5 -2 -7 114.4 5.54
-5 2 -7 113.4 5.89
-5 -2 -8 32.59 2.8
-5 2 -8 29.58 2.9
-5 -2 -8 32.52 2.85
-5 2 -8 34.21 3.11
-5 -2 -9 5.69 1.31
-5 2 -9 5.16 1.33
-5 -2 -9 3.24 1.07
-5 2 -9 5.14 1.41
-5 -2 -10 101.33 5.03
-5 2 -10 103.78 5.33
-5 2 -10 106.62 5.47
-5 -2 -11 1.68 0.8
-5 2 -11 2.12 1.03
-5 -2 -12 2.19 0.74
-5 2 -12 2.74 0.87
-5 -2 -13 1.43 0.61
-5 2 -13 2.41 0.75
-5 3 14 23.18 1.64
-5 -3 14 24.43 1.74
5 -3 -13 55.36 2.88
-5 3 13 59.68 3.22
-5 -3 13 59 3.22
-5 3 12 -0.72 0.64
-5 -3 12 -0.35 0.65
5 -3 -12 0.13 0.58
5 -3 -11 62.7 3.91
-5 3 11 69.81 4.18
-5 -3 11 69.76 4.1
-5 3 10 2.02 1.09
-5 -3 10 1.11 0.96
-5 -3 9 195.75 8.05
-5 3 9 209.18 8.3
-5 -3 9 197.94 7.97
-5 3 8 10.98 1.81
-5 -3 8 8.66 1.57
-5 -3 8 8.47 1.66
-5 3 7 296.03 9.99
-5 -3 7 296.01 10.56
-5 3 7 293.32 10.31
-5 -3 7 261.08 9.62
-5 3 6 80.59 4.34
-5 -3 6 79.08 4.87
-5 3 6 80.78 4.73
-5 -3 6 73.97 4.36
-5 -3 5 18.47 2.29
-5 3 5 20.41 2.38
-5 -3 5 20.12 2.17
-5 3 4 36.34 2.87
-5 -3 4 35.61 2.84
-5 -3 4 35.08 3.06
-5 3 4 28.84 2.76
-5 -3 4 28.32 2.51
-5 3 3 32.01 2.64
-5 -3 3 28.89 2.48
-5 -3 3 30.24 2.71
-5 3 3 24.26 2.49
-5 3 2 29.87 2.5
-5 -3 2 25.75 2.34
-5 -3 2 23.36 2.4
-5 3 2 28.16 2.63
-5 3 1 0.18 0.78
-5 -3 1 1.22 0.69
-5 3 1 0.11 0.57
-5 -3 1 1.45 0.71
-5 3 0 210.57 7.61
-5 -3 0 222.94 7.73
-5 3 -1 1.04 0.71
-5 -3 -1 1.2 0.73
-5 -3 -1 0.63 0.49
-5 3 -1 0.14 0.81
-5 -3 -2 29.98 2.37
-5 3 -2 34.8 2.96
-5 3 -2 34.48 2.74
-5 -3 -2 33.42 2.69
-5 3 -3 398.89 12.07
-5 -3 -3 394.75 11.9
-5 -3 -3 390.75 11.77
-5 -3 -3 389.65 11.8
-5 3 -3 404.88 12.66
-5 3 -4 8.94 1.47
-5 -3 -4 7.25 1.33
-5 3 -4 5.58 1.48
-5 -3 -4 7.41 1.5
-5 3 -4 5.75 1.5
-5 -3 -5 86.27 4.72
-5 3 -5 83.77 5.08
-5 -3 -5 84.85 4.52
-5 3 -5 86.2 4.95
-5 -3 -6 33.71 2.96
-5 3 -6 28.49 3.02
-5 -3 -6 30.34 2.67
-5 3 -6 37.74 3.24
-5 3 -7 262.52 10.11
-5 -3 -7 270.32 9.27
-5 3 -7 283.6 10.13
-5 -3 -8 49.73 3.38
-5 3 -8 48.73 3.79
-5 -3 -8 48.44 3.34
-5 3 -8 49.46 3.76
-5 -3 -9 267.87 9.16
-5 3 -9 274.85 9.89
-5 -3 -9 248.06 8.86
-5 3 -9 285.6 10.02
-5 -3 -10 167.49 6.71
-5 3 -10 173.87 7.21
-5 3 -10 169.45 7.3
-5 -3 -11 59.09 3.46
-5 3 -11 64.36 3.83
-5 -3 -12 6.8 1.11
-5 3 -12 5.81 1.11
-5 3 -13 271.86 8
5 -4 -13 415.83 11.37
-5 4 13 442.16 11.6
-5 -4 13 441.79 11.67
5 -4 -12 49.91 3.18
-5 4 12 56.13 3.33
-5 -4 12 57.53 3.31
5 -4 -11 85.99 4.64
-5 4 11 94.31 4.77
-5 -4 11 84.53 4.45
5 -4 -10 78.76 4.58
-5 -4 10 74.36 4.33
-5 4 10 76.44 4.48
-5 -4 10 67.68 4.12
-5 -4 9 169.06 7.28
-5 4 9 181.42 7.47
-5 -4 9 166.19 7.02
-5 4 8 6.32 1.5
-5 -4 8 4.48 1.1
-5 -4 8 1.73 1.08
-5 -4 7 78.12 4.85
-5 4 7 77.6 4.69
-5 -4 7 67.17 4.16
-5 4 6 13.72 1.97
-5 -4 6 14.77 2.14
-5 -4 6 14.53 1.93
-5 4 5 2.03 1.01
-5 -4 5 1.54 0.77
-5 -4 5 1.26 0.84
-5 -4 5 1.89 1.04
-5 4 4 4.48 1.39
-5 4 4 5.41 1.27
-5 -4 4 2.91 1.01
-5 -4 4 2.53 1.28
-5 4 3 38.26 2.91
-5 -4 3 36.92 2.82
-5 -4 3 34.41 3.04
-5 4 3 35.86 3.07
-5 4 2 92.25 4.66
-5 -4 2 97.52 4.72
-5 -4 2 92.54 4.94
-5 4 2 87.75 4.97
-5 4 1 191.24 7.19
-5 -4 1 181.29 6.83
-5 4 1 180.47 7.53
-5 -4 1 183.6 7.34
-5 -4 0 0.9 0.64
-5 4 0 2.27 0.97
-5 4 -1 62.93 4.05
-5 4 -1 67.98 3.87
-5 -4 -1 66.96 3.77
-5 -4 -1 63.49 3.86
-5 -4 -2 177.39 6.87
-5 4 -2 177.61 7.46
-5 -4 -2 185.93 7.1
-5 4 -2 181.74 6.99
-5 4 -3 72.23 4.07
-5 -4 -3 67.54 3.93
-5 -4 -3 69.11 3.86
-5 4 -3 72.9 4.47
-5 -4 -4 69.7 4.06
-5 4 -4 71.61 4.46
-5 4 -5 110.12 5.98
-5 4 -5 119.65 5.93
-5 4 -6 14.4 2.23
-5 4 -6 15.62 2.15
-5 4 -7 39.16 3.47
-5 4 -7 42.31 3.45
-5 4 -8 43.93 3.61
-5 4 -8 44.07 3.52
-5 -4 -9 48.93 3.25
-5 4 -9 45.13 3.58
-5 4 -9 46.93 3.59
-5 -4 -10 83.68 4.26
-5 4 -10 89.99 4.86
-5 4 -10 83.49 4.73
-5 -4 -11 2.66 0.85
-5 4 -11 0.96 0.83
-5 4 -12 100.83 4.47
-5 4 -13 40.63 2.32
5 -5 -13 45.16 2.52
-5 5 13 43.62 2.35
-5 -5 13 47.55 2.46
5 -5 -12 107.67 4.78
-5 5 12 114.33 4.65
-5 -5 12 101.66 4.41
5 -5 -11 98.77 4.95
-5 5 11 99.02 4.71
-5 -5 11 92.67 4.46
5 -5 -10 59.9 3.97
-5 -5 10 56.23 3.64
-5 5 10 59.4 3.81
-5 -5 10 60.72 3.66
-5 -5 9 192.74 7.73
-5 5 9 195.45 7.8
-5 -5 9 183.38 7.26
-5 -5 8 698.67 19.54
-5 5 8 713.92 19.52
-5 -5 8 693.49 18.62
-5 -5 7 34.2 3.17
-5 5 7 36.6 3.22
-5 -5 6 404.3 13.29
-5 5 6 416.04 13.24
5 5 -5 137.17 6.57
-5 5 5 155.45 6.68
-5 -5 5 147.7 6.95
-5 5 5 159.31 7.03
-5 5 4 287.33 9.56
-5 -5 4 261.11 9.12
-5 -5 4 277.47 10.02
-5 5 4 269.13 9.9
-5 5 3 2.35 1.01
-5 5 3 1.66 0.76
-5 -5 3 0.92 0.8
-5 -5 3 1.86 0.88
-5 5 2 408.34 12.16
-5 -5 2 416.59 12.07
-5 5 2 379.47 12.6
-5 -5 2 399.77 12.65
-5 5 1 152.79 6.17
-5 -5 1 140.22 5.86
-5 5 1 147.81 6.48
-5 -5 1 158.42 6.69
-5 -5 0 1.5 0.93
-5 5 0 1.16 0.68
-5 -5 0 -0.05 0.73
-5 5 0 0.29 0.91
-5 5 -1 74.03 4.48
-5 -5 -1 72.63 4.29
-5 5 -1 81.23 4.27
-5 -5 -1 75.47 4.04
-5 5 -2 79.18 4.23
-5 -5 -2 81.14 4.21
-5 5 -2 68.36 4.37
-5 -5 -2 83.64 4.5
-5 5 -3 203.67 7.72
5 5 3 213.01 8.24
-5 5 -3 216.6 8.43
-5 -5 -3 217.96 7.97
5 5 4 134.65 6.22
-5 5 -4 133.49 6.36
-5 5 -5 336.1 11.37
-5 5 -6 136.34 6.95
-5 5 -6 137 6.49
-5 5 -7 320.89 11.62
-5 5 -7 330.12 11.25
-5 5 -8 241.63 9.48
-5 5 -8 247.73 9.23
-5 5 -9 147.89 6.88
-5 5 -9 163.13 6.95
-5 5 -10 334.16 10.95
-5 5 -11 103.14 4.86
-5 5 -12 179.19 6.23
-5 5 -13 68.35 2.94
5 -6 -13 125 4.43
5 -6 -12 82.76 3.97
5 -6 -11 43.21 3.09
-5 6 11 38.24 2.65
-5 6 10 11.29 1.66
-5 -6 10 10.17 1.46
5 -6 -10 9.16 1.6
-5 -6 9 50.27 3.51
-5 6 9 47.59 3.42
-5 -6 8 135.82 6.47
-5 6 8 144.69 6.44
-5 6 7 3.81 1.27
-5 -6 7 4.32 1.35
-5 6 6 9.27 1.8
-5 -6 6 10.12 1.81
5 6 -5 29.52 2.86
-5 -6 5 30 2.96
-5 6 5 28.53 2.86
5 6 -4 43.62 3.54
-5 -6 4 47.98 3.73
-5 6 4 43.29 3.47
5 6 -3 130.08 6.46
-5 6 3 139.54 6.56
-5 -6 3 141.93 6.62
5 6 -2 14.27 2.09
-5 6 2 19.57 2.27
-5 -6 2 21.68 2.44
-5 6 1 388.67 11.91
-5 -6 1 375.46 12.07
5 6 0 2.84 1.13
-5 -6 0 2.85 1.12
-5 6 0 1.67 0.96
-5 6 -1 668.19 18.27
-5 -6 -1 684.78 18.3
5 6 2 71.09 4.57
-5 6 -2 76.7 4.58
-5 -6 -2 72.17 4.33
5 6 3 696.91 19.45
-5 6 -3 694.6 19.27
-5 -6 -3 713.51 19.09
5 6 4 133.88 6.24
-5 6 -4 131.46 6.24
-5 -6 -4 131.49 5.92
-5 6 -5 230.67 8.81
-5 6 -6 79.51 5.25
-5 6 -6 93.6 5.11
-5 6 -7 167.62 7.81
-5 6 -7 176.41 7.41
-5 6 -8 91.65 5.37
-5 6 -8 102.68 5.3
-5 6 -9 202.66 8.02
-5 6 -9 185 7.5
-5 6 -10 60.5 3.77
-5 6 -11 31.58 2.45
-5 6 -12 45.86 2.59
5 -7 -12 288.26 8.54
-5 7 11 26.59 2.05
5 -7 -11 24.51 2.19
5 -7 -10 347.93 11.11
5 -7 -9 83.87 4.75
-5 -7 9 82.1 4.4
-5 7 9 80.72 4.26
-5 -7 8 288.6 10.2
-5 7 8 302.47 10.04
-5 -7 7 143.84 6.72
-5 7 7 139 6.32
-5 -7 6 504.32 15.34
-5 7 6 494.86 14.83
-5 -7 5 388.78 12.93
-5 7 5 397.85 12.7
-5 -7 4 582.33 17.15
-5 -7 3 2.22 1.21
5 7 -3 0.88 0.74
5 7 -2 191.9 8.41
-5 -7 2 225.23 8.69
5 7 -1 114.22 6.16
-5 7 1 124.85 5.93
5 7 0 9.81 1.8
-5 -7 0 9.87 1.75
-5 7 0 9.38 1.75
5 7 1 47.94 3.78
-5 7 -1 51.15 3.65
-5 -7 -1 52.33 3.78
-5 -7 -2 2.32 1.1
5 7 2 2.77 1.05
-5 7 -2 1.69 1.2
5 7 3 15.22 2.14
-5 7 -3 18.45 2.22
-5 -7 -3 22.43 2.42
-5 7 -4 43.2 3.38
-5 -7 -4 44.79 3.32
-5 7 -5 45.4 3.46
-5 7 -6 376.42 13.13
-5 7 -6 370.08 11.92
-5 7 -7 3.8 1.47
-5 7 -7 4.75 1.3
-5 7 -8 301.39 10.8
-5 7 -8 297.32 9.97
-5 7 -9 0.65 0.87
-5 7 -10 211.3 7.6
-5 7 -11 22.35 1.92
-5 7 -12 381.74 9.98
5 -8 -12 3.36 0.7
5 -8 -11 117.36 4.82
-5 8 10 1.55 0.79
5 -8 -10 2.66 0.9
-5 -8 9 14.45 1.69
-5 8 9 15.03 1.75
5 -8 -9 17.4 2.1
-5 -8 8 15.5 1.96
-5 8 8 14.64 1.88
-5 -8 7 85.53 4.86
-5 -8 6 214.77 8.59
-5 -8 5 200.64 8.33
-5 -8 4 506.27 15.45
-5 -8 3 636.99 18.35
-5 -8 2 105.9 5.71
-5 -8 1 1013.34 26.31
-5 -8 0 770.4 21.15
-5 -8 -1 570.37 16.71
-5 -8 -2 858.39 22.75
-5 -8 -3 622.57 17.59
-5 8 -4 243.47 8.85
-5 -8 -4 261.78 9.24
-5 8 -5 414.96 12.85
-5 -8 -5 448.46 13.07
-5 8 -6 445.68 14.2
-5 8 -6 395.6 12.36
-5 8 -7 170.31 7.62
-5 8 -7 151.04 6.34
-5 8 -8 103.43 5.51
-5 8 -9 -0.06 0.81
-5 8 -10 31.49 2.42
-5 8 -11 14.48 1.43
5 -9 -11 154.74 5.32
-5 9 10 195.65 6.35
5 -9 -10 210.08 7
-5 9 9 375.9 10.69
5 -9 -9 378.88 11.36
-5 9 8 383.29 11.14
5 -9 -8 380.25 11.74
-5 -9 8 373 11.33
-5 9 7 81.46 4.24
-5 -9 7 80.68 4.54
-5 -9 6 64.04 4.17
-5 -9 5 344.57 11.65
-5 -9 4 351.79 11.99
-5 -9 3 588.07 17.26
-5 -9 2 45.63 3.69
-5 -9 1 34.68 3.22
-5 -9 0 74.39 4.69
-5 -9 -1 107.56 5.73
-5 -9 -2 90.58 5.15
-5 -9 -3 39.74 3.35
-5 -9 -4 165.06 7.03
-5 -9 -5 127.96 5.79
-5 9 -6 11.96 2.07
-5 9 -7 31.73 3.03
-5 9 -8 256.45 9.01
-5 9 -9 69.1 3.77
-5 9 -10 26.5 1.99
5 -10 -10 2.77 0.75
-5 10 9 10.34 1.34
5 -10 -9 11.11 1.38
-5 -10 8 9.59 1.34
-5 10 8 7.42 1.2
5 -10 -8 9.53 1.44
-5 10 7 19.71 1.99
5 -10 -7 18.33 2
-5 -10 7 20.7 2.09
-5 10 6 128.43 5.46
5 -10 -6 125.57 5.72
-5 -10 6 132.84 5.95
-5 -10 5 10.41 1.71
-5 -10 4 78.42 4.67
-5 -10 3 142.03 6.67
-5 -10 2 1529.09 36.97
-5 -10 1 45.2 3.65
-5 -10 0 581.3 17.08
-5 -10 -1 144.8 6.8
-5 -10 -2 477.57 14.55
-5 -10 -3 297.42 10.32
-5 -10 -4 527.15 15.16
-5 -10 -5 55.14 3.51
-5 10 -6 252.73 9.28
-5 -10 -6 225.14 7.7
-5 10 -7 203.95 7.86
-5 10 -8 240.24 8.13
-5 10 -9 35.47 2.37
5 -11 -9 239.66 6.91
-5 11 8 0.85 0.74
5 -11 -8 0.86 0.6
-5 11 7 690.38 16.6
5 -11 -7 666.11 16.83
-5 -11 7 646.02 16.79
-5 11 6 24.67 2.09
5 -11 -6 28.74 2.26
-5 -11 6 26.16 2.29
-5 11 5 220.38 7.4
5 -11 -5 211.14 7.35
-5 -11 5 217.75 7.95
-5 -11 4 11.19 1.69
-5 -11 3 389.47 12.38
-5 -11 2 46.81 3.53
-5 -11 1 131.73 6.28
-5 -11 0 23.43 2.55
-5 -11 -1 1.82 1.1
-5 -11 -2 1.81 1.03
-5 -11 -3 32.31 2.77
-5 -11 -4 67.54 3.93
-5 11 -5 27.57 2.78
-5 -11 -5 26.57 2.28
-5 11 -6 111.04 5.29
-5 -11 -6 102.6 4.32
-5 11 -7 226.83 7.78
-5 11 -8 28.69 2.12
-5 -12 6 32.14 2.25
-5 -12 5 0.77 0.68
-5 -12 4 168.06 6.51
-5 -12 3 3.8 1.08
-5 -12 2 157.59 6.54
-5 -12 1 3.05 1.11
-5 -12 0 233.55 8.48
-5 -12 -1 11.74 1.78
-5 -12 -2 532.29 14.91
-5 -12 -3 2.45 0.91
-5 -12 -4 453.6 12.64
-5 12 -5 19.53 2.13
-5 -12 -5 20.85 1.81
-5 12 -6 118.7 4.95
-5 -12 -6 110.54 4.11
-5 12 -7 20.5 1.72
-5 -13 5 81.99 3.51
-5 -13 4 27.88 2.11
-5 -13 3 45.58 2.84
-5 -13 2 0.71 0.72
-5 -13 1 55.32 3.29
-5 -13 0 63.03 3.55
-5 -13 -1 23.72 2.12
-5 -13 -2 47.88 2.95
-5 -13 -3 -0.04 0.57
-5 13 -4 92.27 4.34
-5 -13 -4 92.31 3.9
-5 13 -5 13.17 1.49
-5 -13 -5 12.93 1.22
-5 -14 2 0.67 0.5
-5 -14 1 27.67 1.98
-5 -14 0 35.17 2.27
-5 -14 -1 3.34 0.81
-5 -14 -2 1.47 0.6
-5 14 -3 21.33 1.72
-5 -14 -3 20.23 1.53
-6 0 13 -0.17 0.52
-6 0 12 140.94 5.51
-6 0 11 -0.14 0.68
-6 0 10 121.3 5.69
-6 0 9 1.33 1.03
-6 0 8 76.9 4.62
-6 0 7 -0.34 0.97
-6 0 7 -0.96 1
-6 0 6 1.7 0.99
-6 0 6 0.82 0.84
-6 0 5 0.98 0.94
-6 0 5 1.2 0.95
-6 0 5 1.54 1.07
-6 0 4 1.16 0.82
-6 0 4 1.96 1.12
-6 0 4 2.42 1.1
-6 0 3 0.42 0.84
-6 0 3 -0.46 0.95
-6 0 3 0.16 0.79
-6 0 2 163.62 7.08
-6 0 2 150.78 6.72
-6 0 2 154.29 6.86
-6 0 1 0.69 0.82
-6 0 1 -0.35 0.97
-6 0 1 1.32 1.02
-6 0 0 26.48 2.67
-6 0 0 27.63 2.69
-6 0 -1 0.81 0.93
-6 0 -1 -0.1 0.96
-6 0 -2 500.27 15.21
-6 0 -2 507.82 15.13
-6 0 -3 1.52 0.9
-6 0 -3 0 0.85
-6 0 -4 69.81 4.46
-6 0 -5 1.33 0.82
-6 0 -6 183.97 7.65
-6 0 -7 -0.23 0.83
-6 0 -8 108.47 5.11
-6 0 -8 122.85 5.75
-6 0 -9 0.18 0.67
-6 0 -9 0.36 0.77
-6 0 -10 17.96 1.77
-6 0 -11 0.37 0.46
-6 0 -12 1.06 0.52
-6 1 13 85.33 3.61
-6 -1 13 84.33 3.55
-6 1 12 6.57 1.14
-6 -1 12 8.47 1.28
-6 1 11 222.94 7.91
-6 -1 11 219.77 7.8
-6 1 10 176.66 7.15
-6 -1 10 179.9 7.03
-6 1 9 318.7 10.76
-6 -1 9 306.73 10.48
-6 -1 8 32.89 3.15
-6 1 8 34.77 3.09
-6 -1 8 32.89 2.93
-6 -1 7 406.05 13.35
-6 1 7 409.76 13.29
-6 -1 7 413.29 13.08
-6 -1 6 80.89 5.06
-6 1 6 85.85 5.03
-6 -1 6 83.01 4.81
-6 1 5 715.39 19.84
-6 -1 5 704.56 19.71
-6 1 5 683.77 19.69
-6 -1 5 714.68 19.84
-6 1 5 690.83 19.59
-6 -1 5 713.72 19.41
-6 1 4 27.58 2.79
-6 -1 4 32.32 2.99
-6 1 4 23.74 2.6
-6 -1 4 30.84 2.97
-6 1 4 30.43 2.87
-6 -1 4 33.26 2.92
-6 1 3 478.92 14.29
-6 -1 3 463.21 14.14
-6 1 3 438.04 13.84
-6 -1 3 475.33 14.3
-6 1 3 441.82 14.07
-6 -1 3 440.62 13.78
-6 1 2 22.13 2.48
-6 -1 2 21.45 2.43
-6 1 2 20.72 2.38
-6 -1 2 20.02 2.33
-6 1 2 20.93 2.43
-6 -1 2 19.81 2.31
-6 1 1 782.58 20.99
-6 1 1 839.09 21.67
-6 -1 1 834.52 21.65
-6 -1 1 807.74 21.52
-6 -1 0 1.68 0.95
-6 1 0 -0.59 0.72
-6 -1 0 2.17 0.99
-6 -1 0 0.08 0.83
-6 1 0 1.7 1.05
-6 -1 -1 341.42 11.46
-6 1 -1 351.38 11.75
-6 1 -1 365.77 11.73
-6 -1 -1 348.76 11.52
-6 -1 -2 32.35 2.84
-6 -1 -2 32.91 3.05
-6 1 -2 37 3.26
-6 1 -2 37.23 3.18
-6 -1 -2 32.18 2.94
-6 1 -3 255.28 9.37
-6 -1 -3 244.49 9.18
-6 -1 -3 245.44 9.03
-6 -1 -3 246.38 9.24
-6 1 -3 242.52 9.4
-6 -1 -4 42.35 3.35
-6 1 -4 42.18 3.52
-6 -1 -5 9.03 1.71
-6 1 -5 7.77 1.7
-6 1 -6 199.94 7.74
-6 -1 -6 202.86 8
-6 1 -6 211.08 8.35
-6 1 -7 12.79 1.75
-6 -1 -7 10.51 1.72
-6 1 -7 13.95 2.02
-6 1 -8 17.84 2.02
-6 -1 -8 19.81 2.25
-6 1 -8 23.97 2.51
-6 -1 -9 5.67 1.12
-6 1 -9 6.75 1.25
-6 -1 -9 6.52 1.3
-6 1 -9 6.71 1.41
-6 -1 -10 140.95 5.42
-6 1 -10 141.52 5.58
-6 1 -10 145.78 5.99
-6 -1 -11 1.49 0.6
-6 1 -11 2.55 0.78
-6 1 -12 37.47 2.08
-6 2 13 107.1 4.05
-6 -2 13 107.48 4
-6 2 12 39.49 2.64
-6 -2 12 40.61 2.58
-6 2 11 11.07 1.56
-6 -2 11 11.96 1.57
6 -2 -11 10.24 1.36
-6 2 10 0.95 0.85
-6 -2 10 0.91 0.77
6 -2 -10 1.15 0.69
-6 2 9 98.8 5.26
-6 -2 9 98.03 5.05
-6 -2 8 97.96 5.49
-6 2 8 107.46 5.63
-6 -2 8 97.19 5.15
-6 2 7 2.33 1.29
-6 -2 7 1.97 0.91
-6 -2 7 3.72 1.27
-6 2 6 1.41 1.08
-6 -2 6 1.19 0.79
-6 -2 5 295.23 10.72
-6 2 5 301.74 10.7
-6 -2 5 279.61 10.01
-6 2 4 0.24 0.82
-6 -2 4 1 0.88
-6 -2 4 0.14 0.84
-6 2 4 1.91 0.78
-6 -2 4 0.91 0.86
-6 2 3 87.05 4.97
-6 -2 3 89.82 5.01
-6 2 3 74.93 4.61
-6 -2 3 83.74 4.95
-6 2 3 84.67 4.98
-6 -2 3 73.36 4.47
-6 2 2 2.81 1.06
-6 -2 2 1.28 0.92
-6 2 2 2.39 1.07
-6 -2 2 1.36 0.98
-6 2 2 2.57 1.14
-6 -2 2 1.61 1.04
-6 2 1 389.41 12.19
-6 -2 1 381.73 12.08
-6 -2 1 354.26 11.91
-6 -2 0 59.59 3.89
-6 2 0 58.74 4.06
-6 -2 0 55.52 3.78
-6 2 0 56.07 3.87
-6 -2 0 60.97 3.97
-6 -2 -1 403.36 12.75
-6 2 -1 410.5 13.21
-6 2 -1 429.4 13.14
-6 -2 -1 406.25 12.89
-6 -2 -2 162.86 7.08
-6 -2 -2 170.98 7.15
-6 2 -2 167.28 7.43
-6 2 -2 165.62 7.22
-6 2 -3 24.73 2.58
-6 -2 -3 27.23 2.69
-6 -2 -3 27.43 2.6
-6 -2 -3 24.52 2.58
-6 2 -3 27.44 2.84
-6 -2 -4 15.7 2.04
-6 2 -4 16.58 2.32
-6 2 -5 101.38 5.22
-6 -2 -5 99.87 5.22
-6 2 -5 93.79 5.34
-6 2 -6 71.02 4.29
-6 -2 -6 69.87 4.25
-6 2 -6 79.06 4.76
-6 2 -7 168.57 6.95
-6 -2 -7 161.71 6.74
-6 2 -7 162.65 7.18
-6 2 -8 36.65 2.95
-6 -2 -8 37.84 2.88
-6 2 -8 43.33 3.36
-6 2 -9 1.52 0.73
-6 -2 -9 2.62 0.9
-6 2 -9 1.49 1.07
-6 2 -10 0.78 0.61
-6 2 -10 0.24 0.92
-6 2 -11 2.63 0.75
-6 2 -12 2.56 0.6
6 -3 -12 56.54 2.77
-6 3 12 63.07 3.26
-6 -3 12 60.9 3.07
-6 3 11 8.59 1.37
-6 -3 11 8.5 1.24
6 -3 -11 7.49 1.2
-6 3 10 10.94 1.68
6 -3 -10 12.63 1.64
-6 -3 10 13.99 1.74
-6 3 9 3.9 1.29
-6 -3 9 6.94 1.31
-6 -3 9 5.19 1.3
-6 -3 8 184.95 7.77
-6 3 8 186.01 7.87
-6 -3 8 186.13 7.37
-6 -3 7 249.25 9.49
-6 3 7 246.62 9.38
-6 -3 7 231.76 8.66
-6 -3 6 71.68 4.73
-6 3 6 72.76 4.67
-6 -3 6 70.72 4.26
-6 -3 5 100.02 5.67
-6 3 5 104.1 5.65
-6 -3 5 91.44 4.96
-6 3 4 23.29 2.55
-6 -3 4 22.27 2.5
-6 -3 4 21.45 2.53
-6 3 4 22.2 2.55
-6 -3 4 22.36 2.34
-6 3 3 509.67 15.03
-6 -3 3 498.57 14.82
-6 -3 3 480.97 14.97
-6 3 3 494.7 15.13
-6 -3 3 462.27 14.15
-6 3 2 69.19 4.39
-6 -3 2 70.36 4.35
-6 -3 2 69.03 4.41
-6 3 2 67.68 4.51
-6 3 1 43.07 3.36
-6 -3 1 46.99 3.44
-6 -3 1 48.83 3.43
-6 3 1 46.94 3.63
-6 -3 1 47.08 3.53
-6 -3 0 51.78 3.55
-6 3 0 52.01 3.82
-6 -3 0 48.62 3.56
-6 3 0 48.58 3.55
-6 -3 0 52.03 3.64
-6 -3 -1 302.65 10.33
-6 3 -1 313.52 10.96
-6 -3 -1 313.77 10.41
-6 3 -1 307.21 10.68
-6 -3 -1 314.11 10.67
-6 -3 -2 1.14 0.8
-6 3 -2 2.13 1.26
-6 3 -3 60.98 4.05
-6 -3 -3 57.61 3.94
-6 -3 -3 61.58 3.91
-6 3 -3 58.79 4.22
-6 3 -4 226.34 8.71
-6 -3 -4 229.61 8.42
-6 3 -4 240.2 9.27
-6 3 -5 468.69 14.22
-6 -3 -5 465.79 13.69
-6 3 -5 472.87 14.61
-6 3 -6 128.15 6.13
-6 -3 -6 126.4 5.75
-6 3 -6 145.42 6.7
-6 3 -7 121.59 5.78
-6 -3 -7 114.21 5.29
-6 3 -7 125.91 6.13
-6 3 -8 313.15 10.38
-6 3 -8 324.66 10.87
-6 3 -9 5.53 1.2
-6 3 -9 6.77 1.42
-6 3 -10 420.79 12
-6 3 -10 435.24 12.42
-6 3 -11 50.33 2.77
-6 3 -12 65.64 2.81
-6 4 12 0.42 0.5
-6 -4 12 -0.07 0.45
6 -4 -12 -0.35 0.57
6 -4 -11 19.09 1.82
-6 4 11 21.72 2.02
-6 -4 11 18.43 1.7
6 -4 -10 58.45 3.55
-6 4 10 59.1 3.64
-6 -4 10 56.23 3.31
-6 -4 9 15.2 1.95
-6 4 9 20.64 2.32
-6 -4 9 19.93 2
-6 -4 8 18.93 2.3
-6 4 8 20.5 2.41
-6 -4 8 18.85 2.09
-6 -4 7 112.8 5.98
-6 4 7 117.87 6.04
-6 -4 7 115.17 5.39
-6 -4 6 381.2 12.76
-6 4 6 386.97 12.66
-6 -4 6 370.31 11.63
-6 4 5 2.62 1.16
-6 -4 5 5.46 1.45
-6 -4 4 388.72 13.11
-6 4 4 412.05 13.31
-6 4 3 146.79 6.67
-6 -4 3 133.91 6.39
-6 -4 3 139.44 6.71
-6 4 3 141.79 6.83
-6 4 2 61.22 4.08
-6 -4 2 68.75 4.19
-6 -4 2 61.32 4.2
-6 4 1 316.07 10.89
-6 4 1 314.04 10.57
-6 -4 1 291.74 10.23
-6 -4 1 313.61 10.81
-6 4 0 107.78 5.71
-6 -4 0 110.64 5.55
-6 4 0 97.01 5.3
-6 -4 0 107.07 5.4
-6 4 -1 43.2 3.55
-6 -4 -1 43.53 3.32
-6 4 -1 40.71 3.23
-6 -4 -1 37.71 3.16
-6 4 -2 582.49 16.85
-6 -4 -2 580.43 16.69
-6 4 -2 627.28 17.63
-6 4 -3 1660.71 40.01
-6 4 -3 1716.66 40.51
-6 4 -4 182.42 7.86
-6 4 -4 198.79 8.16
-6 4 -5 42.42 3.48
-6 4 -5 42.05 3.46
-6 4 -6 3.58 1.18
-6 4 -6 2.92 1.33
-6 4 -7 88.84 4.93
-6 4 -7 98.49 5.27
-6 4 -8 16.18 1.98
-6 4 -8 15.15 2.05
-6 4 -9 135.6 5.82
-6 4 -9 144.87 6.12
-6 4 -10 46.48 2.91
-6 4 -11 11.02 1.25
6 -5 -12 0.21 0.4
6 -5 -11 147.15 5.58
-6 5 11 150.32 5.49
-6 5 10 0.16 0.65
6 -5 -10 2.85 0.98
-6 -5 9 78.78 4.32
-6 5 9 84.05 4.53
-6 -5 8 104.72 5.37
-6 5 8 105.91 5.44
-6 -5 7 99.46 5.52
-6 5 7 105.35 5.63
-6 5 6 0.87 0.91
-6 -5 6 3.34 1.3
-6 -5 5 147.44 7.05
-6 5 5 147.9 7.02
-6 5 4 7.91 1.72
-6 -5 4 8.25 1.71
-6 -5 3 37.57 3.35
-6 -5 2 4.3 1.3
-6 5 2 5.43 1.33
-6 5 1 94.6 5.28
-6 -5 1 95.9 5.34
-6 5 0 107.75 5.71
-6 -5 0 97.71 5.31
-6 5 -1 266.36 10.05
-6 -5 -1 281.51 9.85
-6 5 -2 89.98 5.3
-6 -5 -2 103.21 5.18
-6 5 -3 589.65 17.2
-6 5 -4 308.75 11.33
-6 5 -4 356.6 11.67
-6 5 -5 133.63 6.52
-6 5 -5 134.95 6.45
-6 5 -6 211.18 8.4
-6 5 -6 207.45 8.23
-6 5 -7 205.5 8.09
-6 5 -7 210.18 8.11
-6 5 -8 241.74 8.64
-6 5 -8 244.55 8.72
-6 5 -9 431.94 12.63
-6 5 -9 455.73 12.88
-6 5 -10 82.76 3.9
-6 5 -11 3.35 0.79
6 -6 -11 61.44 3.15
6 -6 -10 80.27 4.02
-6 6 10 71.32 3.62
-6 6 9 11.22 1.59
-6 -6 9 12.24 1.6
-6 -6 8 43.13 3.22
-6 6 8 46.86 3.38
-6 -6 7 110.62 5.63
-6 6 7 106.42 5.5
-6 -6 6 90.9 5.28
-6 6 6 85.23 4.98
-6 -6 5 36.44 3.31
-6 -6 4 238.11 9.37
-6 -6 3 4.68 1.43
-6 6 3 4.93 1.38
-6 6 2 690.78 19.17
-6 -6 2 699.13 19.58
-6 6 1 95.23 5.29
-6 -6 1 91.09 5.24
-6 6 0 381.14 12.54
-6 -6 0 381.04 12.45
-6 6 -1 103.22 5.57
-6 -6 -1 105.37 5.5
-6 6 -2 104.88 5.57
-6 -6 -2 101.27 5.22
-6 6 -3 27.92 2.83
-6 -6 -3 31.71 2.76
-6 6 -4 333.07 11.84
-6 6 -4 356.11 11.64
-6 6 -5 296.37 10.93
-6 6 -5 334.12 10.94
-6 6 -6 92.24 5.21
-6 6 -6 102 5.2
-6 6 -7 44.18 3.31
-6 6 -7 38.17 3.02
-6 6 -8 0.07 0.7
-6 6 -8 1.45 0.93
-6 6 -9 1.48 0.75
-6 6 -9 -0.75 0.83
-6 6 -10 41.12 2.52
-6 6 -11 108.41 3.91
6 -7 -11 323.12 8.94
6 -7 -10 105.98 4.57
6 -7 -9 259.96 8.54
-6 -7 9 238.32 7.97
-6 -7 8 456.67 13.25
-6 -7 7 459.56 13.82
-6 -7 6 89.94 5.12
-6 7 6 91.45 4.6
-6 7 5 32.97 2.76
-6 -7 5 29.91 2.93
-6 -7 4 3.55 1.23
-6 7 4 0.06 0.9
-6 7 3 166.52 7.03
-6 -7 3 165.6 7.44
-6 7 2 92.59 5.08
-6 -7 2 105.37 5.65
-6 -7 1 16.48 2.25
-6 7 1 16.36 2.18
-6 -7 0 1.85 1
-6 7 0 0.64 0.93
-6 -7 -1 16.43 2.1
-6 7 -1 13.23 1.94
-6 -7 -2 2.1 1.06
-6 7 -2 0.71 0.89
-6 7 -3 178.99 7.37
-6 -7 -3 179.48 7.2
-6 7 -4 5.23 1.41
-6 7 -4 5.16 1.32
-6 7 -5 238.86 9.39
-6 7 -5 252.36 8.86
-6 7 -6 3.71 1.22
-6 7 -6 4.08 1.19
-6 7 -7 220.87 8.18
-6 7 -7 216.33 7.72
-6 7 -8 66.93 3.77
-6 7 -8 62.68 3.5
-6 7 -9 141.65 5.46
-6 7 -10 39.42 2.3
6 -8 -10 28.09 2.01
6 -8 -9 106.44 4.55
-6 -8 9 92.03 4
6 -8 -8 194.67 7.14
-6 -8 8 194.68 6.95
-6 -8 7 18.76 2.08
-6 -8 6 299.98 10.27
-6 -8 5 172.65 7.38
-6 -8 4 317.61 11.06
-6 -8 3 94.04 5.3
-6 -8 2 437.44 13.8
-6 -8 1 153.41 6.98
-6 -8 0 514.53 15.36
-6 8 -1 52.35 3.55
-6 -8 -1 56.39 3.88
-6 8 -2 107.67 5.2
-6 -8 -2 111.44 5.5
-6 -8 -3 3.11 1.01
-6 8 -3 5.42 1.31
-6 8 -4 184.04 7.97
-6 8 -4 182.27 7.07
-6 -8 -4 198.33 7.13
-6 8 -5 26.92 2.75
-6 8 -5 29.39 2.44
-6 8 -6 54.2 3.71
-6 8 -6 53.38 3.22
-6 8 -7 32.41 2.64
-6 8 -7 24.8 2.06
-6 8 -8 0.35 0.63
-6 8 -9 97.71 4.05
6 -9 -9 200.54 6.49
6 -9 -8 192.6 6.68
-6 -9 8 193.94 6.47
6 -9 -7 173.5 6.5
-6 -9 7 174.39 6.51
-6 -9 6 312.04 10.14
-6 -9 5 23.29 2.41
-6 -9 4 229.93 8.66
-6 -9 3 139.91 6.5
-6 -9 2 57.66 4.02
-6 -9 1 0.51 0.93
-6 -9 0 20.02 2.35
-6 -9 -1 1.24 0.78
-6 -9 -2 1.04 0.88
-6 -9 -3 11.32 1.59
-6 -9 -4 6.26 1.14
-6 9 -4 7.21 1.52
-6 9 -5 72 4.32
-6 9 -6 39.95 2.98
-6 9 -7 103.4 4.68
-6 9 -8 55.45 2.98
-6 9 -9 11.84 1.16
6 -10 -8 1.43 0.63
6 -10 -7 102.59 4.33
-6 -10 7 104.88 4.34
6 -10 -6 35.04 2.44
-6 -10 6 31.9 2.43
-6 -10 5 177.98 6.83
-6 -10 4 6.91 1.35
-6 -10 3 281.67 9.67
-6 -10 2 44.58 3.36
-6 -10 1 474.43 14.04
-6 -10 0 -0.26 0.84
-6 -10 -1 153.69 6.42
-6 -10 -2 26.82 2.41
-6 -10 -3 52.49 3.23
-6 -10 -4 1.77 0.74
-6 10 -4 0.31 0.75
-6 10 -5 20.96 2.13
-6 10 -6 5.14 1.1
-6 10 -7 2.42 0.76
-6 10 -8 4.48 0.74
6 -11 -6 84.04 3.41
-6 -11 6 89.82 3.8
6 -11 -5 18.23 1.57
-6 -11 5 23.42 2.01
-6 -11 4 163.72 6.23
-6 -11 3 10.29 1.51
-6 -11 2 14.68 1.79
-6 -11 1 16.82 1.95
-6 -11 0 37.98 2.82
-6 -11 -1 3.66 1.04
-6 -11 -2 22.66 2.05
-6 -11 -3 70.35 3.53
-6 11 -4 140.58 5.75
-6 -11 -4 139.41 5.01
-6 11 -5 6.28 1.15
-6 11 -6 92.9 3.87
-6 -12 5 82.6 3.42
-6 -12 4 41.45 2.49
-6 -12 3 189.7 6.44
-6 -12 2 4.73 1.01
-6 -12 1 138.43 5.4
-6 -12 0 70.8 3.58
-6 -12 -1 67.13 3.42
-6 -12 -2 41.46 2.5
-6 12 -3 162.21 5.88
-6 -12 -3 159.78 5.34
-6 12 -4 70.81 3.36
-6 -13 2 1.34 0.55
-6 -13 1 22.18 1.65
-6 -13 0 6.83 0.96
-6 -13 -1 50.83 2.52
-7 0 11 307.58 8.84
-7 0 10 1.71 0.77
-7 0 9 356.88 10.94
-7 0 8 0.5 0.84
-7 0 7 0.26 0.72
-7 0 6 1.41 1
-7 0 5 26.68 2.74
-7 0 5 27.13 2.76
-7 0 4 0.11 0.86
-7 0 4 -0.05 1
-7 0 3 13.81 1.97
-7 0 2 -0.11 0.96
-7 0 2 -0.56 1.07
-7 0 1 516.04 15.54
-7 0 0 -0.54 1.04
-7 0 -1 296.41 10.6
-7 0 -2 0.21 0.94
-7 0 -3 387.83 12.55
-7 0 -4 0.59 0.96
-7 0 -5 12.45 1.93
-7 0 -6 0.16 0.84
-7 0 -7 4.99 1.2
-7 0 -8 0 0.67
-7 0 -9 31.46 2.26
-7 1 11 53.11 2.83
-7 -1 11 52.85 2.77
-7 1 10 370.07 10.79
-7 -1 10 362.75 10.57
-7 1 9 1.47 0.83
-7 -1 9 1.67 0.81
-7 1 8 412.04 12.48
-7 -1 8 388.73 12.1
-7 1 7 61.46 4.04
-7 -1 7 60.84 3.89
-7 -1 6 716.42 19.83
-7 1 6 746.6 19.97
-7 -1 6 703.23 19.43
-7 -1 5 63.84 4.27
-7 1 5 64.24 4.28
-7 -1 5 68.49 4.29
-7 -1 4 226.66 8.84
-7 1 4 243.14 9.13
-7 -1 4 223.58 8.68
-7 -1 3 3.14 1.17
-7 -1 2 321.92 10.86
-7 -1 2 320.08 11.02
-7 1 2 326.51 11.28
-7 -1 1 0.73 0.84
-7 -1 1 -0.59 1.02
-7 1 1 0.76 1.02
-7 -1 0 45.32 3.58
-7 1 0 42.13 3.53
-7 -1 -1 1.87 0.92
-7 1 -1 -0.16 1.09
-7 -1 -2 2.21 1.12
-7 1 -2 1.05 1.04
-7 -1 -3 6.57 1.46
-7 1 -3 6.93 1.73
-7 -1 -4 265.32 9.5
-7 1 -4 276.19 9.88
-7 -1 -5 42.07 3.16
-7 1 -5 48.25 3.52
-7 -1 -6 187.18 7.24
-7 1 -6 201.73 7.68
-7 -1 -7 20.55 2.06
-7 1 -7 23.93 2.35
-7 -1 -8 275.72 8.7
-7 1 -8 294.53 9.15
-7 1 -9 114.73 4.71
-7 2 11 79.38 3.48
-7 -2 11 71.89 3.17
7 -2 -10 27.91 1.96
-7 2 10 33.64 2.41
-7 -2 10 32.39 2.26
-7 2 9 50.79 3.3
-7 -2 9 52.64 3.18
-7 2 8 3.66 1.16
-7 -2 8 4.92 1.2
-7 -2 7 49.01 3.56
-7 2 7 48.92 3.63
-7 -2 7 48.77 3.34
-7 -2 6 173.51 7.43
-7 2 6 189.33 7.69
-7 -2 6 170.28 7.04
-7 2 5 1.28 0.97
-7 -2 5 0.78 0.84
-7 -2 5 0.51 0.88
-7 -2 4 427.45 13.63
-7 2 4 457.04 14
-7 -2 4 417.87 13.11
-7 -2 3 125.18 6.22
-7 2 3 138.26 6.53
-7 -2 3 130.54 6.12
-7 -2 2 258.43 9.61
-7 -2 2 274.29 9.65
-7 2 2 273.31 10.06
-7 -2 1 88.66 4.93
-7 -2 1 88.66 5
-7 2 1 97.72 5.46
-7 -2 0 463.45 14.26
-7 2 0 488.59 14.93
-7 -2 -1 24.51 2.62
-7 2 -1 28.87 2.97
-7 -2 -2 213.43 8.27
-7 2 -2 224.9 8.93
-7 -2 -3 117.47 5.7
-7 2 -3 130.08 6.33
-7 -2 -4 164.55 6.75
-7 2 -4 166.33 7.32
-7 -2 -5 50.05 3.34
-7 2 -5 57.1 3.86
-7 -2 -6 134.64 5.73
-7 2 -6 155.92 6.51
-7 -2 -7 2.64 0.8
-7 2 -7 3.54 1.11
-7 -2 -8 84.86 3.88
-7 2 -8 101.93 4.6
-7 2 -9 74.36 3.65
-7 3 11 150.61 5.1
7 -3 -10 89.71 3.83
-7 3 10 103.39 4.41
-7 -3 10 94.07 3.89
-7 3 9 134.39 5.6
-7 -3 9 131.22 5.14
-7 3 8 386.26 11.6
-7 -3 8 351.75 10.71
-7 -3 7 381.12 12
-7 3 7 379.7 11.99
-7 -3 7 373.36 11.28
-7 -3 6 77.67 4.64
-7 3 6 82.34 4.79
-7 -3 6 74.43 4.16
-7 -3 5 145.41 6.69
-7 3 5 144.84 6.81
-7 -3 5 146.34 6.16
-7 -3 4 289.37 10.34
-7 -3 3 96.08 5.35
-7 -3 3 102.34 5.13
-7 3 3 96.65 5.38
-7 -3 2 31.36 2.97
-7 -3 2 30.49 2.71
-7 3 2 29.41 2.95
-7 -3 1 126.29 6.03
-7 -3 1 114.82 5.77
-7 3 1 133.73 6.5
-7 -3 0 10.93 1.81
-7 -3 0 9.24 1.65
-7 3 0 8.17 1.72
-7 -3 -1 2 0.95
-7 3 -1 1.54 1.21
-7 -3 -2 0.66 0.87
-7 3 -2 -0.47 1.17
-7 -3 -3 60.78 3.76
-7 3 -3 61.43 4.22
-7 -3 -4 0.24 0.66
-7 3 -4 1.06 1.23
-7 3 -5 115.63 5.72
-7 3 -6 68.64 4.11
-7 3 -7 152.14 6.25
-7 3 -8 108.95 4.88
-7 3 -9 122.46 4.27
-7 3 -9 126.05 4.92
7 -4 -10 16.99 1.54
-7 4 9 51.36 3.16
-7 -4 8 108.42 5.05
-7 4 8 107 5.07
-7 -4 7 88.3 4.69
-7 4 7 87.06 4.7
-7 -4 6 136.29 6.29
-7 4 6 140.4 6.4
-7 -4 5 9.67 1.69
-7 -4 4 243.41 9.12
-7 -4 4 213.94 7.97
-7 4 4 240.31 8.91
-7 -4 3 86.35 4.98
-7 -4 3 81.7 4.37
-7 4 3 84.55 4.93
-7 -4 2 610.85 17.76
-7 4 2 650.52 18.11
-7 -4 1 7.76 1.64
-7 4 1 5.19 1.43
-7 4 0 628.53 18.15
-7 -4 0 631.28 17.51
-7 4 -1 34.47 3.21
-7 4 -2 863.95 23
-7 4 -3 2 1.26
-7 4 -4 743.13 20.1
-7 4 -5 1.45 1.01
-7 4 -6 181.47 6.56
-7 4 -6 197.94 7.45
-7 4 -7 2.12 0.81
-7 4 -7 2.95 1.04
-7 4 -8 104.43 4.17
-7 4 -8 113.38 4.78
-7 4 -9 -0.13 0.5
-7 4 -9 0.9 0.64
7 -5 -10 0.87 0.5
7 -5 -9 113.46 4.61
-7 5 9 102.23 4.22
-7 -5 8 44.89 2.96
-7 5 8 41.44 2.68
-7 -5 7 125.45 5.63
-7 5 7 127 5.4
-7 -5 6 1.15 0.93
-7 5 6 1.34 0.86
-7 -5 5 141.21 6.5
-7 5 5 143.92 6.25
-7 -5 4 0.05 1.15
-7 5 4 0.53 0.85
-7 -5 3 46.91 3.59
-7 5 3 45.43 3.48
-7 5 2 32.49 3
-7 -5 2 25.15 2.67
-7 -5 1 4.34 1.23
-7 5 1 5.11 1.5
-7 5 0 35.71 3.24
-7 -5 0 36.75 3.03
-7 5 -1 41.04 3.38
-7 -5 -1 36.47 2.88
-7 5 -2 3.73 1.27
-7 5 -3 30.94 2.88
-7 5 -4 33.62 2.95
-7 5 -5 67.29 3.69
-7 5 -5 74.39 4.23
-7 5 -6 16.16 1.7
-7 5 -6 16.76 1.94
-7 5 -7 112.38 4.6
-7 5 -7 121.17 5.09
-7 5 -8 3.85 0.79
-7 5 -8 5.53 1.05
7 -6 -9 0.59 0.57
-7 -6 8 17.56 1.78
-7 6 8 16.47 1.59
-7 -6 7 16.26 1.83
-7 6 7 11.47 1.44
-7 -6 6 329.58 10.5
-7 6 6 314.97 9.82
-7 -6 5 48.72 3.52
-7 6 5 47.05 3.16
-7 -6 4 203.2 8.02
-7 6 4 206.23 7.71
-7 6 3 28.92 2.66
-7 -6 3 33.39 3
-7 6 2 265.38 9.42
-7 -6 2 267.49 9.58
-7 6 1 28.82 2.77
-7 -6 1 36.9 3.06
-7 6 0 557.56 16.12
-7 -6 0 573.49 16.03
-7 6 -1 91.34 4.97
-7 -6 -1 95.02 4.82
-7 6 -2 192.38 7.57
-7 6 -3 110.34 5.35
-7 6 -4 198.22 7.25
-7 6 -4 212.95 7.7
-7 6 -5 6.62 1.24
-7 6 -5 6.79 1.33
-7 6 -6 183.81 6.5
-7 6 -6 197.07 6.91
-7 6 -7 44.75 2.58
-7 6 -7 45.74 2.78
-7 6 -8 81.74 3.37
-7 6 -8 87 3.67
7 -7 -9 10.39 1.15
7 -7 -8 33.29 2.29
-7 -7 8 33.2 2.24
-7 -7 7 0.51 0.57
-7 -7 6 32.43 2.55
-7 7 6 25.21 2.02
-7 -7 5 2.02 1.01
-7 7 5 0.84 0.66
-7 -7 4 27.79 2.58
-7 7 4 23.66 2.19
-7 7 3 157.49 6.34
-7 -7 3 168.32 6.94
-7 7 2 24.14 2.32
-7 -7 2 24.14 2.46
-7 -7 1 6.75 1.38
-7 7 1 4.18 1.19
-7 7 0 40.42 3
-7 -7 0 38.88 3
-7 7 -1 30.04 2.58
-7 -7 -1 30.12 2.56
-7 -7 -2 0.07 0.63
-7 7 -2 0.27 0.72
-7 7 -3 41.67 2.91
-7 7 -3 44.03 3.03
-7 7 -4 2.01 0.78
-7 7 -4 2 0.86
-7 7 -5 73.38 3.71
-7 7 -5 74.97 3.75
-7 7 -6 137.58 5.19
-7 7 -6 144.11 5.28
-7 7 -7 0.68 0.54
-7 7 -7 0.57 0.59
7 -8 -8 27.05 1.86
-7 -8 8 24.42 1.72
-7 -8 7 2.22 0.78
7 -8 -7 2.66 0.74
-7 -8 6 1.5 0.66
-7 -8 5 69.47 3.83
-7 -8 4 15.77 1.88
-7 -8 3 0.19 0.72
-7 -8 2 213.57 7.86
-7 -8 1 115.72 5.35
-7 -8 0 1.84 0.88
-7 8 0 0.92 0.74
-7 -8 -1 0.54 0.67
-7 8 -1 -1.03 0.72
-7 8 -1 -1.33 0.83
-7 8 -2 37.85 2.73
-7 8 -2 40.96 2.67
-7 -8 -2 45.4 2.87
-7 8 -3 0.64 0.63
-7 8 -3 1.76 0.68
-7 8 -4 112.89 4.76
-7 8 -4 111.75 4.51
-7 8 -5 0.35 0.52
-7 8 -5 1.3 0.7
-7 8 -6 26.71 1.9
-7 8 -6 26.21 1.77
-7 -9 7 0.16 0.43
7 -9 -7 0.72 0.46
-7 -9 6 0.94 0.56
7 -9 -6 0.44 0.55
-7 -9 5 27.7 2.16
-7 -9 4 5.57 1.12
-7 -9 3 42.06 2.88
-7 -9 2 6.79 1.22
-7 -9 1 8.74 1.38
-7 -9 0 0.3 0.63
-7 -9 -1 0.04 0.58
-7 9 -1 1.16 0.64
-7 -9 -2 3.32 0.85
-7 9 -2 1.59 0.68
-7 9 -3 4.84 0.95
-7 9 -4 35.28 2.29
-7 9 -5 70.83 3.18
-7 -10 5 37.57 2.24
-7 -10 4 -0.13 0.55
7 -10 -4 1.1 0.56
-7 -10 3 57.11 3.11
-7 -10 2 83.38 3.93
-7 -10 1 35.54 2.45
-7 -10 0 5.66 1.01
-7 10 0 4.62 1.01
-7 10 -1 42.18 2.53
-7 -10 -1 52.58 2.8
-7 10 -2 10.78 1.29
-7 -10 -2 15.62 1.41
-7 10 -3 19.03 1.56
-7 -11 3 10.67 1.14
-7 -11 2 16.11 1.45
-7 -11 1 4.74 0.85
-7 -11 0 1.33 0.52
-8 0 9 0.27 0.43
-8 0 8 2.46 0.81
-8 0 7 0.3 0.63
-8 0 6 99.16 4.59
-8 0 5 -0.34 0.67
-8 0 4 405 12.11
-8 0 3 0.88 0.84
-8 0 2 222.59 8.23
-8 0 1 -0.74 1.11
-8 0 0 207.33 7.91
-8 0 -1 -0.47 0.84
-8 0 -2 188.85 7.21
-8 0 -3 0.13 0.72
-8 0 -4 4.63 1.11
-8 0 -5 1.52 0.85
-8 0 -6 1.04 0.64
-8 0 -7 0.32 0.58
-8 -1 9 22.12 1.56
-8 1 9 20.78 1.57
-8 -1 8 3.09 0.82
-8 1 8 4.43 0.9
-8 -1 7 1.2 0.6
-8 1 7 0.01 0.59
-8 -1 6 59.98 3.37
-8 1 6 59.05 3.46
-8 -1 5 2.1 0.97
-8 1 5 2.66 1.04
-8 -1 4 25 2.36
-8 1 4 30.98 2.65
-8 -1 3 64.75 3.85
-8 1 3 64.96 4
-8 -1 2 14.49 1.86
-8 1 2 12.87 1.88
-8 -1 1 80.66 4.42
-8 1 1 84.94 4.71
-8 -1 0 68.93 4.09
-8 1 0 77.65 4.46
-8 -1 -1 385.21 11.71
-8 1 -1 392.58 12.06
-8 -1 -2 12.13 1.65
-8 1 -2 15.75 1.99
-8 -1 -3 257.23 8.74
-8 1 -3 297.81 9.44
-8 -1 -4 4.81 1.05
-8 1 -4 5.36 1.19
-8 -1 -5 506.96 13.83
-8 1 -5 572.98 14.49
-8 -1 -6 72.26 3.34
-8 1 -6 81.33 3.72
-8 -1 -7 271.18 7.65
-8 1 -7 302.6 8.24
-8 2 9 1.52 0.57
-8 -2 8 10.31 1.18
-8 2 8 10.92 1.29
-8 -2 7 9.62 1.24
-8 2 7 10.66 1.42
-8 -2 6 181.84 6.46
-8 2 6 202.39 6.99
-8 -2 5 338.32 10.21
-8 2 5 352.24 10.64
-8 -2 4 52.92 3.27
-8 2 4 60.93 3.69
-8 -2 3 77.56 4.08
-8 -2 3 73.35 4.02
-8 2 3 78.96 4.41
-8 -2 2 34.73 2.58
-8 -2 2 31.11 2.59
-8 2 2 32.63 2.83
-8 -2 1 155.84 6.35
-8 2 1 172.54 6.98
-8 -2 0 110.35 5.15
-8 2 0 126.27 5.78
-8 -2 -1 91.05 4.44
-8 2 -1 94.46 4.95
-8 -2 -2 1.25 0.78
-8 2 -2 1.54 1.06
-8 -2 -3 85.08 4.06
-8 2 -3 95.09 4.66
-8 -2 -4 5.97 1.04
-8 2 -4 6.41 1.27
-8 -2 -5 17.31 1.57
-8 2 -5 19.04 1.9
-8 2 -6 12.75 1.47
-8 2 -7 30.46 2.02
-8 3 8 340.71 9.33
-8 -3 7 24.93 1.84
-8 3 7 34.78 2.32
-8 -3 6 192.69 6.43
-8 3 6 215.68 7.15
-8 -3 5 98.01 4.55
-8 -3 5 86.79 4.03
-8 3 5 93.59 4.5
-8 -3 4 262.12 8.6
-8 3 4 281.46 8.99
-8 -3 3 165.41 6.31
-8 3 3 166.97 6.67
-8 -3 2 56.16 3.33
-8 -3 2 54.34 3.25
-8 3 2 64.89 3.94
-8 -3 1 208.01 7.02
-8 3 1 209.81 7.86
-8 -3 0 13.33 1.59
-8 3 0 14.8 2.01
-8 -3 -1 203.4 7.09
-8 3 -1 231.36 8.19
-8 3 -2 0.91 0.91
-8 3 -3 236.78 8.2
-8 3 -4 30.04 2.46
-8 3 -5 67.96 3.56
-8 3 -6 21.76 1.84
-8 3 -7 97.66 3.85
8 -4 -8 83.16 3.28
-8 4 8 78.95 3.25
-8 4 7 84.92 3.7
-8 4 6 8.78 1.28
-8 -4 5 27.7 2.26
-8 4 5 27.65 2.27
-8 -4 4 7.61 1.23
-8 4 4 7.5 1.37
-8 -4 3 295.64 9.29
-8 4 3 293.45 9.59
-8 -4 2 32.83 2.5
-8 4 2 38.28 2.92
-8 -4 1 270.53 8.55
-8 4 1 271.56 9.2
-8 4 0 16.6 2.04
-8 4 -1 192.63 7.28
-8 4 -2 62.66 3.68
-8 4 -3 470.34 13.17
-8 4 -4 5.51 1.13
-8 4 -5 0.7 0.64
-8 4 -6 35.3 2.27
-8 4 -7 31.28 1.92
-8 5 7 197.25 6
-8 -5 6 169.92 5.89
-8 5 6 160.4 5.6
-8 -5 5 177.6 6.13
-8 5 5 155.52 5.82
-8 -5 4 20.57 1.88
-8 5 4 17.05 1.79
-8 -5 3 26.71 2.18
-8 5 3 24.16 2.18
-8 -5 2 156.51 5.98
-8 5 2 167.74 6.37
-8 -5 1 174.42 6.22
-8 5 1 170.78 6.56
-8 5 0 7.62 1.39
-8 5 -1 36.49 2.73
-8 5 -2 2.03 0.84
-8 5 -3 42.82 2.79
-8 5 -4 20.38 1.83
-8 5 -5 33.06 2.22
-8 5 -6 2.39 0.67
8 -6 -7 35.99 2.03
-8 -6 6 8.32 1.12
-8 -6 5 230.07 6.99
-8 6 5 199.43 6.43
-8 -6 4 8.25 1.21
-8 6 4 5.69 1.04
-8 -6 3 35.53 2.42
-8 6 3 33.11 2.32
-8 -6 2 88.27 4.01
-8 6 2 79.23 3.84
-8 -6 1 136.56 5.21
-8 6 1 140.72 5.41
-8 -6 0 93.75 3.94
-8 6 0 93.95 4.28
-8 6 -1 69.35 3.53
-8 6 -2 51.6 2.94
-8 6 -3 69.03 3.36
-8 6 -4 517.17 13.15
-8 6 -5 252.72 7.23
-8 -7 5 68.68 3.11
-8 -7 4 5.15 0.96
-8 -7 3 153.65 5.25
-8 7 3 127.82 4.61
-8 -7 2 22.22 1.81
-8 7 2 21.35 1.71
-8 7 1 69.66 3.29
-8 -7 1 82.21 3.55
-8 7 0 15.46 1.49
-8 -7 0 16.25 1.47
-8 7 -1 9.27 1.19
-8 7 -2 16.6 1.48
-8 7 -3 1.2 0.53
-8 -8 4 7.52 0.94
-8 -8 3 5.87 0.91
-8 -8 2 10 1.12
-8 -8 1 2.88 0.63
-9 0 4 1.26 0.58
-9 0 3 83.69 3.53
-9 0 2 0.92 0.64
-9 0 1 155.64 5.35
-9 0 0 0.17 0.64
-9 0 -1 140.82 4.87
-9 0 -2 -0.37 0.46
-9 1 4 12.41 1.26
-9 1 3 10.34 1.23
-9 -1 3 9.37 1.08
-9 -1 2 4.8 0.87
-9 1 2 7.12 1.08
-9 -1 1 12.43 1.27
-9 1 1 17.86 1.6
-9 -1 0 0.46 0.56
-9 1 0 0.54 0.6
-9 -1 -1 20.65 1.53
-9 1 -1 23.06 1.76
-9 1 -2 16.35 1.41
-9 1 -3 0.44 0.46
-9 2 4 10.71 1.16
-9 2 3 27.63 1.9
-9 2 2 2.01 0.74
-9 2 1 -0.86 0.62
-9 2 0 48.03 2.64
-9 2 -1 5 0.91
-9 2 -2 -0.35 0.48
-9 2 -3 45.66 2.29
-9 3 3 57.44 2.73
-9 3 2 49.29 2.58
-9 3 1 38.01 2.28
-9 3 0 9.24 1.17
-9 3 -1 0.68 0.56
-9 3 -2 0.74 0.52
-9 4 2 18.21 1.44
-9 4 1 7.61 0.98
-9 4 0 4.38 0.78
-9 4 -1 0.92 0.52

_iucr_refine_instructions_details 
;
TITL 20191213a_a.res in P2(1)/n
    20191213a.res
    created by SHELXL-2017/1 at 11:39:38 on 07-Sep-2021
REM Old TITL 20191213a in P2(1)/n
REM SHELXT solution in P2(1)/n
REM R1 0.055, Rweak 0.007, Alpha 0.021, Orientation as input
REM Formula found by SHELXT: C13 N5 Cl2 Zn
CELL 1.54184 7.5599 13.9242 13.8315 90 92.303 90
ZERR 4 0.0002 0.0004 0.0004 0 0.002 0
LATT 1
SYMM 0.5-X,0.5+Y,0.5-Z
SFAC C H Cl N Zn
UNIT 48 40 8 24 4

L.S. 4
PLAN  5
SIZE 0.1 0.02 0.02
CONF
BOND $H
list 4
MORE -1
fmap 2
acta
REM <olex2.extras>
REM <HklSrc "%.\\20191213a.hkl">
REM </olex2.extras>

WGHT    0.035900    0.783200
FVAR       0.39922
ZN4   5    0.751353    0.572089    0.723446    11.00000    0.01537    0.01332 =
         0.01195   -0.00065    0.00294   -0.00021
CL2   3    0.962775    0.462039    0.753404    11.00000    0.01745    0.01689 =
         0.01392    0.00096    0.00212    0.00226
CL1   3    0.473062    0.515127    0.721061    11.00000    0.01419    0.01812 =
         0.02051   -0.00025    0.00393   -0.00011
N8    4    0.785470    0.681457    0.817173    11.00000    0.01682    0.01455 =
         0.01317   -0.00139    0.00134    0.00052
N7    4    0.789281    0.625419    0.589057    11.00000    0.01646    0.01419 =
         0.01391    0.00000    0.00330    0.00049
N10   4    0.872972    0.821580    0.857805    11.00000    0.01903    0.01336 =
         0.01887   -0.00055   -0.00065   -0.00051
N5    4    0.875713    0.604197    0.445674    11.00000    0.01907    0.01795 =
         0.01171   -0.00203    0.00398    0.00119
N9    4    0.862241    0.759340    0.785022    11.00000    0.01725    0.01614 =
         0.01605   -0.00014    0.00041    0.00032
N6    4    0.862256    0.562894    0.531639    11.00000    0.01854    0.01661 =
         0.01449   -0.00050    0.00445    0.00118
C17   1    0.754306    0.709254    0.539054    11.00000    0.01263    0.01566 =
         0.01336    0.00156   -0.00040   -0.00118
C11   1    0.746546    0.693564    0.912605    11.00000    0.01377    0.01676 =
         0.01303   -0.00107   -0.00101    0.00453
C22   1    0.811569    0.695837    0.445041    11.00000    0.01236    0.01926 =
         0.01448   -0.00005    0.00022   -0.00107
C16   1    0.801969    0.785369    0.939337    11.00000    0.01409    0.01788 =
         0.01646   -0.00067   -0.00318    0.00391
C18   1    0.678344    0.796778    0.566842    11.00000    0.01352    0.01752 =
         0.01869   -0.00193    0.00095   -0.00097
AFIX  43
H18   2    0.640293    0.806828    0.629147    11.00000   -1.20000
AFIX   0
C19   1    0.663634    0.866228    0.497053    11.00000    0.01440    0.01639 =
         0.03037    0.00138   -0.00198    0.00117
AFIX  43
H19   2    0.612498    0.924748    0.512372    11.00000   -1.20000
AFIX   0
C21   1    0.798497    0.767390    0.374482    11.00000    0.01496    0.02765 =
         0.01495    0.00482   -0.00009   -0.00359
AFIX  43
H21   2    0.838251    0.758073    0.312414    11.00000   -1.20000
AFIX   0
C12   1    0.669881    0.631481    0.978822    11.00000    0.01574    0.02226 =
         0.01994    0.00490    0.00110    0.00203
AFIX  43
H12   2    0.634676    0.569559    0.961759    11.00000   -1.20000
AFIX   0
C20   1    0.723532    0.852296    0.402091    11.00000    0.01580    0.02419 =
         0.02491    0.01042   -0.00371   -0.00298
AFIX  43
H20   2    0.711636    0.902035    0.357427    11.00000   -1.20000
AFIX   0
C13   1    0.649611    0.667163    1.070342    11.00000    0.02032    0.03939 =
         0.01589    0.00663    0.00162    0.00518
AFIX  43
H13   2    0.599859    0.628222    1.116640    11.00000   -1.20000
AFIX   0
C14   1    0.702386    0.761518    1.096005    11.00000    0.02296    0.04283 =
         0.01235   -0.00346   -0.00249    0.01151
AFIX  43
H14   2    0.683811    0.782988    1.158453    11.00000   -1.20000
AFIX   0
C15   1    0.779832    0.822587    1.032490    11.00000    0.01993    0.02630 =
         0.01919   -0.00733   -0.00591    0.00769
AFIX  43
H15   2    0.815276    0.884390    1.049859    11.00000   -1.20000
AFIX   0
H5    2    0.922130    0.573918    0.404946    11.00000    0.02195
H10   2    0.920852    0.874967    0.845181    11.00000    0.03147
HKLF 4


REM  20191213a_a.res in P2(1)/n
REM R1 =  0.0245 for    2633 Fo > 4sig(Fo)  and  0.0261 for all    2783 data
REM    198 parameters refined using      0 restraints

END  
     
WGHT      0.0359      0.7832 

REM Highest difference peak  0.399,  deepest hole -0.527,  1-sigma level  0.065
Q1    1   0.7424  0.5869  0.6411  11.00000  0.05    0.40
Q2    1   0.7760  0.7081  0.4926  11.00000  0.05    0.33
Q3    1   0.7580  0.6798  0.8614  11.00000  0.05    0.32
Q4    1   0.7523  0.6454  0.7774  11.00000  0.05    0.31
Q5    1   0.7622  0.5605  0.8042  11.00000  0.05    0.29

  REM The information below was added by Olex2.
  REM
  REM R1 = 0.0245 for 2633 Fo > 4sig(Fo) and 0.0261 for all 5901 data
  REM 198 parameters refined using n/a restraints
  REM Highest difference peak 0.40, deepest hole -0.53
  REM Mean Shift 0, Max Shift -0.002.

  REM +++ Tabular Listing of Refinement Information +++
  REM R1_all = 0.0261
  REM R1_gt = 0.0245
  REM wR_ref = 0.0661
  REM GOOF = 1.039
  REM Shift_max = -0.002
  REM Shift_mean = 0
  REM Reflections_all = 5901
  REM Reflections_gt = 2633
  REM Parameters = 198
  REM Hole = -0.53
  REM Peak = 0.40
  REM Flack = n/a

  
;
_olex2_date_sample_data_collection 2019-12-13
_olex2_submission_special_instructions 'No special instructions were received'
_oxdiff_exptl_absorpt_empirical_details 
;
Empirical correction (ABSPACK) includes:
- Absorption correction using spherical harmonics
- Frame scaling
;
_oxdiff_exptl_absorpt_empirical_full_max 1.216
_oxdiff_exptl_absorpt_empirical_full_min 0.871
####################################################################### 
# 
# This file contains crystal structure data downloaded from the 
# Cambridge Structural Database (CSD) hosted by the Cambridge 
# Crystallographic Data Centre (CCDC).
# 
# Full information about CCDC data access policies and citation 
# guidelines are available at http://www.ccdc.cam.ac.uk/access/V1 
# 
# Audit and citation data items may have been added by the CCDC. 
# Please retain this information to preserve the provenance of 
# this file and to allow appropriate attribution of the data. 
# 
#######################################################################

data_20191213c
_audit_block_doi                 10.5517/ccdc.csd.cc28rr0t
_database_code_depnum_ccdc_archive 'CCDC 2108186'
loop_
_audit_author_name
_audit_author_address
'Bo Zhou'
;Beijing normal university
China
;
_audit_update_record             
;
2021-09-07 deposited with the CCDC.	2022-05-16 downloaded from the CCDC.
;
_audit_creation_date             2021-09-07
_audit_creation_method           
;
Olex2 1.3
(compiled 2020.07.31 svn.rc2a77460 for OlexSys, GUI svn.r6145)
;
_shelx_SHELXL_version_number     2017/1
_chemical_name_common            ?
_chemical_name_systematic        ?
_chemical_formula_moiety         'C12 H10 Br2 N6 Zn'
_chemical_formula_sum            'C12 H10 Br2 N6 Zn'
_chemical_formula_weight         463.45
_chemical_melting_point          ?
_chemical_oxdiff_formula         ZnBrCHON
loop_
_atom_type_symbol
_atom_type_description
_atom_type_scat_dispersion_real
_atom_type_scat_dispersion_imag
_atom_type_scat_source
C C 0.0181 0.0091 'International Tables Vol C Tables 4.2.6.8 and 6.1.1.4'
H H 0.0000 0.0000 'International Tables Vol C Tables 4.2.6.8 and 6.1.1.4'
Br Br -0.6763 1.2805 'International Tables Vol C Tables 4.2.6.8 and 6.1.1.4'
N N 0.0311 0.0180 'International Tables Vol C Tables 4.2.6.8 and 6.1.1.4'
Zn Zn -1.5491 0.6778 'International Tables Vol C Tables 4.2.6.8 and 6.1.1.4'

_shelx_space_group_comment       
;
The symmetry employed for this shelxl refinement is uniquely defined
by the following loop, which should always be used as a source of
symmetry information in preference to the above space-group names.
They are only intended as comments.
;
_space_group_crystal_system      monoclinic
_space_group_IT_number           14
_space_group_name_H-M_alt        'P 1 21/n 1'
_space_group_name_Hall           '-P 2yn'
loop_
_space_group_symop_operation_xyz
'x, y, z'
'-x+1/2, y+1/2, -z+1/2'
'-x, -y, -z'
'x-1/2, -y-1/2, z-1/2'

_cell_length_a                   7.8171(3)
_cell_length_b                   14.4787(4)
_cell_length_c                   13.5772(4)
_cell_angle_alpha                90
_cell_angle_beta                 94.249(3)
_cell_angle_gamma                90
_cell_volume                     1532.46(9)
_cell_formula_units_Z            4
_cell_measurement_reflns_used    3761
_cell_measurement_temperature    100.00(10)
_cell_measurement_theta_max      70.3620
_cell_measurement_theta_min      4.5010
_shelx_estimated_absorpt_T_max   0.851
_shelx_estimated_absorpt_T_min   0.489
_exptl_absorpt_coefficient_mu    8.356
_exptl_absorpt_correction_T_max  1.00000
_exptl_absorpt_correction_T_min  0.81735
_exptl_absorpt_correction_type   multi-scan
_exptl_absorpt_process_details   
;
CrysAlisPro 1.171.40.53 (Rigaku Oxford Diffraction, 2019)
Empirical absorption correction using spherical harmonics,
 implemented in SCALE3 ABSPACK scaling algorithm.
;
_exptl_absorpt_special_details   ?
_exptl_crystal_colour            'clear light colourless'
_exptl_crystal_colour_lustre     clear
_exptl_crystal_colour_modifier   light
_exptl_crystal_colour_primary    colourless
_exptl_crystal_density_diffrn    2.009
_exptl_crystal_density_meas      ?
_exptl_crystal_density_method    ?
_exptl_crystal_description       needle
_exptl_crystal_F_000             896
_exptl_crystal_size_max          0.1
_exptl_crystal_size_mid          0.05
_exptl_crystal_size_min          0.02
_exptl_transmission_factor_max   ?
_exptl_transmission_factor_min   ?
_diffrn_reflns_av_R_equivalents  0.0165
_diffrn_reflns_av_unetI/netI     0.0199
_diffrn_reflns_Laue_measured_fraction_full 0.999
_diffrn_reflns_Laue_measured_fraction_max 0.973
_diffrn_reflns_limit_h_max       9
_diffrn_reflns_limit_h_min       -9
_diffrn_reflns_limit_k_max       17
_diffrn_reflns_limit_k_min       -17
_diffrn_reflns_limit_l_max       16
_diffrn_reflns_limit_l_min       -11
_diffrn_reflns_number            5927
_diffrn_reflns_point_group_measured_fraction_full 0.999
_diffrn_reflns_point_group_measured_fraction_max 0.973
_diffrn_reflns_theta_full        67.684
_diffrn_reflns_theta_max         72.021
_diffrn_reflns_theta_min         4.471
_diffrn_ambient_environment      N~2~
_diffrn_ambient_temperature      100.00(10)
_diffrn_detector                 'CCD plate'
_diffrn_detector_area_resol_mean 5.3127
_diffrn_detector_type            AtlasS2
_diffrn_measured_fraction_theta_full 0.999
_diffrn_measured_fraction_theta_max 0.973
_diffrn_measurement_details      
;
List of Runs (angles in degrees, time in seconds):

  # Type    Start    End  Width  t~exp~   \w     \q     \k     \f   Frames
#--------------------------------------------------------------------------
  1  \w    -92.00  -5.00   1.00    1.00    --  -41.49 125.00 120.00   87
  2  \w   -112.00 -23.00   1.00    1.00    --  -41.49 -37.00 -30.00   89
  3  \w      3.00  30.00   1.00    1.00    --   41.49 -99.00-120.00   27
  4  \w     34.00 137.00   1.00    1.00    --  104.69 -77.00 120.00  103
  5  \w     80.00 173.00   1.00    1.00    --  104.69  45.00 -90.00   93
  6  \w     22.00  96.00   1.00    1.00    --  104.69 -94.00  60.00   74
  7  \w     99.00 125.00   1.00    1.00    --  104.69 125.00 -30.00   26
  8  \w    109.00 163.00   1.00    1.00    --  104.69  91.00 107.00   54
  9  \w     58.00 100.00   1.00    1.00    --  104.69-125.00  30.00   42
 10  \w    105.00 168.00   1.00    1.00    --  104.69 125.00  60.00   63
;
_diffrn_measurement_device       'four-circle diffractometer'
_diffrn_measurement_device_type  'SuperNova, Dual, Cu at home/near, AtlasS2'
_diffrn_measurement_method       '\w scans'
_diffrn_orient_matrix_type       
'CrysAlisPro convention (1999,Acta A55,543-557)'
_diffrn_orient_matrix_UB_11      0.1396773000
_diffrn_orient_matrix_UB_12      0.0621284000
_diffrn_orient_matrix_UB_13      0.0514601000
_diffrn_orient_matrix_UB_21      -0.1355088000
_diffrn_orient_matrix_UB_22      0.0749491000
_diffrn_orient_matrix_UB_23      0.0150066000
_diffrn_orient_matrix_UB_31      -0.0345359000
_diffrn_orient_matrix_UB_32      -0.0429951000
_diffrn_orient_matrix_UB_33      0.1003262000
_diffrn_radiation_monochromator  mirror
_diffrn_radiation_probe          x-ray
_diffrn_radiation_type           'Cu K\a'
_diffrn_radiation_wavelength     1.54184
_diffrn_source                   'micro-focus sealed X-ray tube'
_diffrn_source_type              'SuperNova (Cu) X-ray Source'
_reflns_Friedel_coverage         0.000
_reflns_Friedel_fraction_full    .
_reflns_Friedel_fraction_max     .
_reflns_number_gt                2787
_reflns_number_total             2936
_reflns_odcompleteness_completeness 99.90
_reflns_odcompleteness_iscentric 1
_reflns_odcompleteness_theta     66.97
_reflns_special_details          
;
 Reflections were merged by SHELXL according to the crystal
 class for the calculation of statistics and refinement.
 
 _reflns_Friedel_fraction is defined as the number of unique
 Friedel pairs measured divided by the number that would be
 possible theoretically, ignoring centric projections and
 systematic absences.
;
_reflns_threshold_expression     'I > 2\s(I)'
_computing_cell_refinement       'CrysAlisPro 1.171.40.53 (Rigaku OD, 2019)'
_computing_data_collection       'CrysAlisPro 1.171.40.53 (Rigaku OD, 2019)'
_computing_data_reduction        'CrysAlisPro 1.171.40.53 (Rigaku OD, 2019)'
_computing_molecular_graphics    'Olex2 1.3 (Dolomanov et al., 2009)'
_computing_publication_material  'Olex2 1.3 (Dolomanov et al., 2009)'
_computing_structure_refinement  'SHELXL 2017/1 (Sheldrick, 2015)'
_computing_structure_solution    'SHELXT 2014/5 (Sheldrick, 2014)'
_refine_diff_density_max         0.408
_refine_diff_density_min         -0.444
_refine_diff_density_rms         0.077
_refine_ls_extinction_coef       .
_refine_ls_extinction_method     none
_refine_ls_goodness_of_fit_ref   1.101
_refine_ls_hydrogen_treatment    mixed
_refine_ls_matrix_type           full
_refine_ls_number_parameters     198
_refine_ls_number_reflns         2936
_refine_ls_number_restraints     0
_refine_ls_R_factor_all          0.0229
_refine_ls_R_factor_gt           0.0211
_refine_ls_restrained_S_all      1.101
_refine_ls_shift/su_max          0.001
_refine_ls_shift/su_mean         0.000
_refine_ls_structure_factor_coef Fsqd
_refine_ls_weighting_details     
'w=1/[\s^2^(Fo^2^)+(0.0266P)^2^+1.0663P] where P=(Fo^2^+2Fc^2^)/3'
_refine_ls_weighting_scheme      calc
_refine_ls_wR_factor_gt          0.0531
_refine_ls_wR_factor_ref         0.0540
_refine_special_details          ?
_olex2_refinement_description    
;
1. Fixed Uiso
 At 1.2 times of:
  All C(H) groups
2.a Aromatic/amide H refined with riding coordinates:
 C4(H4A), C5(H5), C10(H10), C2(H2), C3(H3A), C7(H7), C9(H9), C8(H8)
;
_atom_sites_solution_hydrogens   mixed
_atom_sites_solution_primary     dual
_atom_sites_solution_secondary   ?
loop_
_atom_site_label
_atom_site_type_symbol
_atom_site_fract_x
_atom_site_fract_y
_atom_site_fract_z
_atom_site_U_iso_or_equiv
_atom_site_adp_type
_atom_site_occupancy
_atom_site_site_symmetry_order
_atom_site_calc_flag
_atom_site_refinement_flags_posn
_atom_site_refinement_flags_adp
_atom_site_refinement_flags_occupancy
_atom_site_disorder_assembly
_atom_site_disorder_group
Br1 Br 0.96796(3) 0.53835(2) 0.77070(2) 0.01371(7) Uani 1 1 d . . . . .
Br2 Br 0.46496(3) 0.48902(2) 0.72128(2) 0.01508(7) Uani 1 1 d . . . . .
Zn03 Zn 0.74901(4) 0.42931(2) 0.72589(2) 0.01174(8) Uani 1 1 d . . . . .
N6 N 0.7776(2) 0.31947(13) 0.81624(14) 0.0130(4) Uani 1 1 d . . . . .
N1 N 0.7896(2) 0.38123(14) 0.58858(14) 0.0126(4) Uani 1 1 d . . . . .
N4 N 0.8631(3) 0.18371(15) 0.85483(15) 0.0155(4) Uani 1 1 d . . . . .
N2 N 0.8664(3) 0.44111(14) 0.53459(15) 0.0143(4) Uani 1 1 d . . . . .
N3 N 0.8806(3) 0.40325(15) 0.44624(15) 0.0132(4) Uani 1 1 d . . . . .
N5 N 0.8545(2) 0.24610(14) 0.78314(15) 0.0150(4) Uani 1 1 d . . . . .
C00A C 0.8130(3) 0.31725(16) 0.44098(16) 0.0125(4) Uani 1 1 d . . . . .
C11 C 0.7361(3) 0.30386(17) 0.91148(16) 0.0132(5) Uani 1 1 d . . . . .
C6 C 0.7904(3) 0.21427(17) 0.93663(17) 0.0148(5) Uani 1 1 d . . . . .
C1 C 0.7528(3) 0.30246(16) 0.53423(16) 0.0117(4) Uani 1 1 d . . . . .
C4 C 0.7236(3) 0.16856(17) 0.38945(18) 0.0171(5) Uani 1 1 d . . . . .
H4A H 0.711780 0.122080 0.342167 0.020 Uiso 1 1 calc R U . . .
C5 C 0.8007(3) 0.24968(17) 0.36592(17) 0.0159(5) Uani 1 1 d . . . . .
H5 H 0.842363 0.259623 0.304383 0.019 Uiso 1 1 calc R U . . .
C10 C 0.6585(3) 0.36020(19) 0.97903(18) 0.0196(5) Uani 1 1 d . . . . .
H10 H 0.623634 0.420155 0.963267 0.024 Uiso 1 1 calc R U . . .
C2 C 0.6745(3) 0.21855(17) 0.55706(17) 0.0148(5) Uani 1 1 d . . . . .
H2 H 0.633844 0.207893 0.618723 0.018 Uiso 1 1 calc R U . . .
C3 C 0.6610(3) 0.15293(17) 0.48357(19) 0.0174(5) Uani 1 1 d . . . . .
H3A H 0.609343 0.096661 0.495916 0.021 Uiso 1 1 calc R U . . .
C7 C 0.7670(3) 0.17492(19) 1.02941(18) 0.0206(5) Uani 1 1 d . . . . .
H7 H 0.802355 0.115189 1.045826 0.025 Uiso 1 1 calc R U . . .
C9 C 0.6363(3) 0.3220(2) 1.07018(19) 0.0251(6) Uani 1 1 d . . . . .
H9 H 0.585746 0.357203 1.117413 0.030 Uiso 1 1 calc R U . . .
C8 C 0.6886(3) 0.2306(2) 1.09373(19) 0.0258(6) Uani 1 1 d . . . . .
H8 H 0.668787 0.207425 1.155733 0.031 Uiso 1 1 calc R U . . .
H3 H 0.926(4) 0.431(2) 0.408(2) 0.015(8) Uiso 1 1 d . . . . .
H4 H 0.904(4) 0.135(2) 0.843(2) 0.020(8) Uiso 1 1 d . . . . .

loop_
_atom_site_aniso_label
_atom_site_aniso_U_11
_atom_site_aniso_U_22
_atom_site_aniso_U_33
_atom_site_aniso_U_23
_atom_site_aniso_U_13
_atom_site_aniso_U_12
Br1 0.01498(13) 0.01360(13) 0.01251(12) -0.00145(9) 0.00085(9) -0.00138(9)
Br2 0.01232(12) 0.01432(13) 0.01871(13) 0.00049(9) 0.00189(9) 0.00011(9)
Zn03 0.01400(16) 0.01058(16) 0.01075(15) 0.00047(11) 0.00165(12) 0.00039(11)
N6 0.0153(9) 0.0106(9) 0.0130(9) 0.0002(8) 0.0002(7) 0.0008(7)
N1 0.0140(9) 0.0126(9) 0.0114(9) 0.0001(8) 0.0024(7) -0.0003(7)
N4 0.0188(10) 0.0090(10) 0.0183(10) -0.0004(8) -0.0017(8) 0.0008(8)
N2 0.0178(10) 0.0127(9) 0.0126(9) -0.0003(8) 0.0017(8) -0.0016(8)
N3 0.0173(10) 0.0138(10) 0.0087(9) 0.0013(8) 0.0016(8) -0.0025(8)
N5 0.0152(9) 0.0129(9) 0.0169(10) 0.0008(8) 0.0004(8) 0.0003(8)
C00A 0.0115(10) 0.0135(11) 0.0123(10) 0.0009(9) -0.0007(8) 0.0013(9)
C11 0.0121(10) 0.0157(11) 0.0116(10) 0.0016(9) -0.0020(8) -0.0019(9)
C6 0.0142(11) 0.0153(11) 0.0141(11) -0.0008(9) -0.0041(9) -0.0036(9)
C1 0.0121(10) 0.0112(11) 0.0115(10) -0.0009(9) -0.0013(8) 0.0011(8)
C4 0.0159(11) 0.0167(12) 0.0180(11) -0.0073(10) -0.0033(9) 0.0008(9)
C5 0.0151(11) 0.0206(12) 0.0115(11) -0.0038(10) -0.0015(9) 0.0002(9)
C10 0.0188(12) 0.0222(13) 0.0177(12) -0.0039(10) 0.0006(9) 0.0004(10)
C2 0.0138(11) 0.0156(11) 0.0151(11) 0.0004(9) 0.0006(9) -0.0002(9)
C3 0.0136(11) 0.0127(11) 0.0252(12) -0.0015(10) -0.0016(9) -0.0026(9)
C7 0.0220(12) 0.0215(13) 0.0169(12) 0.0067(10) -0.0080(10) -0.0088(10)
C9 0.0235(13) 0.0375(16) 0.0143(12) -0.0063(12) 0.0013(10) -0.0046(12)
C8 0.0249(13) 0.0397(17) 0.0119(12) 0.0053(11) -0.0038(10) -0.0134(12)

_geom_special_details            
;
 All esds (except the esd in the dihedral angle between two l.s. planes)
 are estimated using the full covariance matrix.  The cell esds are taken
 into account individually in the estimation of esds in distances, angles
 and torsion angles; correlations between esds in cell parameters are only
 used when they are defined by crystal symmetry.  An approximate (isotropic)
 treatment of cell esds is used for estimating esds involving l.s. planes.
;
loop_
_geom_bond_atom_site_label_1
_geom_bond_atom_site_label_2
_geom_bond_distance
_geom_bond_site_symmetry_2
_geom_bond_publ_flag
Br1 Zn03 2.3744(4) . ?
Br2 Zn03 2.3793(4) . ?
Zn03 N6 2.011(2) . ?
Zn03 N1 2.0367(19) . ?
N6 N5 1.316(3) . ?
N6 C11 1.375(3) . ?
N1 N2 1.310(3) . ?
N1 C1 1.377(3) . ?
N4 N5 1.326(3) . ?
N4 C6 1.359(3) . ?
N4 H4 0.80(3) . ?
N2 N3 1.331(3) . ?
N3 C00A 1.352(3) . ?
N3 H3 0.77(3) . ?
C00A C1 1.400(3) . ?
C00A C5 1.411(3) . ?
C11 C6 1.399(3) . ?
C11 C10 1.399(3) . ?
C6 C7 1.407(3) . ?
C1 C2 1.405(3) . ?
C4 H4A 0.9300 . ?
C4 C5 1.369(4) . ?
C4 C3 1.420(4) . ?
C5 H5 0.9300 . ?
C10 H10 0.9300 . ?
C10 C9 1.378(4) . ?
C2 H2 0.9300 . ?
C2 C3 1.376(3) . ?
C3 H3A 0.9300 . ?
C7 H7 0.9300 . ?
C7 C8 1.367(4) . ?
C9 H9 0.9300 . ?
C9 C8 1.414(4) . ?
C8 H8 0.9300 . ?

loop_
_geom_angle_atom_site_label_1
_geom_angle_atom_site_label_2
_geom_angle_atom_site_label_3
_geom_angle
_geom_angle_site_symmetry_1
_geom_angle_site_symmetry_3
_geom_angle_publ_flag
Br1 Zn03 Br2 114.755(15) . . ?
N6 Zn03 Br1 108.91(6) . . ?
N6 Zn03 Br2 111.40(6) . . ?
N6 Zn03 N1 105.68(8) . . ?
N1 Zn03 Br1 107.67(6) . . ?
N1 Zn03 Br2 107.96(5) . . ?
N5 N6 Zn03 117.59(15) . . ?
N5 N6 C11 109.51(19) . . ?
C11 N6 Zn03 132.87(16) . . ?
N2 N1 Zn03 113.27(15) . . ?
N2 N1 C1 109.55(18) . . ?
C1 N1 Zn03 137.13(15) . . ?
N5 N4 C6 112.1(2) . . ?
N5 N4 H4 118(2) . . ?
C6 N4 H4 130(2) . . ?
N1 N2 N3 107.70(19) . . ?
N2 N3 C00A 111.6(2) . . ?
N2 N3 H3 118(2) . . ?
C00A N3 H3 131(2) . . ?
N6 N5 N4 107.40(19) . . ?
N3 C00A C1 104.4(2) . . ?
N3 C00A C5 133.0(2) . . ?
C1 C00A C5 122.5(2) . . ?
N6 C11 C6 107.1(2) . . ?
N6 C11 C10 131.7(2) . . ?
C6 C11 C10 121.3(2) . . ?
N4 C6 C11 103.9(2) . . ?
N4 C6 C7 133.6(2) . . ?
C11 C6 C7 122.5(2) . . ?
N1 C1 C00A 106.7(2) . . ?
N1 C1 C2 132.4(2) . . ?
C00A C1 C2 120.9(2) . . ?
C5 C4 H4A 118.9 . . ?
C5 C4 C3 122.3(2) . . ?
C3 C4 H4A 118.9 . . ?
C00A C5 H5 122.1 . . ?
C4 C5 C00A 115.7(2) . . ?
C4 C5 H5 122.1 . . ?
C11 C10 H10 121.8 . . ?
C9 C10 C11 116.4(2) . . ?
C9 C10 H10 121.8 . . ?
C1 C2 H2 121.7 . . ?
C3 C2 C1 116.6(2) . . ?
C3 C2 H2 121.7 . . ?
C4 C3 H3A 119.0 . . ?
C2 C3 C4 122.0(2) . . ?
C2 C3 H3A 119.0 . . ?
C6 C7 H7 122.4 . . ?
C8 C7 C6 115.3(2) . . ?
C8 C7 H7 122.4 . . ?
C10 C9 H9 119.2 . . ?
C10 C9 C8 121.7(3) . . ?
C8 C9 H9 119.2 . . ?
C7 C8 C9 122.9(2) . . ?
C7 C8 H8 118.5 . . ?
C9 C8 H8 118.5 . . ?

loop_
_geom_torsion_atom_site_label_1
_geom_torsion_atom_site_label_2
_geom_torsion_atom_site_label_3
_geom_torsion_atom_site_label_4
_geom_torsion
_geom_torsion_site_symmetry_1
_geom_torsion_site_symmetry_2
_geom_torsion_site_symmetry_3
_geom_torsion_site_symmetry_4
_geom_torsion_publ_flag
Zn03 N6 N5 N4 178.48(14) . . . . ?
Zn03 N6 C11 C6 -178.81(16) . . . . ?
Zn03 N6 C11 C10 0.0(4) . . . . ?
Zn03 N1 N2 N3 -177.97(14) . . . . ?
Zn03 N1 C1 C00A 177.38(17) . . . . ?
Zn03 N1 C1 C2 -3.6(4) . . . . ?
N6 C11 C6 N4 1.1(2) . . . . ?
N6 C11 C6 C7 -179.5(2) . . . . ?
N6 C11 C10 C9 -179.7(2) . . . . ?
N1 N2 N3 C00A -0.1(3) . . . . ?
N1 C1 C2 C3 -178.9(2) . . . . ?
N4 C6 C7 C8 178.7(3) . . . . ?
N2 N1 C1 C00A 0.1(2) . . . . ?
N2 N1 C1 C2 179.1(2) . . . . ?
N2 N3 C00A C1 0.2(3) . . . . ?
N2 N3 C00A C5 -178.3(2) . . . . ?
N3 C00A C1 N1 -0.2(2) . . . . ?
N3 C00A C1 C2 -179.3(2) . . . . ?
N3 C00A C5 C4 179.1(2) . . . . ?
N5 N6 C11 C6 -0.7(3) . . . . ?
N5 N6 C11 C10 178.1(2) . . . . ?
N5 N4 C6 C11 -1.1(3) . . . . ?
N5 N4 C6 C7 179.6(2) . . . . ?
C00A C1 C2 C3 0.0(3) . . . . ?
C11 N6 N5 N4 0.1(2) . . . . ?
C11 C6 C7 C8 -0.5(3) . . . . ?
C11 C10 C9 C8 -0.3(4) . . . . ?
C6 N4 N5 N6 0.7(3) . . . . ?
C6 C11 C10 C9 -1.0(4) . . . . ?
C6 C7 C8 C9 -0.9(4) . . . . ?
C1 N1 N2 N3 0.0(2) . . . . ?
C1 C00A C5 C4 0.9(3) . . . . ?
C1 C2 C3 C4 0.3(3) . . . . ?
C5 C00A C1 N1 178.5(2) . . . . ?
C5 C00A C1 C2 -0.7(3) . . . . ?
C5 C4 C3 C2 -0.1(4) . . . . ?
C10 C11 C6 N4 -177.9(2) . . . . ?
C10 C11 C6 C7 1.5(4) . . . . ?
C10 C9 C8 C7 1.4(4) . . . . ?
C3 C4 C5 C00A -0.5(3) . . . . ?

loop_
_diffrn_refln_index_h
_diffrn_refln_index_k
_diffrn_refln_index_l
_diffrn_refln_intensity_net
_diffrn_refln_intensity_u
0 0 2 3159.12 12.43
0 0 3 0.64 0.46
0 0 4 6590.13 26.11
0 0 -5 1.92 0.66
0 0 -6 4000.22 23.86
0 0 -7 1.1 0.78
0 0 -8 185.99 6.3
0 0 -9 -0.66 0.82
0 0 10 45.73 4.21
0 0 10 44.49 4.37
0 0 10 48.72 4.44
0 0 11 1.48 1.55
0 0 11 0.43 1.36
0 0 12 325.61 11.37
0 0 12 334.57 12.2
0 0 13 1.15 1.31
0 0 13 1.26 1.49
0 0 14 550.23 13.16
0 0 14 539.27 14.33
0 0 15 0.53 1.14
0 0 16 764.74 12.32
0 -1 1 409.76 3.42
0 -1 2 200.31 3.23
0 1 -2 203.94 2.47
0 1 -3 150.68 2.81
0 -1 3 154.63 3.48
0 1 -4 42.82 1.82
0 -1 4 37.19 2.05
0 1 -5 385.54 6.23
0 -1 5 383.19 7.25
0 1 -6 314.53 6.39
0 -1 -6 286.08 6.83
0 1 -7 885.5 11.79
0 -1 -7 869.48 12.95
0 1 -8 292.68 7.41
0 -1 -8 299.52 8.36
0 -1 -9 175.76 6.96
0 1 10 176.04 8.22
0 -1 10 160.63 8.15
0 -1 -10 164.79 7.13
0 -1 10 154.96 7.59
0 -1 10 150.89 7.26
0 1 10 149.76 7.71
0 1 11 370.97 12.6
0 -1 11 381.33 12.91
0 -1 11 368.88 11.98
0 -1 11 366.5 11.58
0 1 11 370.44 12.22
0 -1 12 83.89 5.7
0 -1 12 68.75 5.75
0 1 12 74.15 5.66
0 1 12 72.89 5.75
0 1 13 18.3 3.07
0 1 13 20.59 3.12
0 -1 13 19.19 3.26
0 -1 13 27.85 3.31
0 1 14 167.32 7.5
0 -1 14 153.17 7.82
0 1 14 158.49 7.62
0 -1 15 1.52 1.23
0 1 15 2.66 1.32
0 1 16 61.51 3.4
0 -1 16 63.98 3.75
0 -2 0 1103.74 5.81
0 -2 1 420.73 4.03
0 -2 2 9999 23.93
0 2 -2 9603.92 12.83
0 -2 3 19.69 1.33
0 2 -3 19.1 0.89
0 2 -4 6450.44 19.9
0 -2 4 6390.25 26.46
0 2 -5 106.49 3
0 -2 5 105.36 3.91
0 2 -6 1323.26 11.99
0 -2 6 1329.02 15.29
0 -2 -7 3.37 1.08
0 2 -7 3.25 0.83
0 -2 -8 648.35 12.8
0 -2 -9 3.9 1.35
0 -2 9 0.58 1.33
0 -2 10 5.71 2.14
0 -2 10 2.78 1.85
0 -2 10 4.07 1.86
0 -2 -10 2.86 1.14
0 2 10 2.1 1.48
0 2 11 358.23 12.27
0 -2 11 347.88 11.89
0 -2 11 349.63 11.07
0 2 11 343.12 11.78
0 -2 11 354.53 12.51
0 -2 12 133.47 7.95
0 2 12 140.43 7.71
0 2 12 132 7.52
0 -2 13 99.43 6.8
0 2 13 101.33 6.43
0 2 13 105.4 6.54
0 2 14 240.92 9.06
0 2 14 252.54 9.32
0 -2 14 251.37 10.11
0 2 15 87.36 4.71
0 2 15 85.05 4.71
0 -2 15 88.16 5.33
0 -2 16 492.18 10.21
0 -3 0 1.11 0.38
0 -3 1 76.41 1.98
0 -3 2 822.1 7.4
0 -3 3 142.38 3.59
0 -3 4 1881.7 14.88
0 3 -4 1894.6 8.52
0 3 -5 342.14 4.62
0 -3 5 330.19 7.08
0 -3 6 1284.46 15.36
0 -3 7 173.01 6.28
0 -3 -7 176.14 6.44
0 -3 -8 2087.68 24.18
0 -3 -9 281.25 9.58
0 -3 9 281.39 10.02
0 3 9 277.5 10.15
0 -3 9 282.49 10.19
0 3 10 1581.75 23.59
0 -3 10 1519 25.1
0 -3 10 1508.18 24.28
0 3 10 1528.03 24.8
0 -3 -10 1530.94 23.64
0 -3 11 5.81 1.98
0 -3 -11 6.62 2.04
0 3 11 8.02 2.09
0 3 11 6.07 2.01
0 -3 11 5.75 2.03
0 3 12 1079.55 20.22
0 -3 12 1069.95 22.22
0 3 12 1062.9 21.28
0 -3 12 1076.85 21.48
0 3 13 2.94 1.63
0 -3 13 2.08 1.84
0 3 13 2.29 1.52
0 -3 14 523.48 14.43
0 3 14 552.03 13.74
0 3 15 12.8 2.05
0 -3 15 12 2.14
0 -4 0 2275.48 11.69
0 -4 1 60.02 1.97
0 -4 2 4148.12 17.96
0 -4 3 15.83 1.31
0 -4 4 945.44 10.96
0 -4 5 50.29 2.88
0 -4 6 753.53 12.13
0 -4 7 4.35 1.17
0 -4 -7 5.1 1.36
0 -4 -8 93.33 5.35
0 -4 9 5.75 1.8
0 -4 -9 4.32 1.61
0 -4 -10 4.71 1.9
0 4 10 1 1.56
0 -4 10 0.9 1.5
0 -4 10 0.84 1.39
0 -4 -11 20.25 3.33
0 -4 11 18.31 3.2
0 4 11 18.64 3.14
0 -4 11 17.14 2.97
0 4 12 142.44 7.97
0 -4 12 159.5 8.61
0 -4 12 151.15 8.24
0 4 13 326.64 11.43
0 -4 13 297.12 11.42
0 -4 14 234.73 9.46
0 4 14 255 9.3
0 4 15 39.91 3.25
0 -4 15 38.63 3.47
0 -5 0 0.87 0.44
0 -5 1 7.54 1.12
0 -5 1 6.1 0.76
0 -5 2 588.02 8.93
0 -5 2 598.9 7.33
0 -5 3 3.94 0.74
0 -5 4 786.93 10.44
0 -5 5 175.03 5.49
0 -5 6 1883.91 19.86
0 -5 -7 49.88 3.86
0 -5 7 46.01 3.45
0 -5 -8 1220.02 20.09
0 -5 8 1185.86 20.45
0 -5 -9 6.78 1.82
0 -5 9 2.54 1.44
0 -5 9 5.09 1.82
0 -5 -10 1729.11 27.17
0 -5 10 1656.78 26.24
0 -5 10 1683.58 26.71
0 -5 11 40.62 4.5
0 5 11 34.45 4.31
0 -5 11 34.73 4.14
0 5 12 735.05 17.92
0 -5 12 706.41 17.62
0 5 13 10.58 2.48
0 -5 13 7.9 2.29
0 -5 14 730.63 15.96
0 5 14 781.88 15.83
0 -5 15 15.49 2.16
0 5 15 14.2 2.02
0 -6 0 312.09 5.1
0 -6 -1 91.02 2.97
0 -6 1 97.54 3.97
0 -6 1 97.95 2.95
0 -6 2 5.24 1.07
0 -6 2 2.06 0.56
0 -6 3 3.21 0.73
0 -6 3 4.17 0.99
0 -6 4 15.58 1.6
0 -6 5 93.07 4.16
0 -6 -6 45.84 3.63
0 -6 6 49.48 3.35
0 -6 -7 107.02 5.9
0 -6 7 99.28 5.14
0 -6 8 2.67 1.48
0 -6 -8 1.89 1.27
0 -6 8 5.34 1.7
0 -6 9 36.47 4.01
0 -6 9 36.19 3.9
0 -6 -9 36.71 4.02
0 -6 -10 39.98 4.5
0 -6 10 40.02 4.41
0 -6 10 40.89 4.36
0 -6 11 133.61 7.71
0 -6 11 139.31 7.96
0 6 11 152.94 8.5
0 -6 12 8.68 2.27
0 -6 12 4.07 1.85
0 6 12 5.29 2.19
0 6 13 4.16 1.81
0 -6 13 2.47 1.59
0 6 14 5.64 1.72
0 -6 14 5.02 1.52
0 6 15 0.49 0.91
0 -7 0 9.6 1
0 -7 -1 206.04 4.6
0 -7 1 223.82 6.57
0 -7 1 220.78 4.66
0 -7 2 28.78 2.49
0 -7 -2 23.18 1.68
0 -7 2 26.24 1.76
0 -7 3 153.15 5.7
0 -7 3 169.34 4.84
0 -7 4 443.96 8.69
0 -7 5 8.21 1.38
0 -7 6 1607.37 19.49
0 -7 -6 1577.92 22.08
0 -7 7 49.99 3.79
0 -7 -7 47.3 4.17
0 -7 7 51.72 4.37
0 -7 8 550.49 13.94
0 -7 8 562.8 13.13
0 -7 -8 563.16 15.13
0 -7 8 554.05 14.75
0 -7 9 10.78 2.45
0 -7 9 9.8 2.3
0 -7 -9 11.94 2.5
0 -7 10 1393.64 23.79
0 -7 10 1397.67 24.83
0 7 11 3.69 2.07
0 -7 11 5.84 2.01
0 -7 12 782 18.18
0 7 12 827.21 18.52
0 -7 12 776.55 17.26
0 -7 13 7.52 1.88
0 7 13 4.54 1.73
0 7 14 243.07 8.17
0 7 15 11.78 1.68
0 -8 0 419.73 9.8
0 -8 1 294.93 8.26
0 -8 2 41.09 3.18
0 -8 3 582.12 11.99
0 -8 3 614.24 9.67
0 -8 4 71.02 3.64
0 -8 -4 68.56 4.3
0 -8 -5 73.78 4.73
0 -8 5 68.52 3.88
0 -8 6 23.51 2.88
0 -8 6 26.9 3.13
0 -8 6 25.95 2.64
0 -8 -6 23.63 2.99
0 -8 7 450.87 12.22
0 -8 7 459.05 11.44
0 -8 7 447.39 12.88
0 -8 -7 447.64 13.2
0 -8 8 3.74 1.86
0 -8 -8 2.97 1.58
0 -8 8 4.15 1.83
0 -8 8 2.42 1.27
0 -8 9 32.68 3.66
0 -8 9 33.84 3.98
0 -8 10 166.85 8.01
0 -8 10 160.16 8.48
0 8 11 50.01 5.01
0 -8 11 41.98 4.42
0 -8 11 52.6 4.5
0 -8 12 12.16 2.26
0 8 12 15.92 2.9
0 8 13 13.91 2.38
0 8 14 48.12 3.52
0 -9 0 1.73 0.95
0 -9 1 88.77 4.9
0 -9 2 131.35 6.02
0 -9 -2 130.32 5.45
0 -9 -3 185.47 6.98
0 -9 4 62.6 4.63
0 -9 -4 70.58 4.63
0 -9 5 78.28 5.31
0 -9 -5 73.52 5.04
0 -9 6 70.69 5.1
0 -9 6 72.76 5.16
0 -9 -6 78.25 5.55
0 -9 -7 480.34 14.26
0 -9 7 463.65 13.33
0 -9 7 471.67 13.15
0 -9 8 383.41 12.46
0 -9 -8 396.63 13.53
0 -9 8 370.49 11.64
0 -9 9 330.34 10.68
0 -9 9 339.29 10.67
0 -9 9 324.43 11.69
0 -9 10 8.65 2.23
0 -9 11 31.17 3.64
0 9 11 31.82 3.9
0 9 12 195.22 8.39
0 9 13 121.3 5.87
0 9 14 40.47 2.91
0 -10 0 8.96 2.11
0 -10 0 7.87 1.74
0 -10 -1 448.19 11.91
0 -10 1 463.58 12.08
0 -10 1 449.75 12.76
0 -10 2 98.83 5.61
0 -10 2 107.07 6.33
0 -10 2 97.53 5.56
0 -10 -3 516.24 12.31
0 -10 3 503.56 13.71
0 -10 4 122.89 6.91
0 -10 -4 127.84 6.57
0 -10 -5 311.87 10.81
0 -10 5 322.15 11.26
0 -10 6 5.59 1.89
0 -10 -6 8.95 2.19
0 -10 6 7.34 2.13
0 -10 7 45.6 4.41
0 -10 7 46.28 4.27
0 -10 -7 41.17 4.5
0 -10 8 265.93 10.26
0 -10 8 276.79 10.23
0 -10 9 94.72 6.21
0 -10 9 91.58 5.75
0 -10 10 8.61 2.16
0 10 11 1.02 1.49
0 10 12 10.59 2.14
0 10 13 1.88 1.15
0 -11 0 3.29 1.51
0 -11 0 0.35 1.07
0 -11 0 0.53 1.34
0 -11 1 96.28 5.71
0 -11 -1 88.07 5.92
0 -11 1 86.61 5.97
0 -11 -1 90.02 5.73
0 -11 -1 95.73 5.71
0 -11 1 94.82 5.83
0 -11 2 48.62 4.55
0 -11 2 50.47 4.35
0 -11 2 54.75 4.4
0 -11 -2 47.4 4.25
0 -11 -2 50.01 4.47
0 -11 3 88.97 6.16
0 -11 4 61.93 5.18
0 -11 5 832.31 18.67
0 -11 6 29.12 3.59
0 -11 7 542.14 13.89
0 -11 7 548.29 14.83
0 -11 8 59.28 4.69
0 -11 8 69.62 5.23
0 -11 9 579.3 14.26
0 -11 9 600.73 14.24
0 -11 10 101.16 5.31
0 11 11 1139 19.17
0 11 12 6.88 1.61
0 11 13 353.97 7.79
0 -12 0 61.62 4.97
0 -12 0 61.08 5.16
0 -12 0 69.01 5.03
0 -12 -1 11.8 2.46
0 -12 -1 10.61 2.24
0 -12 1 11.86 2.31
0 -12 1 20.06 2.86
0 -12 -1 11.84 2.33
0 -12 1 12.13 2.58
0 -12 2 63.93 4.85
0 -12 -2 54.25 4.68
0 -12 -2 62.52 4.78
0 -12 -2 53.95 4.76
0 -12 2 60.47 5.22
0 -12 3 0.9 1.49
0 -12 4 4.47 1.74
0 -12 5 36.59 4.13
0 -12 6 34.6 3.95
0 -12 7 4.42 1.71
0 -12 8 3.96 1.51
0 -12 9 90.12 5.29
0 12 10 40.14 3.85
0 -12 10 36.45 3.04
0 12 11 11.8 1.99
0 12 12 87.71 4.1
0 -13 0 0.93 1.36
0 -13 0 1.51 1.38
0 -13 -1 0.41 1.26
0 -13 1 1.49 1.47
0 -13 1 -0.53 1.62
0 -13 -1 2.94 1.69
0 -13 -2 22.46 3.26
0 -13 -2 23.06 3.02
0 -13 2 29.64 3.82
0 -13 3 587 16.23
0 -13 -3 626.89 14.85
0 -13 4 20.1 3.26
0 -13 -4 19.93 2.95
0 -13 5 762.23 18.11
0 -13 6 29.79 3.72
0 -13 7 1290.15 21.69
0 -13 8 61.63 4.5
0 -13 9 1150.73 17.18
0 -13 10 6.4 1.35
0 13 10 6.08 1.54
0 13 11 573.89 10.24
0 -14 0 3.77 1.66
0 -14 0 2.48 1.21
0 -14 -1 257.06 9.17
0 -14 -1 249.55 10.09
0 -14 1 262.27 10.56
0 -14 2 2.81 1.65
0 -14 -2 1 1.13
0 -14 3 332.62 11.89
0 -14 -3 326.08 10.21
0 -14 4 79.85 5.85
0 -14 -4 74.69 4.94
0 -14 5 25.69 3.42
0 -14 -5 25.73 2.88
0 -14 6 1.36 1.26
0 -14 -6 1.47 1.06
0 -14 -7 80.36 4.51
0 -14 7 86.35 5.29
0 -14 8 4.3 1.35
0 14 9 0.98 1.2
0 -14 9 0.91 0.81
0 -15 0 0.33 1.33
0 -15 -1 30.65 3.38
0 -15 1 31.65 3.7
0 -15 2 64.08 5.04
0 -15 3 213.86 9.02
0 -15 4 258.7 9.71
0 15 4 257.68 8.35
0 -15 5 506.66 13.04
0 -15 6 50.48 3.97
0 15 -6 43.48 3.12
0 -15 7 615.59 12.45
0 -15 8 125.8 5.09
0 15 8 51.99 3.14
0 -16 0 95.81 5.3
0 -16 1 952.16 17.1
0 -16 2 31.68 3.28
0 -16 3 837.74 16.11
0 16 3 792.64 13.91
0 -16 4 1.83 1.06
0 16 -5 518.57 10.02
0 -16 5 544.7 12.01
0 -16 6 2.25 1.06
0 -16 7 108.54 4.42
0 17 0 1.08 1.01
0 17 -1 48.61 3.37
0 17 1 50.72 3.37
0 17 -2 3.13 1.18
0 17 2 3.88 1.18
0 17 -3 20.44 2.11
0 17 3 20.61 1.95
0 17 -4 30.33 2.28
0 -17 4 32.81 2.61
-1 0 15 93.81 5.18
-1 0 15 91.89 5.15
-1 0 14 1.36 1.47
-1 0 14 0.18 1.27
-1 0 13 955.74 19.77
-1 0 13 951.92 19.58
-1 0 12 -0.25 1.43
-1 0 12 0.05 1.55
-1 0 11 1672.43 25.61
-1 0 11 1588.66 25.5
-1 0 10 1.39 1.52
-1 0 10 0.14 1.29
1 0 -9 3006.23 26.43
1 0 -8 1.19 0.76
-1 0 7 2301.71 21.57
-1 0 6 0.3 0.57
-1 0 5 6588.29 29.5
-1 0 4 0.82 0.52
-1 0 3 6190.02 21.61
-1 0 2 0.79 0.39
-1 0 1 2074.36 9.53
-1 0 0 1.21 0.35
-1 0 -1 2095.88 11.45
-1 0 -2 0.42 0.47
-1 0 -3 140.6 3.65
-1 0 -4 17.14 1.5
-1 0 -5 667.42 9.75
-1 0 -6 3.75 1.01
-1 0 -7 1416.67 16.76
-1 0 -8 0.85 0.8
1 0 9 2175.26 27.65
-1 0 -9 2235.82 24.74
1 0 10 0.55 1.37
1 0 10 0.53 1.36
1 0 11 1438.18 22.49
1 0 11 1384.2 24.92
1 0 12 0.46 1.44
1 0 13 1026.86 21.31
1 0 14 0.08 1.53
1 0 15 743.11 14.76
1 0 16 1.25 1
-1 1 16 48.67 3.1
-1 1 15 5.41 1.43
-1 1 15 2.73 1.27
-1 -1 15 4.2 1.52
-1 -1 15 3.14 1.33
-1 1 14 283.37 9.78
-1 -1 14 293.41 10.49
-1 -1 14 294.95 10.13
-1 1 14 283.67 10.36
-1 -1 13 19.16 3.27
-1 -1 13 19.21 3.05
-1 1 13 24.93 3.56
-1 1 13 16.75 2.81
-1 -1 12 207.45 9.6
-1 1 12 195.82 9.07
-1 1 12 210.84 9.68
-1 -1 12 209.66 9.4
-1 1 11 192.31 8.72
-1 -1 11 200.16 9.04
-1 1 11 199.78 9.24
-1 -1 11 216.62 9.44
-1 -1 10 456.42 13.09
-1 -1 10 494.68 13.61
-1 1 10 482.5 13.65
-1 1 10 508.55 13.33
1 -1 -9 25.14 2.65
-1 -1 8 289.52 8.65
-1 -1 7 3.94 1.07
-1 1 6 141.44 4.81
-1 -1 6 142.62 4.98
-1 -1 5 87.51 3.49
-1 1 5 89.77 3.38
-1 -1 4 151.97 4.11
-1 1 4 152.78 3.87
-1 1 3 243.6 4.1
-1 -1 3 247.26 4.56
-1 1 2 5.14 0.55
-1 -1 2 1.1 0.46
-1 -1 1 5.55 0.54
-1 1 1 6 0.45
-1 -1 1 5.77 0.52
-1 -1 1 6.8 0.73
-1 -1 0 71.29 1.95
-1 1 0 71.51 1.93
-1 1 -1 35.2 1.5
-1 -1 -1 35.22 1.58
-1 1 -2 290.76 4.63
-1 -1 -2 290.64 4.93
-1 1 -3 11.52 1.1
-1 -1 -3 18.99 1.5
-1 1 -4 8.92 1.1
-1 -1 -4 9.91 1.26
-1 -1 -5 204.3 5.62
-1 1 -5 183.56 4.94
-1 1 -6 33.93 2.39
-1 -1 -6 35.64 2.64
-1 -1 -7 42.41 3.1
-1 1 -7 35.87 2.67
-1 -1 -8 11 1.86
-1 1 -8 12.47 1.85
1 -1 9 174.76 8.04
-1 -1 -9 152.9 6.7
1 1 9 152.76 7.45
-1 -1 -10 4.3 1.57
1 -1 10 4.34 1.88
1 1 10 5.47 2.23
1 1 10 3.66 1.83
1 -1 10 5.88 2.03
1 -1 11 236.14 9.44
1 -1 11 235.15 10.47
1 1 11 231.99 10.26
1 1 11 242.87 9.28
1 -1 12 8.28 2.57
1 -1 12 11.23 2.42
1 1 12 10.09 2.58
1 1 13 1.49 1.64
1 -1 13 2.15 1.63
1 1 14 5.04 1.78
1 -1 14 6.94 2.05
1 -1 15 24.42 2.94
1 1 15 22.19 2.63
1 1 16 6.84 1.35
1 -1 16 8.27 1.54
-1 2 16 86.92 4.15
-1 -2 15 193.33 7.65
-1 2 15 199.46 7.71
-1 -2 14 146.31 7.55
-1 2 14 160.07 7.82
-1 -2 14 145.97 6.92
-1 2 14 135.97 6.59
-1 -2 13 886.84 19.52
-1 2 13 874.85 17.74
-1 2 13 903.46 19.68
-1 -2 13 890.32 18.39
-1 2 12 46.05 4.73
-1 -2 12 40.06 4.22
-1 2 12 45.16 4.28
-1 -2 12 49.59 4.79
-1 -2 11 878.87 18.81
-1 -2 11 911.95 19.53
-1 2 11 885.7 19.57
1 -2 -10 99.38 5.76
-1 2 10 82.84 5.97
-1 2 10 97.7 5.8
-1 -2 10 90.27 6.05
-1 -2 10 92.63 6.02
-1 -2 9 2747.17 30.45
-1 -2 9 2790.52 30.63
1 -2 -9 2758.72 27.99
-1 -2 8 140.44 6.09
-1 -2 7 3539.45 27.82
1 2 -6 257.69 4.98
-1 -2 6 250.48 6.71
-1 -2 5 2022.85 17.23
-1 -2 4 88.32 3.23
-1 2 4 85.34 2.86
-1 2 3 1710.76 10.54
-1 -2 3 1729.17 12.77
-1 -2 2 62.67 2.27
-1 2 2 59.58 1.53
-1 -2 2 58.19 2.05
-1 -2 1 302.11 4.77
-1 -2 1 303.72 3.51
-1 -2 0 1314.59 8.64
1 -2 0 1329.24 6.95
-1 -2 -1 71.68 2.33
-1 2 -1 73.8 2.11
-1 -2 -2 176.49 4.15
-1 2 -2 170.66 3.43
-1 2 -3 504.7 6.62
-1 -2 -3 535.58 7.91
-1 -2 -4 758.7 10.38
-1 2 -4 740.75 8.79
-1 2 -5 777.79 9.85
-1 -2 -5 780.23 11.56
-1 -2 -6 430.23 9.38
-1 2 -6 429.15 7.97
-1 2 -7 881.2 12.38
-1 -2 -7 864.93 14.31
-1 -2 -8 6.16 1.55
-1 -2 -9 1172.18 19.17
1 2 9 1175.87 20.42
1 -2 9 1148.91 20.2
1 -2 9 1154.28 20.07
-1 -2 -10 96.64 5.93
1 -2 10 102.26 6.33
1 2 10 95.5 6.29
1 2 10 93.83 6.02
1 -2 10 97.01 6.35
1 -2 10 93.25 6.54
-1 -2 -11 1153.69 21.28
1 -2 11 1109.93 22.81
1 2 11 1175.64 21.03
1 -2 11 1141.22 21.31
1 2 11 1127.29 21.92
1 -2 12 23.65 3.28
1 -2 12 19.01 3.48
1 2 12 19.84 3.03
1 2 12 21.73 3.51
1 2 13 681.23 15.09
1 2 13 655.45 16.46
1 -2 13 690.28 17.6
1 -2 14 33.77 3.86
1 2 14 31.92 3.43
1 2 15 381.14 9.8
1 -2 15 388.87 10.88
1 -2 16 0.92 0.95
-1 3 16 25.26 2.33
-1 3 15 385.15 10.56
-1 -3 14 19.31 3.18
-1 -3 14 19.22 2.59
-1 3 14 18 2.92
-1 -3 13 507.41 14.81
-1 -3 13 510.43 13.42
-1 3 13 531.39 15.13
-1 -3 12 18.57 2.97
-1 -3 12 18.06 3.22
-1 3 12 15.07 3.11
-1 3 11 144.6 8.11
-1 -3 11 155.69 8.27
-1 -3 11 140.83 7.43
1 -3 -11 162.68 8.17
-1 -3 10 31.74 3.71
1 -3 -10 29.24 3.45
-1 -3 10 30.3 3.7
-1 3 10 33.83 4.03
-1 -3 10 24.97 3.36
1 -3 -9 340.7 10.36
-1 -3 9 324.12 10.28
-1 -3 9 344.2 10.95
-1 -3 9 341.12 10.97
-1 3 9 341.15 11.37
-1 -3 8 2.19 1.09
-1 -3 7 438.48 10.05
-1 -3 6 77.7 3.88
-1 -3 5 69.5 3.34
-1 -3 4 55.62 2.7
1 3 -4 62.64 1.23
-1 -3 3 199.91 4.64
-1 -3 2 129.67 3.49
-1 -3 2 128.71 3.48
-1 -3 1 306.96 5.31
-1 -3 1 303.89 3.73
-1 -3 0 22.26 1.26
1 -3 0 24.15 1.24
-1 -3 -1 3404.21 17.15
1 -3 1 3529.35 15.46
-1 -3 -2 11.34 1.2
-1 3 -2 13.33 0.98
-1 3 -3 1965.97 12.28
-1 -3 -3 1965.21 16.03
-1 3 -4 2.06 0.59
-1 -3 -4 2.74 0.89
-1 -3 -5 1555.42 17.03
-1 3 -5 1516.9 13.2
-1 3 -6 55.35 2.78
-1 -3 -6 56.61 3.6
-1 -3 -7 2227.48 24.14
-1 -3 -8 219.25 8.14
-1 -3 -9 634.57 14.7
1 -3 9 628.61 15.36
1 -3 9 626.81 14.99
1 3 9 646.62 15.2
1 -3 9 633.29 15.75
1 3 10 286.07 10.65
1 -3 10 301.9 11.03
1 3 10 287.96 10.63
-1 -3 -10 284.86 10.47
1 -3 10 289.14 11.33
1 -3 10 280.09 10.57
1 3 11 213.36 9.29
1 -3 11 196.03 9.76
1 3 11 197.02 9.01
1 -3 11 209.34 9.44
-1 -3 -11 205.78 9.33
1 -3 12 212.01 10.07
1 3 12 215.96 9.46
1 3 12 220.87 9.25
1 -3 12 215.63 9.49
1 3 13 140.9 7.38
1 -3 13 136.56 7.81
1 3 13 131.63 6.8
1 3 14 81.59 4.82
1 -3 14 76.96 5.58
1 3 14 78.8 5.03
1 -3 15 31.81 3.24
1 3 15 34.27 2.87
1 -3 16 10.87 1.59
-1 4 16 252.17 6.63
-1 4 15 344.75 9.8
-1 4 14 272.14 10.01
-1 -4 14 253.1 9.64
-1 4 13 367.21 12.57
-1 -4 13 353.29 10.72
-1 -4 13 364.59 12.37
-1 -4 12 262.91 10.84
-1 -4 12 278.22 10.03
-1 4 12 258.21 10.94
-1 -4 11 1171.37 22.52
-1 -4 11 1142.01 20.51
-1 4 11 1144.67 22.77
1 -4 -11 1158.99 22.17
-1 4 10 65.78 5.51
-1 -4 10 65.27 5.27
1 -4 -10 70.01 5.28
-1 -4 10 59.17 4.76
-1 -4 10 65.63 5.27
-1 -4 9 1155.92 19.66
1 -4 -9 1157.88 19.89
-1 -4 9 1157.43 20.44
-1 4 9 1123.61 21.07
-1 -4 9 1169.76 20.55
-1 -4 8 3.79 1.25
-1 -4 7 1104.01 16.43
-1 -4 6 21.47 2.17
-1 -4 5 1837.91 17.75
-1 -4 4 117.65 4.11
-1 -4 3 204.89 5.02
-1 -4 3 194.31 5.02
-1 -4 2 84.95 3.21
-1 -4 2 87.8 3.12
-1 -4 1 29.22 1.81
-1 -4 1 30.75 1.32
-1 -4 0 1055.55 9.03
1 -4 0 1073.62 9.54
1 -4 1 513.42 6.88
-1 -4 -1 523.61 7.25
1 -4 1 521.76 4.55
-1 -4 -2 142.91 4.21
1 -4 2 145.56 3.13
1 -4 3 726.12 8.3
-1 -4 -3 748.68 10.47
-1 -4 -4 317.89 7.55
-1 4 -4 332.59 5
-1 -4 -5 651.92 11.63
-1 -4 -6 600.35 12.13
-1 -4 -7 2753.34 28.15
-1 -4 -8 520.72 13.07
1 -4 9 829.23 18.12
1 4 9 869.14 17.41
-1 -4 -9 855.83 17.76
1 -4 9 831.75 17.24
1 -4 9 827.31 18.22
-1 -4 -10 265.11 10.41
1 -4 10 259.67 10.54
1 -4 10 256.44 10.71
1 4 11 722.34 16.72
1 -4 11 676.85 17.77
1 4 11 732.97 17.5
1 -4 11 697.81 17.47
1 -4 12 1.26 1.4
1 -4 12 2.14 1.96
1 4 12 3.79 1.87
1 4 12 1.9 1.69
1 -4 13 495.89 13.87
1 -4 13 483.22 14.28
1 4 13 497.01 12.87
1 4 13 505.32 13.25
1 -4 14 38.57 3.93
1 4 14 40.71 3.45
1 -4 15 28.3 2.91
-1 5 15 241.64 7.96
-1 -5 14 2.84 1.64
-1 5 14 2 1.52
-1 -5 13 252.37 10.12
-1 5 13 260.07 10.43
-1 -5 12 1.56 1.54
-1 5 12 2.55 1.95
-1 -5 11 284.66 10.06
-1 -5 11 278.31 11.19
-1 5 11 286.86 11.52
-1 5 10 42.26 4.55
1 -5 -10 44.61 4.49
-1 -5 10 44.79 4.1
-1 -5 10 42.18 4.34
-1 -5 10 52.06 4.73
1 -5 -9 11.51 2.31
-1 -5 9 8.01 2.01
-1 5 9 13.81 2.8
-1 -5 9 15.81 2.71
-1 -5 9 15.35 2.68
-1 -5 9 10.76 2.14
-1 -5 8 476.39 12.09
-1 -5 8 496.73 12.84
-1 -5 8 478.68 12.71
-1 -5 7 111.68 5.42
-1 -5 6 577.98 11.27
-1 -5 5 4.75 1.08
-1 -5 4 646 10.12
-1 -5 3 536.55 8.58
-1 -5 3 532.38 9.11
-1 -5 2 802.1 10.94
-1 -5 2 808.87 10.04
-1 -5 1 1203.71 8.8
-1 -5 1 1207.47 12.23
-1 -5 0 690.86 8
-1 -5 0 695.48 9.33
1 -5 0 696.73 8.8
1 -5 1 2712.33 17.86
1 -5 1 2732.55 10.98
-1 -5 -2 1.69 0.75
1 -5 2 1.27 0.45
1 -5 3 1680.26 12.98
-1 -5 -3 1700.65 16.82
1 -5 4 21.83 1.75
-1 -5 -4 22.88 2.22
-1 -5 -5 1849.41 20.72
-1 -5 -6 121.5 5.75
-1 -5 -7 803.59 15.99
1 -5 8 702.62 15.78
1 -5 8 675.18 16.15
-1 -5 -8 711.71 15.94
1 -5 9 302.19 11.22
1 -5 9 292.85 10.82
-1 -5 -9 297.56 10.89
1 -5 10 177.3 8.9
-1 -5 -10 178.26 8.87
1 -5 10 169.4 8.74
1 5 11 527.1 15.06
1 -5 11 513.09 15.15
1 -5 12 261.43 10.65
1 5 12 274.82 10.52
1 -5 12 258.75 10.66
1 -5 13 8.2 2.17
1 5 13 8.67 2.07
1 -5 13 7.67 2.23
1 -5 14 477.5 12.57
1 5 14 482.54 11.39
1 -5 15 1.1 0.97
-1 6 15 280.27 8.09
-1 6 14 62.87 4.62
-1 -6 13 277.24 10.24
-1 6 13 305.69 11.04
-1 -6 12 249.24 10.18
-1 6 12 256.86 10.72
-1 6 11 526.21 15.68
-1 -6 11 527.27 14.92
-1 6 10 209.13 9.88
-1 -6 10 220.49 9.55
-1 -6 10 217.68 9.62
1 -6 -10 224.52 10.02
-1 -6 9 284.71 10.16
-1 -6 9 274.28 10.33
-1 -6 9 291.36 10.61
-1 -6 9 267.02 9.46
1 -6 -9 291.67 10.89
-1 -6 8 56.68 4.59
-1 -6 8 58.45 4.4
-1 -6 8 60.27 4.7
-1 -6 8 58.89 4.21
-1 -6 8 58.09 4.52
-1 -6 7 65.27 4.31
-1 -6 6 247.01 7.69
-1 -6 5 144.49 5.45
-1 -6 4 27.75 2.24
-1 -6 3 45.07 2.95
-1 -6 3 47.73 2.76
-1 -6 2 15.57 1.8
-1 -6 2 13.84 1.46
-1 -6 1 233.52 5.72
-1 -6 1 221.75 4.1
-1 -6 0 3.62 0.86
-1 -6 0 4.17 0.81
1 -6 0 4.32 0.93
1 -6 1 1506.81 14.78
-1 -6 -1 1519.54 14.37
-1 -6 -2 171.92 5.31
1 -6 2 170.44 5.17
1 -6 2 177.59 3.71
-1 -6 -3 1428.48 16.47
1 -6 3 1511.23 12.68
-1 -6 -4 137.94 5.6
-1 -6 -5 2663.25 26.26
-1 -6 -6 48.65 3.91
-1 -6 -7 772.9 16.35
1 -6 7 724.14 16.22
1 -6 8 73.23 5.28
1 -6 8 71.32 5.48
-1 -6 -8 70.54 5.32
1 -6 9 522.37 15.09
1 -6 9 502.35 14.15
-1 -6 -9 531.08 14.97
1 -6 10 142.39 8.17
-1 -6 -10 146.79 8.26
1 -6 10 144.06 7.81
1 -6 11 143.92 8
1 6 11 166.83 8.61
1 -6 11 153.84 8.51
1 -6 12 137.7 7.62
1 6 12 150.57 7.81
1 -6 12 145.28 7.95
1 6 13 4.48 1.77
1 -6 13 7.97 2.15
1 -6 13 5.23 1.89
1 6 14 159.03 6.36
1 -6 14 164.32 6.86
-1 7 15 283.72 7.53
-1 7 14 3.34 1.41
-1 7 13 23.19 3.12
-1 7 12 46.36 4.69
-1 -7 12 42.6 4.18
-1 7 11 61.26 5.56
-1 -7 11 54.49 4.81
-1 -7 10 560.3 15.02
-1 -7 10 555.04 15.39
-1 7 10 553.85 15.98
-1 -7 9 20.29 3.01
1 -7 -9 19.05 3.09
-1 -7 9 18.7 2.85
-1 -7 9 19.67 3.06
-1 -7 9 21.03 2.79
1 -7 -8 262.16 10.19
-1 -7 8 262.07 9.84
-1 -7 8 267.23 9.72
-1 -7 8 253.51 9.05
-1 -7 8 256.81 9.34
-1 -7 7 309.71 9.61
-1 -7 7 315.21 9.86
-1 -7 7 329.36 10.2
-1 -7 7 314.44 10.17
-1 -7 6 1458.18 19.39
-1 -7 5 540.25 10.93
-1 -7 4 1726.75 18.23
-1 -7 3 2518.81 20.73
-1 -7 3 2486.81 23.49
-1 -7 2 529.7 9.36
-1 -7 2 566.72 11.06
-1 -7 1 2117.45 21.28
-1 -7 1 2159.76 18.2
1 -7 0 1222.2 14.5
-1 -7 0 1201.01 12.24
-1 -7 0 1223.03 13.92
1 -7 1 1100.38 13.95
-1 -7 -1 1081.52 13.44
-1 -7 -1 1095.88 13.22
1 -7 2 357.19 8.18
-1 -7 -2 374.29 8.37
-1 -7 -3 1247.4 16.49
-1 -7 -4 10.93 1.84
-1 -7 -5 1132.38 18.14
-1 -7 -6 176.91 7.71
1 -7 7 621.52 15.48
-1 -7 -7 642.15 15.47
-1 -7 -8 115.77 6.98
1 -7 8 117.92 7.15
1 -7 8 111.61 6.44
1 -7 9 127.25 7.03
-1 -7 -9 132.57 7.77
1 -7 9 133.64 7.85
1 -7 10 581.97 16.38
1 -7 10 568.29 15.08
1 -7 11 9.61 2.3
1 -7 11 8.6 2.35
1 7 11 11.07 2.7
1 7 12 589.21 15.07
1 -7 12 591.7 15.65
1 -7 13 29.61 3.13
1 -7 13 27.56 3.33
1 7 13 24.44 2.97
1 7 14 265.56 7.8
1 -7 14 261.19 7.79
-1 8 14 48.03 3.6
-1 8 13 60.25 4.58
-1 8 12 43.49 4.39
-1 8 11 110.2 7.17
-1 -8 10 65.21 4.69
-1 8 10 59.51 5.41
-1 -8 10 61.15 5.16
-1 -8 9 2.99 1.29
-1 -8 9 4.24 1.61
-1 -8 9 4.83 1.68
-1 -8 9 6.82 2.03
-1 -8 8 208.7 8.57
-1 -8 8 203.72 8.77
-1 -8 8 221.06 8.76
-1 -8 8 206.88 8.46
1 -8 -8 212.19 9.59
-1 -8 7 106.66 6.07
-1 -8 7 101.3 5.73
-1 -8 7 108.87 5.95
-1 -8 7 96.39 5.78
-1 -8 6 151.29 6.51
-1 -8 6 150.46 7.04
-1 -8 5 13.52 1.9
-1 -8 4 332.64 8.34
-1 -8 3 387.33 8.58
-1 -8 3 372.92 9.84
-1 -8 2 199.12 7.15
-1 -8 2 198.08 5.92
-1 -8 1 839.52 11.88
-1 -8 1 806.61 14.28
1 -8 -1 836.07 13.17
1 -8 0 305.98 7.95
-1 -8 0 313.19 7.34
-1 -8 -1 1251.22 15.24
1 -8 1 1218.91 16.01
-1 -8 -1 1265.15 14.99
-1 -8 -2 225.82 6.95
1 -8 2 230.06 7.14
-1 -8 -2 221.56 6.63
-1 -8 -3 723.09 13.42
-1 -8 -4 90.4 5.12
-1 -8 -5 597.79 13.92
1 -8 6 5.38 1.8
1 -8 6 3.75 1.46
-1 -8 -6 6.66 1.76
-1 -8 -7 514.49 14.41
1 -8 7 510.22 13.08
1 -8 7 499.17 14.21
1 -8 8 31.92 3.9
-1 -8 -8 27.08 3.64
1 -8 9 259.22 10.93
1 -8 9 268.16 9.93
1 -8 10 104.17 6.26
1 -8 10 103.97 7
1 -8 11 25.6 3.17
1 -8 11 25.98 3.7
1 8 12 168.56 7.93
1 -8 12 167.18 8.09
1 -8 12 155.87 6.97
1 8 13 5.59 1.59
1 -8 13 6.47 1.51
1 8 14 93.32 4.35
-1 9 14 5.76 1.4
-1 9 13 10.14 1.99
-1 9 12 2.67 1.65
-1 9 11 149.64 7.99
-1 -9 10 147.64 7.04
-1 9 10 150.64 8.3
-1 -9 9 358.92 11.39
-1 -9 9 357.33 11.89
-1 -9 8 382.04 11.97
1 -9 -8 369.76 13.05
-1 -9 8 399.38 11.94
-1 -9 8 401.79 12.19
-1 -9 7 804.67 16.66
1 -9 -7 777.31 17.98
-1 -9 7 801.92 17.22
-1 -9 7 803.07 16.09
-1 -9 6 571.03 12.86
-1 -9 6 560.4 14.23
-1 -9 5 1146.99 17.24
-1 -9 5 1146.02 19.99
-1 -9 4 1189.27 19.94
-1 -9 4 1239.84 16.9
-1 -9 3 851.83 16.1
-1 -9 3 890.59 13.59
-1 -9 2 1661.81 17.72
-1 -9 2 1605.02 22.06
-1 -9 1 1248.55 15.21
-1 -9 1 1244.35 19.21
1 -9 -1 1270.36 17.59
1 -9 0 1098.89 16.28
-1 -9 0 1089.37 18.12
1 -9 1 1064.28 16.07
-1 -9 -2 652.77 12.35
-1 -9 -3 1023.97 16.68
-1 -9 -4 599.16 13.75
1 -9 4 585.1 14.36
1 -9 5 22.18 2.91
-1 -9 -5 16.36 2.63
1 -9 5 13.31 2.4
1 -9 6 34.28 3.81
-1 -9 -6 37.05 3.9
1 -9 6 39.46 3.92
-1 -9 -7 4.37 1.97
1 -9 7 1.64 1.57
1 -9 7 1.24 1.14
1 -9 8 3.46 1.64
1 -9 8 0.26 1.72
1 -9 9 17.9 3.1
1 -9 10 206.89 9.57
1 -9 11 232.62 9.68
1 9 11 242.76 9.88
1 9 12 245.68 8.98
1 -9 12 239.02 9.13
1 9 13 93.88 4.85
1 9 14 126.9 4.48
-1 10 13 0.25 1.02
-1 10 12 0.06 1.28
-1 10 11 3.11 1.63
-1 10 10 10.01 2.5
-1 -10 10 10.72 2.08
-1 -10 9 4.29 1.7
-1 -10 8 1.53 1.13
-1 -10 8 4.83 1.78
-1 -10 7 12.86 2.37
1 -10 -6 348.06 12
-1 -10 6 344.22 11.66
-1 -10 5 107.02 6.54
1 -10 -5 104.62 6.31
-1 -10 4 243.39 9.6
1 -10 -3 246 9.44
-1 -10 3 241.47 9.35
-1 -10 3 243.13 9.47
-1 -10 3 243.07 9.29
-1 -10 2 673.43 15.27
-1 -10 2 653.08 14.98
1 -10 -2 640.06 15.26
-1 -10 2 663.17 15.38
1 -10 -2 655.38 13.75
-1 -10 1 56.91 4.44
-1 -10 1 58.11 4.57
1 -10 -1 57.57 4.06
-1 -10 1 59.04 4.65
1 -10 -1 57.7 4.75
1 -10 0 976.8 16.6
-1 -10 0 965 18.24
1 -10 0 940.88 18.51
-1 -10 0 1002.13 18.51
-1 -10 0 964.06 18.11
1 -10 1 111.84 5.65
1 -10 1 102.92 6.29
1 -10 2 441.85 12.9
1 -10 3 450.72 13.13
1 -10 4 736.86 16.98
-1 -10 -4 760.52 16
1 -10 5 201.8 8.64
-1 -10 -5 221.98 9.22
1 -10 5 219.31 9.24
-1 -10 -6 223.66 9.65
1 -10 6 212.3 9.17
1 -10 6 229.44 9.52
1 -10 7 1.21 1.3
1 -10 7 1.64 1.33
1 -10 8 27.06 3.57
1 -10 8 30.39 3.45
1 -10 9 7.47 2.12
1 -10 10 22.38 3.17
1 10 11 3.71 1.76
1 -10 11 2.64 1.58
1 10 12 45.69 3.75
1 10 13 99.65 4.51
-1 11 13 4.27 1.1
-1 11 12 45.64 3.46
-1 11 11 47.42 3.95
-1 -11 10 12.7 2.16
-1 11 10 8.13 2.14
-1 -11 9 301.44 10.39
-1 -11 8 63.11 5.09
-1 -11 7 284.04 10.79
-1 -11 6 551.65 15.18
-1 -11 5 862.23 18.89
1 -11 -5 860.36 18.55
-1 -11 4 510.04 14.55
-1 -11 3 1010.84 19.75
-1 -11 3 977.9 20.03
1 -11 -3 994.94 18.23
-1 -11 2 1138.41 20.79
1 -11 -2 1155.09 19.3
1 -11 -2 1158.11 21.67
-1 -11 2 1096.96 21
-1 -11 2 1160.38 20.96
-1 -11 1 929.11 19.05
-1 -11 1 912.12 18.94
1 -11 -1 927.72 17.2
1 -11 -1 890.2 19.11
-1 -11 1 962.33 19
1 -11 0 1325.25 23.13
1 -11 0 1280.67 20
-1 -11 0 1309.04 22.52
-1 -11 0 1302.16 22.24
-1 -11 0 1362.65 22.58
-1 -11 -1 515.35 13.64
1 -11 1 515.69 12.89
-1 -11 -1 508.5 14.23
1 -11 1 511.19 14.44
1 -11 2 1059.18 20.91
1 -11 3 130.84 7.45
1 -11 4 753.96 17.78
1 -11 5 103.67 6.65
1 -11 6 202.94 8.78
1 -11 6 191.5 8.88
1 -11 7 6.19 1.75
1 -11 7 8.71 2.18
1 -11 8 187.7 8.59
1 -11 8 211.4 8.68
1 -11 9 138.62 6.51
1 -11 9 136.14 7.19
1 -11 10 45.92 4.01
1 11 11 265.51 9.07
1 -11 11 243.53 8.34
1 11 12 1.06 1.06
-1 12 12 96.13 4.17
-1 12 11 34.08 3.02
-1 12 10 16.55 2.43
-1 -12 10 13.94 2.08
-1 -12 9 7.82 1.78
-1 12 9 3.56 1.7
-1 -12 8 18.68 2.79
-1 -12 7 3.52 1.59
-1 -12 6 113.99 7.05
-1 -12 5 15.25 2.86
-1 -12 4 175.66 8.85
-1 -12 3 291.74 11.32
1 -12 -3 294.75 10.78
-1 -12 2 220.82 9.47
1 -12 -2 196.69 9.24
-1 -12 2 207.09 9.49
-1 -12 1 4.76 1.62
-1 -12 1 4.41 1.73
1 -12 -1 4.4 1.74
1 -12 -1 5.7 2.01
-1 -12 1 2.52 1.33
1 -12 0 85.19 6.17
-1 -12 0 94.1 6.37
1 -12 0 85.3 5.54
-1 -12 0 87.53 6.02
-1 -12 0 88.63 6.06
1 -12 1 2.24 1.49
-1 -12 -1 2.16 1.4
-1 -12 -1 0.19 1.38
-1 -12 -1 0.27 1.21
-1 -12 -2 670.8 16.6
1 -12 2 673.34 17.2
1 -12 3 248.41 10.53
1 -12 4 271.97 10.87
1 -12 5 39.35 4.2
1 -12 6 247.48 10.09
1 -12 7 28.39 3.29
1 -12 7 29.16 3.5
1 -12 8 341.78 10.59
1 -12 8 363.35 10.96
1 -12 9 2.71 1.27
1 -12 9 2.4 1.17
1 -12 10 52.53 3.78
1 12 11 42.59 3.39
1 12 12 2.33 0.89
-1 13 10 63.74 3.89
-1 -13 10 69.28 3.85
-1 13 9 49.02 3.78
-1 -13 9 55.79 3.96
-1 13 8 8.19 1.88
-1 -13 8 10.46 2.14
-1 -13 7 108.41 6.42
-1 -13 6 38.82 4.1
-1 -13 5 541.05 15.2
-1 -13 4 265.8 10.81
-1 -13 3 236.29 10.3
-1 -13 2 765.53 18.26
-1 -13 2 767.81 17.57
1 -13 -1 241.59 10.48
-1 -13 1 224.84 9.86
-1 -13 1 231.52 9.65
-1 -13 0 881.66 18.75
-1 -13 0 856.44 18.7
1 -13 0 890.83 20.05
-1 -13 -1 131.82 7.4
-1 -13 -1 125.99 7.02
1 -13 1 130.67 7.75
-1 -13 -2 1125.78 21.29
1 -13 2 1109.53 22.43
1 -13 3 22.71 3.5
-1 -13 -3 22.58 3.34
1 -13 4 1162.32 22.44
1 -13 5 9.35 2.41
1 -13 6 855.19 18.19
-1 13 -6 844.57 15.51
1 -13 7 49.12 4.26
1 -13 8 379.29 10.56
1 -13 9 50.19 3.49
1 13 10 108.82 5.29
1 13 11 84.17 3.84
-1 14 9 4.4 1.31
-1 -14 9 8.69 1.58
-1 14 8 86.28 4.56
-1 -14 8 128.19 5.97
-1 14 7 0.53 0.98
-1 -14 7 1.9 1.26
-1 -14 6 127.24 6.86
-1 -14 5 50.41 4.59
-1 14 4 30.46 3.33
-1 -14 4 30.65 3.73
-1 -14 3 19.83 3.21
-1 -14 2 126.67 7.35
-1 -14 1 76.66 5.67
-1 -14 1 74.09 5.46
1 -14 -1 79.49 5.9
-1 -14 0 194.28 8.59
1 -14 0 182.64 8.98
-1 -14 0 181.1 8.43
1 -14 1 48.44 4.78
-1 -14 -1 49.09 4.43
-1 -14 -2 24.74 3.26
1 -14 2 24.78 3.54
1 -14 3 8.16 2.28
-1 -14 -3 8.23 2.09
1 -14 4 126.44 7.27
-1 -14 -4 123.21 6.64
-1 14 -5 304.39 9.44
1 -14 5 324.38 11.09
-1 -14 -5 309.76 10.26
-1 14 -6 349.1 9.26
-1 -14 -6 337.75 10.27
1 -14 6 354.01 11.05
1 -14 7 7.14 1.66
-1 -14 -7 8.06 1.81
1 -14 8 130.38 5.61
-1 -14 -8 109.8 5.17
1 14 9 100.82 4.85
-1 -14 -9 118.77 4.73
-1 -15 8 1.1 0.76
-1 -15 7 2.57 1.16
-1 -15 6 1.05 0.93
-1 -15 5 5.45 1.7
-1 -15 4 164.11 7.59
-1 15 4 161.5 6.67
-1 -15 3 3.89 1.59
-1 15 3 6.72 1.81
-1 15 2 269.48 9.5
-1 -15 2 260.67 9.75
-1 -15 1 89.18 5.68
1 -15 0 571.99 14.69
-1 -15 0 553.14 13.68
-1 -15 -1 63.67 4.6
1 -15 1 72.73 5.42
1 -15 2 595.4 15.26
-1 -15 -2 589.56 13.64
1 -15 3 41.35 4.14
-1 -15 -3 38.5 3.53
-1 15 -4 481.59 11.56
-1 -15 -4 463.99 11.52
1 -15 4 490.05 13.28
-1 -15 -5 54.72 3.86
1 -15 5 63.01 4.67
-1 15 -5 59.75 3.86
1 -15 6 666.11 13.66
-1 15 -6 648.43 11.13
1 -15 7 3.19 1.18
-1 -15 -7 3.14 1.12
1 15 8 69.02 3.65
-1 -16 7 4.68 1.12
-1 -16 6 398.75 9.38
1 16 -6 380.65 7.49
-1 -16 5 4.74 1.34
-1 16 4 408.3 9.03
-1 -16 4 412.91 10.66
-1 16 3 31.2 2.87
-1 -16 3 35.37 3.33
-1 16 2 155.53 6.5
-1 -16 2 152.28 6.66
-1 16 1 23.94 2.79
-1 -16 1 28.76 2.96
-1 -16 0 99.99 5.07
-1 16 0 105.63 5.57
-1 16 -1 106.75 5.55
-1 16 -2 8.5 1.8
1 -16 2 0.34 1.26
-1 -16 -3 2.24 0.93
-1 16 -3 3.82 1.29
1 -16 3 5.27 1.58
1 -16 4 51.07 3.83
-1 -16 -4 44.17 3.12
-1 16 -4 49.6 3.34
-1 16 -5 17.45 1.97
1 -16 5 15.63 2.14
-1 -16 -5 12.83 1.73
1 17 -4 90.22 3.82
-1 -17 4 85.79 4
-1 17 3 3.41 0.93
-1 -17 3 3.83 1.19
-1 -17 2 96 4.35
-1 17 2 107.44 4.55
-1 17 1 2.18 1.14
-1 17 0 170.35 6.06
-1 17 -1 3.17 1.2
-1 17 -2 237.65 6.84
1 17 2 236.23 6.52
-1 17 -3 0.99 0.9
-2 0 16 125.49 4.99
-2 0 15 0.79 1.13
-2 0 14 24.28 3.34
-2 0 13 1.01 1.62
-2 0 13 -1.03 1.39
-2 0 12 411.81 13.6
-2 0 12 431.58 12.98
-2 0 11 1.11 1.48
-2 0 11 1.97 1.69
-2 0 10 95.62 5.89
-2 0 10 89.87 6.18
-2 0 9 -0.47 1.06
-2 0 9 1.24 1.26
-2 0 8 89.52 4.84
-2 0 7 0.38 0.64
-2 0 6 127.59 4.74
-2 0 5 8.01 1.16
-2 0 4 1093.05 11.24
-2 0 3 1.42 0.56
-2 0 2 1344.11 10.71
-2 0 1 1.9 0.23
-2 0 1 1.3 0.53
-2 0 1 0.57 0.49
-2 0 0 943.85 9.81
-2 0 -1 2.62 0.81
-2 0 -2 6930.72 30.21
-2 0 -3 1.99 0.87
-2 0 -4 961.71 12.63
-2 0 -5 5.03 1.17
-2 0 -6 63.05 3.76
-2 0 -7 0.29 0.89
-2 0 -8 312.57 9.49
2 0 9 0.96 1.5
-2 0 -9 3.71 1.45
2 0 10 38.77 4.27
2 0 11 2.17 1.66
2 0 12 133.34 8.11
2 0 13 1.61 1.81
2 0 14 217.89 8.88
2 0 15 0.47 1.18
-2 1 16 2.44 1.15
-2 -1 16 2.76 1.04
-2 -1 15 79.28 4.84
-2 1 15 84.22 5.19
-2 -1 14 4.35 1.86
-2 1 14 0.54 1.41
-2 1 13 184.43 9.1
-2 -1 13 187.89 8.57
-2 1 13 200.12 8.34
-2 -1 13 192.45 9.11
-2 1 12 34.61 4.14
-2 -1 12 36.09 4.25
-2 -1 12 38.38 4.06
-2 1 12 36.81 3.81
-2 -1 11 265.78 10.74
-2 -1 11 276.71 10.44
-2 1 11 258.21 10.71
-2 1 11 272.64 9.91
-2 1 10 76.41 5.7
-2 -1 10 81.76 5.84
-2 1 10 78.16 5.32
-2 -1 10 83.49 5.61
-2 -1 9 264.45 9.11
-2 1 9 253.1 9.55
-2 -1 9 270.29 9.77
-2 -1 9 277.24 9.52
-2 -1 8 29.88 2.89
-2 -1 7 805.66 13.36
-2 1 7 792.85 12.74
-2 -1 6 9.61 1.41
-2 1 6 11.05 1.46
-2 1 5 761.87 10.12
-2 -1 5 765.65 10.78
-2 -1 4 153.86 4.45
-2 1 4 160.69 4.14
-2 1 3 810.68 8.27
-2 -1 3 835.82 9.68
-2 -1 2 3.8 0.81
-2 1 2 2.63 0.52
-2 -1 1 1141.66 10.22
-2 1 1 1134.78 8.75
-2 -1 1 1163.67 10.97
-2 1 0 53.42 2.39
-2 -1 0 47.33 2.27
-2 1 -1 454.97 7.17
-2 -1 -1 454.6 7.4
-2 -1 -2 528.17 8.45
-2 1 -2 520.98 8.28
-2 1 -3 646.3 9.7
-2 -1 -3 621.08 9.79
-2 1 -4 8.36 1.33
-2 -1 -4 8.18 1.32
-2 1 -5 77.68 3.87
-2 -1 -5 77.98 4
-2 1 -6 115.08 5.02
-2 -1 -6 103.57 4.91
-2 1 -7 38 3.1
-2 -1 -7 37 3.19
-2 -1 -8 12.23 2.05
-2 1 -8 10.37 1.84
-2 -1 -9 194.6 8.21
2 -1 9 195.06 8.32
2 1 9 183.29 8.56
2 -1 9 199.42 8.94
-2 -1 -10 5.1 1.91
2 1 10 2.83 1.77
2 -1 10 4.21 1.78
2 -1 10 4.64 1.95
2 -1 11 486.76 13.41
2 -1 11 469.62 14.57
2 1 11 476.95 14.6
2 -1 12 26.45 3.85
2 1 12 25.23 3.7
2 -1 12 27 3.3
2 1 13 456.69 13.97
2 -1 13 453.79 14.09
2 -1 14 44.42 4.23
2 1 14 38.13 3.87
2 -1 15 477.33 11.33
2 1 15 473.65 10.85
2 -1 16 0.94 0.83
-2 2 16 209.77 6.56
-2 2 15 114.54 5.99
-2 -2 15 108.03 5.4
-2 2 14 179.32 8.46
-2 -2 14 169.28 7.72
-2 -2 13 1.18 1.62
-2 -2 13 0.78 1.64
-2 2 13 0.89 1.9
-2 -2 12 16.03 2.91
-2 2 12 14.09 3.03
-2 -2 12 16.19 2.9
-2 -2 11 213.22 9.57
-2 2 11 213.42 9.8
-2 -2 11 223.71 9.53
-2 2 10 5.85 2.01
2 -2 -10 5.18 1.7
-2 -2 10 4.86 1.97
-2 -2 10 6.59 2.02
-2 -2 9 41.21 3.93
-2 2 9 43.8 4.22
-2 -2 9 39.48 3.84
-2 -2 9 38.89 3.63
-2 -2 8 50.25 3.82
-2 -2 7 46.86 3.36
-2 -2 6 1223.49 15.42
-2 2 6 1204.23 13.88
-2 2 5 448.42 7.52
-2 -2 5 439.15 8.49
-2 -2 4 707.36 10.04
-2 2 4 721.78 8.37
-2 -2 3 853.97 10.48
-2 2 3 888.21 7.92
-2 2 2 2812.66 11.98
-2 -2 2 2802.25 14.72
-2 -2 2 2811.54 18.63
-2 -2 1 51.1 2.55
-2 2 1 48.62 1.54
-2 -2 1 51.89 2.23
-2 -2 0 7057.17 27.9
-2 2 -1 7738.27 29.37
-2 -2 -1 7699.86 30.95
-2 2 -2 13.2 1.37
-2 -2 -2 15.77 1.59
-2 2 -3 42.56 2.48
-2 -2 -3 45.55 2.74
-2 2 -4 788.03 11.35
-2 -2 -4 703.24 11.38
-2 2 -5 806 12.14
-2 -2 -5 829.91 13.13
-2 2 -6 208.07 6.57
-2 -2 -6 213.13 7.22
-2 2 -7 423.95 9.91
-2 -2 -7 411.68 10.74
-2 -2 -8 2.08 1.26
2 2 9 56.48 4.78
2 -2 9 56.35 4.83
2 -2 9 51.58 4.56
-2 -2 -9 52.97 4.45
2 2 10 2.01 1.65
-2 -2 -10 1.98 1.55
2 -2 10 0.03 1.34
2 -2 10 1.27 1.53
2 -2 11 10.62 2.25
2 -2 11 8.58 2.52
2 2 11 9.71 2.52
2 -2 11 10.18 2.49
2 2 12 150.37 8.22
2 -2 12 159.63 8.79
2 -2 12 150.08 7.55
2 2 13 94.37 6.33
2 -2 13 88.52 6.44
2 -2 14 27.4 3.39
2 2 14 25.62 3.2
2 2 15 42.06 3.21
2 -2 15 40.58 3.4
-2 3 16 8.19 1.54
-2 -3 15 8.65 1.65
-2 3 15 8.2 1.92
-2 -3 14 7.93 1.99
-2 3 14 11.12 2.49
-2 3 13 0.19 1.65
-2 -3 13 2.25 1.64
-2 -3 13 1.24 1.37
-2 -3 12 5.64 1.99
-2 -3 12 9.99 2.58
-2 3 12 6.8 2.38
-2 3 11 66.23 5.65
-2 -3 11 66.08 5.37
-2 -3 11 68.43 5.44
-2 -3 10 1.27 1.46
-2 -3 10 3.83 1.72
-2 -3 10 2.62 1.43
-2 3 10 5.02 1.94
-2 -3 9 185.59 7.93
-2 -3 9 183.69 8.18
-2 3 9 200.19 8.73
-2 -3 9 186.9 8.22
-2 -3 8 19.9 2.5
-2 -3 7 2.59 1.06
-2 -3 6 9.68 1.54
-2 -3 5 153.61 5.3
-2 -3 4 49.11 2.84
-2 3 4 49.73 2.13
-2 -3 3 545.62 8.86
-2 3 3 530.79 5.57
-2 3 2 132.8 2.08
-2 -3 2 138.92 3.3
-2 -3 2 139.75 3.85
-2 -3 2 145.53 4.55
-2 -3 1 620.28 7.72
2 -3 -1 608.62 4.79
-2 -3 0 9.7 1.17
-2 -3 -1 1250.22 12.81
-2 -3 -2 1032.14 12.38
-2 3 -2 1018.93 11.18
-2 -3 -3 60.66 3.25
-2 3 -3 59.11 2.88
-2 3 -4 98.87 3.86
-2 -3 -4 95.75 4.34
-2 -3 -5 318.79 8.45
-2 3 -5 302.49 7.11
-2 3 -6 19.84 2
-2 -3 -6 17.09 2.25
-2 -3 -7 58.21 4.24
2 -3 8 215.34 8.83
-2 -3 -8 222.21 8.7
2 -3 8 210.52 8.68
2 3 8 214.54 8.7
2 -3 9 43.17 4.3
-2 -3 -9 43.74 4.21
2 -3 9 40.82 4.14
2 3 9 40.73 4.1
2 3 10 6.32 1.75
-2 -3 -10 6.79 2.09
2 -3 10 9.6 2.27
2 -3 10 6.68 2.15
2 3 10 11.2 2.54
2 -3 11 3.6 1.74
2 -3 11 3.12 1.75
2 3 11 2.88 1.57
2 -3 11 8.24 2.59
2 -3 12 5.38 2.12
2 -3 12 3.35 1.87
2 3 12 3.26 1.86
2 3 13 81.18 5.59
2 -3 13 80.8 5.98
2 -3 13 78.02 5.23
2 3 14 34.88 3.4
2 -3 14 40.33 3.83
2 3 15 191.18 6.09
2 -3 15 199.88 7.05
-2 4 16 195.65 5.93
-2 -4 15 290.65 7.76
-2 4 15 286.78 9.03
-2 4 14 243.73 9.48
-2 -4 14 237.81 8.4
-2 -4 13 160.36 7.68
-2 4 13 172.42 8.71
-2 4 12 5.46 2.25
-2 -4 12 6.96 2.26
-2 -4 12 8.25 2.29
-2 -4 11 15.27 2.78
-2 4 11 11.01 2.57
-2 -4 11 11.45 2.57
-2 -4 10 35.7 3.87
-2 -4 10 38.92 4.07
-2 -4 10 30.89 3.76
-2 4 10 29.55 3.9
-2 -4 9 1.52 1.44
-2 -4 9 2.21 1.58
-2 4 9 0.08 1.34
-2 -4 9 1.08 1.04
-2 -4 8 171.5 7.28
-2 4 8 177.59 7.9
-2 -4 8 179.11 7.71
-2 -4 7 175.55 6.83
-2 -4 6 631.75 12.01
-2 -4 5 406.72 8.99
-2 -4 4 2225.57 19.71
-2 -4 3 1553.02 15.84
-2 -4 3 1500.78 14.44
-2 -4 2 1531.82 10.86
-2 -4 2 1507.57 14.3
2 -4 -1 1991.46 11.36
-2 -4 1 1999.02 17.85
-2 -4 0 2697.73 18.32
-2 -4 -1 872.41 11.14
-2 -4 -2 2865.49 21.42
-2 -4 -3 2020.51 19.18
-2 4 -4 1163.73 12.79
-2 -4 -4 1194.58 15.85
-2 -4 -5 1972.27 21.79
-2 4 -5 1960.46 17.4
-2 -4 -6 364.02 10.04
-2 -4 -7 1013.63 17.95
2 -4 8 100.29 6.36
2 4 8 104.96 6.13
2 -4 8 99.25 5.97
-2 -4 -8 94.68 5.95
2 -4 9 367.03 11.96
2 4 9 386.33 12.16
-2 -4 -9 380.18 12.5
2 -4 9 379.7 12.66
-2 -4 -10 7.15 2.12
2 -4 10 7.63 2.23
2 4 10 8.14 2.01
2 -4 10 9.2 2.27
2 -4 10 15.3 2.92
2 4 11 327.54 11.11
2 -4 11 307.29 11.51
2 -4 11 302.34 11.94
2 4 12 118.97 6.34
2 -4 12 118.32 7
2 -4 12 126.28 7.63
2 4 12 113.67 6.79
2 -4 13 101.84 5.97
2 -4 13 109.94 6.69
2 4 13 104.91 6.04
2 -4 14 46.36 3.96
2 4 14 41.84 3.37
2 -4 15 5.72 1.42
-2 5 15 50.53 3.75
-2 5 14 67.63 4.97
-2 -5 14 70.79 4.4
-2 5 13 355.42 12.12
-2 -5 13 336.96 10.58
-2 5 12 343 12.47
-2 -5 12 313.02 10.9
-2 -5 11 154.53 8.1
-2 5 11 153.47 8.45
-2 -5 11 146.32 7.65
-2 -5 10 241.84 10.02
-2 5 10 244.18 10.3
-2 -5 10 236.13 9.76
-2 -5 10 225.49 9.42
-2 -5 9 659.12 14.32
-2 5 9 651.68 16.4
-2 -5 9 668.94 15.8
-2 -5 9 677.42 15.84
-2 -5 9 650.64 15.45
-2 -5 8 112.27 5.82
-2 5 8 108.36 6.53
-2 -5 8 115.95 6.33
-2 -5 8 107.86 6.1
-2 -5 8 113.69 6.08
-2 -5 7 762.66 14.69
-2 -5 6 300.23 8.66
-2 -5 5 2.12 0.9
-2 -5 4 9.44 1.42
-2 -5 3 145.88 5.17
-2 -5 3 154.25 5.17
-2 -5 2 204.75 3.83
-2 -5 2 185.65 5.59
-2 -5 2 191.88 5.86
2 -5 -1 114.01 3.25
-2 -5 1 110.63 3.52
-2 -5 1 108.5 4.47
-2 -5 0 48.99 2.62
2 -5 0 52.92 2.29
-2 -5 0 45.77 2.97
-2 -5 -1 295.04 6.79
-2 -5 -2 133.9 4.89
-2 -5 -3 1660.85 18.18
-2 -5 -4 144.73 5.77
-2 -5 -5 1026.34 16.43
-2 -5 -6 5.7 1.6
-2 -5 -7 672.96 15.08
2 -5 7 635.82 15.4
-2 -5 -8 66.05 5.13
2 -5 8 72.3 5.53
2 -5 8 65.44 4.92
2 -5 8 69.59 5.27
2 5 8 68.57 5.04
2 -5 9 591.03 15.7
2 -5 9 620.74 16.49
2 5 9 619.89 15.11
2 -5 9 592.16 14.97
-2 -5 -9 620.51 16.32
2 -5 10 58.44 4.91
2 -5 10 56.09 5.14
2 -5 10 51.61 4.91
2 5 10 52.29 4.68
2 -5 11 46.21 4.84
2 5 11 46.86 4.44
2 -5 11 49.14 4.86
2 5 12 46.84 4.11
2 -5 12 50.27 4.63
2 -5 12 49.83 4.7
2 5 12 50.34 4.34
2 -5 13 27.13 3.29
2 -5 13 34.22 3.58
2 5 13 30.85 3.06
2 -5 14 34.18 3.27
2 -5 15 5.65 1.36
-2 6 15 52.31 3.55
-2 6 14 288.24 9.51
-2 6 13 23.01 3.26
-2 6 12 58.79 5.26
-2 -6 12 62.63 4.84
-2 6 11 208.85 9.82
-2 -6 11 216.6 9.14
-2 -6 10 116.4 6.16
-2 6 10 112.77 7.17
-2 -6 10 105.64 6.51
-2 -6 10 108.12 6.72
-2 -6 9 18.71 2.85
-2 6 9 22.41 3.3
-2 -6 9 21.18 3.03
-2 -6 9 15.82 2.35
-2 -6 9 19.84 2.93
-2 -6 8 519.1 12.92
-2 6 8 535.52 14.33
-2 -6 8 511.15 13.48
-2 -6 8 560.95 13.89
-2 -6 8 557.38 13.92
-2 -6 7 1.77 1.16
-2 -6 7 1.19 0.92
-2 -6 7 1.55 1.23
-2 -6 7 5.26 1.61
-2 -6 6 1524.47 20.34
-2 -6 5 97.21 4.84
-2 -6 4 1517.44 18.08
-2 -6 3 513.26 10.18
-2 -6 3 472.88 9.96
-2 -6 2 3487.7 26.11
-2 -6 2 3528.89 26.61
-2 -6 1 517.62 7.82
-2 -6 1 509.53 10.14
2 -6 -1 511.24 7.83
-2 -6 0 1633.54 15.52
-2 -6 0 1639.96 18.28
-2 -6 -1 1056.56 13.5
-2 -6 -2 2247.12 20.95
-2 -6 -3 1304.08 16.95
-2 -6 -4 727.58 13.54
-2 -6 -5 627.04 13.41
-2 -6 -6 225.98 8.65
-2 -6 -7 805.32 17.16
2 -6 7 798.94 17.8
2 -6 8 2.16 1.62
2 -6 8 -0.64 1.52
2 -6 9 285.63 10.76
2 -6 9 286.25 11.46
-2 -6 -9 292.11 11.51
2 -6 10 145.45 7.91
2 -6 10 163.64 8.77
2 -6 11 227.95 9.69
2 6 11 230.46 9.58
2 -6 11 232.83 10.2
2 -6 12 158.76 8.01
2 6 12 152.81 7.26
2 -6 12 149.72 7.59
2 -6 13 147.1 6.96
2 -6 13 137.87 6.66
2 6 13 141.17 6.14
2 -6 14 449.21 10.28
-2 7 15 295.32 7.5
-2 7 14 199.64 7.48
-2 7 13 677.77 15.46
-2 7 12 379.76 12.41
-2 7 11 913.13 19.81
-2 7 10 316.78 11.91
-2 -7 10 309.59 10.93
-2 -7 10 322.76 10.43
-2 -7 9 1676.29 24.13
-2 7 9 1654.05 26.48
-2 -7 9 1700.12 25.98
-2 -7 8 1266.06 20.83
-2 7 8 1252.63 22.52
-2 -7 8 1309.27 21.65
-2 -7 8 1229.19 21.44
-2 -7 7 691.95 15.02
-2 -7 7 693.26 15.15
-2 -7 7 672.11 15.44
-2 -7 6 1117.23 17.98
-2 -7 6 1104.69 18.64
-2 -7 6 1067.41 18.82
-2 -7 5 1112.83 17.05
-2 -7 4 548.02 11.36
-2 -7 3 104.93 4.94
-2 -7 3 112.19 5.26
-2 -7 2 637.25 11.8
-2 -7 2 633.65 12.44
2 -7 -1 3.68 0.91
-2 -7 1 4.83 1.25
-2 -7 1 3.52 1.06
-2 -7 0 107.04 4.16
2 -7 0 96.83 3.83
-2 -7 0 96.17 4.75
-2 -7 -1 590.73 12
-2 -7 -1 609.69 10.79
-2 -7 -2 186.2 6.38
-2 -7 -3 636.42 12.46
-2 -7 -4 92.17 5.1
-2 -7 -5 1299.08 20.25
2 -7 6 108.99 6.56
-2 -7 -6 115.51 6.49
-2 -7 -7 1620.13 25.33
2 -7 7 1546.67 25.51
-2 -7 -8 893.3 19.73
2 -7 8 897.65 20.12
2 -7 9 679.43 17.88
2 -7 9 655.41 15.72
2 -7 10 236.29 9.55
2 -7 10 242.09 10.71
2 -7 11 962.7 20.49
2 -7 11 900.27 18.16
2 7 12 265.03 9.3
2 -7 12 287.35 10.49
2 -7 12 277.72 9.55
2 -7 13 142.31 6.63
2 7 13 137.07 5.84
2 -7 13 143.1 6.13
2 -7 14 290.23 7.17
-2 8 14 9.23 1.8
-2 8 13 20.34 2.69
-2 8 12 6.18 1.98
-2 8 11 3.58 1.9
-2 -8 11 5.47 1.75
-2 8 10 6.3 2.22
-2 -8 10 1.61 1.06
-2 8 9 70.27 5.7
-2 -8 9 71.54 5.19
-2 8 8 58.79 5.1
-2 -8 8 56.25 4.7
-2 -8 8 54.59 4.59
-2 -8 7 12.62 2.34
-2 -8 7 9.27 2.02
-2 -8 6 351.7 10.55
-2 -8 6 357.18 11.15
-2 -8 5 39.57 3.68
-2 -8 5 35.69 3.23
-2 -8 4 998.26 16.05
-2 -8 3 21.94 2.41
-2 -8 3 18.18 2.41
-2 -8 2 1104.95 16.21
-2 -8 2 1079.65 17.49
2 -8 -1 1.36 0.73
-2 -8 1 2.26 1.01
-2 -8 1 2.12 1.01
2 -8 0 1561.29 16.87
-2 -8 0 1589.9 19.95
-2 -8 -1 38.07 3.26
-2 -8 -1 38.65 2.93
-2 -8 -2 330.42 8.9
-2 -8 -2 329.54 9.7
-2 -8 -3 50.9 3.8
-2 -8 -4 390.52 10.96
2 -8 5 263.76 9.99
2 -8 5 269.42 9.48
-2 -8 -5 286.32 9.91
2 -8 6 21.58 3
2 -8 6 17.24 2.94
-2 -8 -6 16.08 2.61
2 -8 7 46.34 4.68
-2 -8 -7 39.52 4.28
2 -8 8 69.19 5.82
-2 -8 -8 70.41 5.81
2 -8 9 566.52 16.33
2 -8 10 32.55 4.16
2 -8 11 122.32 6.23
2 -8 11 132.47 7.62
2 8 12 364.32 10.48
2 -8 12 345.19 9.48
2 -8 12 373.46 11.47
2 -8 13 138.65 6.19
2 -8 13 122.18 4.86
2 8 13 124.39 5.26
-2 9 14 516.94 9.71
-2 9 13 596.84 12.42
-2 9 12 879.34 16.88
-2 9 11 1207.65 21.64
-2 -9 11 1270.04 19.28
-2 9 10 2138.41 29.5
-2 -9 10 2061.75 26.54
-2 -9 9 939.9 18.69
-2 9 9 958.58 19.91
-2 9 8 956.88 19.83
-2 -9 8 956.76 19.05
-2 -9 7 743.09 16.34
-2 -9 7 742.11 16.91
-2 -9 6 1109.64 19.16
-2 -9 6 1110.84 20.42
-2 -9 5 1334.91 20.25
-2 -9 5 1300.32 21.72
-2 -9 4 850.33 17.26
-2 -9 4 882.96 15.75
-2 -9 4 854.29 17.94
-2 -9 3 156.34 7.23
-2 -9 3 159.2 6.46
-2 -9 3 168.13 7.8
-2 -9 3 159.34 7.35
-2 -9 2 24.63 2.63
2 -9 -2 22.81 3.13
-2 -9 2 23.7 2.88
-2 -9 2 24.32 2.97
-2 -9 2 22.01 2.86
-2 -9 1 1.29 0.89
2 -9 -1 1.64 0.98
-2 -9 1 1 0.88
-2 -9 0 44.28 3.5
2 -9 0 46.22 3.23
-2 -9 0 43.63 3.94
2 -9 1 18.21 2.73
-2 -9 -1 21.97 2.62
2 -9 2 305.22 10.39
-2 -9 -2 303.12 9.65
-2 -9 -3 306.59 9.63
2 -9 3 274.18 9.63
-2 -9 -3 287.74 9.86
2 -9 3 295.66 10.34
-2 -9 -4 483.56 12.72
2 -9 4 453.48 12.76
2 -9 4 488.12 13.34
-2 -9 -5 755.22 16.81
2 -9 5 747.8 17.12
2 -9 5 765.21 16.75
2 -9 6 1253.45 21.21
-2 -9 -6 1258.1 22.7
2 -9 6 1190.51 22.34
2 -9 7 999.16 18.67
-2 -9 -7 981.04 20.96
2 -9 8 621.56 16.94
2 -9 9 701.4 17.93
2 -9 10 1110.97 21.85
2 -9 11 845.95 17.83
2 9 12 532.92 11.93
2 -9 12 538.6 12.83
2 9 13 260.54 6.93
-2 10 13 7.74 1.57
-2 10 12 1.32 1.13
-2 10 11 5.32 1.8
-2 -10 11 4.59 1.36
-2 10 10 9.38 2.25
-2 -10 10 10.01 2.14
-2 10 9 105.1 6.57
-2 -10 9 95.01 5.97
-2 10 8 426.17 13.06
-2 -10 8 444.98 13.22
-2 -10 7 98.08 6.35
-2 -10 6 1.44 1.38
-2 -10 6 9.39 2.03
-2 -10 5 433.82 11.77
-2 -10 5 413.78 12.82
-2 -10 4 374.94 12.05
-2 -10 4 377.69 10.59
-2 10 4 378.14 11.29
-2 -10 3 429.26 12.69
-2 -10 3 441.69 13.2
-2 -10 3 449.39 11.21
-2 -10 3 436.9 12.82
-2 -10 2 74.36 5.48
-2 -10 2 72.59 5.3
-2 -10 2 71.92 4.47
2 -10 -2 78.2 5.78
-2 -10 2 71.79 5.22
-2 -10 1 317.95 9.28
-2 -10 1 302.69 10.75
2 -10 -1 322.55 11.46
-2 -10 1 292.41 10.72
-2 -10 1 301.33 10.29
2 -10 0 3.8 1.79
-2 -10 0 5 1.77
-2 -10 0 1.51 1.18
-2 -10 0 2.52 1.3
2 -10 1 474.39 13.71
2 -10 2 50.04 4.61
2 -10 3 66.76 4.96
2 -10 3 72.54 5.49
2 -10 4 182.08 8.57
2 -10 4 167.21 8.07
2 -10 5 3.78 1.63
2 -10 5 3.17 1.64
-2 -10 -5 1.01 1.24
2 -10 6 64.63 5.35
-2 -10 -6 81.96 6.14
2 -10 6 78.74 5.58
2 -10 7 131.57 7.01
2 -10 7 127.64 7.56
2 -10 8 258.14 10.71
2 -10 8 275.63 9.66
2 -10 9 105.11 6.79
2 -10 10 246.7 9.71
2 10 11 172 7.37
2 -10 11 181.24 7.7
2 10 12 239.67 7.42
2 -10 12 253.43 8.04
-2 11 12 456.47 9.85
-2 -11 11 357.63 9.19
-2 11 11 360.98 9.83
-2 11 10 766.79 15.43
-2 -11 10 769.65 15.37
-2 11 9 777.22 16.37
-2 -11 9 752.43 16.44
-2 11 8 1014.22 19.34
-2 -11 8 1052.17 20.14
-2 -11 7 623.58 15.94
-2 -11 6 796.86 18.2
-2 11 5 281.28 9.8
-2 -11 5 292.09 11.06
-2 11 4 537.32 13.79
-2 -11 4 537.23 14.83
-2 -11 3 254.75 10.41
-2 -11 3 246.25 10.19
-2 -11 3 258.22 10.27
-2 -11 2 108.08 6.8
2 -11 -2 107.89 6.94
-2 -11 2 117.29 7.02
-2 -11 2 112.37 6.71
-2 -11 1 37.56 4
-2 -11 1 42.83 4.3
2 -11 -1 38.9 4.31
-2 -11 1 41.77 4.3
2 -11 0 6.63 2.08
-2 -11 0 6.21 2.03
-2 -11 0 5.37 1.86
-2 -11 0 3.71 1.54
2 -11 1 6.68 1.92
-2 -11 -1 4.1 1.61
2 -11 2 49.72 4.76
2 -11 3 454.41 13.91
2 -11 4 509.61 14.75
2 -11 4 514.49 13.83
-2 11 -5 133.88 6.67
2 -11 5 124.54 7.02
2 -11 5 130.31 7.33
2 -11 6 868.81 18.51
2 -11 6 877.95 18.88
2 -11 7 479.26 13.29
2 -11 7 448.28 13.66
2 -11 8 799.39 17.82
2 -11 8 866.21 16.86
2 -11 9 261.3 9.87
2 -11 10 432.28 11.75
2 11 11 45.9 3.64
2 -11 11 49.58 3.65
2 11 12 517.74 9.58
-2 -12 11 3.33 1.07
-2 12 11 1.08 1.14
-2 12 10 10.88 1.8
-2 -12 10 11.41 1.91
-2 12 9 29.54 3.04
-2 -12 9 33.91 3.41
-2 -12 8 18.74 2.9
-2 12 8 13.04 2.22
-2 -12 7 307.19 11.13
-2 -12 6 1.91 1.43
-2 12 5 127.29 6.62
-2 -12 5 131.98 7.62
-2 12 4 44.46 4.18
-2 -12 4 46.65 4.68
-2 -12 3 799.69 18.49
-2 12 3 818.66 17.49
-2 -12 2 351.21 12.42
-2 -12 2 335.07 11.9
2 -12 -1 422.48 13.93
-2 -12 1 420.27 13.12
-2 -12 1 401.4 13.31
-2 -12 0 218.17 9.23
-2 -12 0 230.62 10.14
2 -12 0 231.33 10.48
-2 -12 -1 292.65 11.37
2 -12 1 316.81 12.2
2 -12 2 372.46 13.02
-2 -12 -2 344.63 12.38
2 -12 3 144.68 8.08
2 -12 4 355.4 12.49
-2 12 -5 164.19 7.37
2 -12 5 170.83 8.51
2 -12 6 211.93 9.14
-2 12 -6 212.34 7.86
2 -12 6 215.52 8.91
2 -12 7 0.69 1.15
2 -12 7 1.96 1.25
2 -12 8 436.38 12.03
2 -12 8 433.43 11.31
2 -12 9 5.04 1.59
2 -12 10 156.7 6.2
2 12 11 79.16 4.01
-2 -13 10 174.57 6.05
-2 -13 9 131.7 6.01
-2 -13 8 282.58 9.67
-2 -13 7 183.13 8.2
-2 -13 6 167.83 8.21
-2 13 5 185.94 7.7
-2 -13 5 206.29 9.29
-2 13 4 97.86 5.94
-2 -13 4 98.14 6.53
-2 13 3 19.87 2.93
-2 -13 3 26.62 3.53
-2 -13 2 13.33 2.63
-2 13 2 16.05 2.77
-2 -13 2 14.63 2.79
-2 -13 1 76.78 5.66
-2 -13 1 79.31 5.9
2 -13 0 150.61 8.46
-2 -13 0 158.86 7.8
-2 -13 0 162.42 8.43
2 -13 1 5.31 2.17
-2 -13 -1 6.72 2.1
2 -13 2 351.57 12.77
-2 -13 -2 357.13 12.36
2 -13 3 2.36 1.77
-2 13 -3 1.64 1.55
-2 -13 -3 3.05 1.76
2 -13 4 389.47 12.96
-2 13 -4 384.16 11.36
2 -13 5 25.3 3.42
-2 13 -5 25.9 3
-2 13 -6 213.13 7.47
2 -13 6 211.49 8.84
2 -13 7 37.96 3.56
2 -13 8 266.04 8.07
2 -13 9 77.91 4.07
2 13 10 177.64 6.05
-2 -14 9 10.21 1.61
-2 -14 8 14.46 2.09
-2 -14 7 88.39 5.31
-2 -14 6 22.78 2.96
-2 -14 5 336.69 11.22
-2 14 5 341.15 9.67
-2 14 4 177.9 7.56
-2 -14 4 177.52 8.32
-2 14 3 214.08 8.65
-2 -14 3 229.04 9.49
-2 14 2 97.9 6.03
-2 -14 2 91.17 6.01
-2 -14 1 357.63 12.07
-2 14 1 350.11 11.39
-2 -14 1 335.9 11.15
-2 -14 0 266.4 10.36
-2 -14 0 258.58 9.44
-2 14 0 266.47 9.96
-2 14 -1 337.48 11.15
2 -14 1 348.75 12.26
-2 -14 -1 329.4 11.45
-2 -14 -2 596.83 15.31
2 -14 2 618.84 16.19
-2 14 -2 606.18 14.55
-2 14 -3 135.03 6.74
2 -14 3 147.51 7.83
-2 -14 -3 133.31 7.19
-2 14 -4 703.8 14.5
2 -14 4 724.77 16.6
-2 -14 -4 700.25 15.85
2 -14 5 47.2 4.23
-2 14 -5 46.88 3.64
-2 -14 -5 49.15 4.2
2 -14 6 600.47 13.41
-2 14 -6 576.77 11.14
-2 -14 -6 569.49 13.31
-2 -14 -7 1.59 1.1
-2 -14 -8 158.24 6.08
-2 -14 -9 7.63 1.35
-2 -15 8 1.59 0.95
-2 -15 7 81.91 4.48
-2 -15 6 12.38 1.98
-2 -15 5 33.09 3.28
-2 15 4 49.22 3.66
-2 -15 4 52.15 4.16
-2 15 3 52.69 4.03
-2 -15 3 53.31 4.26
-2 15 2 104.68 5.82
-2 -15 2 107.2 5.92
-2 -15 1 3.1 1.36
-2 15 1 3.31 1.45
-2 15 0 2.61 1.47
-2 -15 0 0.99 1.25
-2 15 -1 5.23 1.62
-2 -15 -1 1.28 1.17
-2 15 -2 78.41 5.01
-2 -15 -2 79.59 5.21
-2 15 -3 1.75 1.19
-2 -15 -3 2.99 1.28
-2 15 -4 21.84 2.43
-2 -15 -4 14.3 2.24
-2 15 -5 23.15 2.36
-2 -15 -5 20.48 2.46
-2 -15 -6 92.25 4.7
-2 -15 -7 20.73 2.16
-2 -16 6 0.83 0.78
-2 -16 5 88.74 4.48
-2 16 4 111.68 4.59
-2 -16 4 118.09 5.34
-2 16 3 93.33 4.63
-2 -16 3 94.05 4.85
-2 16 2 119.86 5.51
-2 -16 2 114.47 5.27
-2 16 1 169.54 6.69
-2 16 0 270.19 8.46
-2 16 -1 189.46 7.02
-2 16 -2 179.97 6.63
-2 -16 -2 169.81 6.56
-2 16 -3 81.45 4.27
-2 -16 -3 79.02 4.35
-2 16 -4 44.66 2.97
-2 -16 -4 40.25 3
-2 -16 -5 10.26 1.56
-2 17 2 100.67 4.14
-2 17 1 0.73 0.88
-2 17 0 176.62 5.79
-2 17 -1 4.53 1.2
-2 17 -2 110.85 4.34
-3 0 16 0.98 0.9
-3 0 15 739.56 14.5
-3 0 14 0.65 1.48
-3 0 13 1030.9 21.09
-3 0 12 0.14 1.71
-3 0 11 906.99 20.14
-3 0 10 0.1 1.75
-3 0 10 1.88 1.59
-3 0 9 2053.11 27.92
-3 0 9 2038.7 25.33
-3 0 8 1.08 1.31
-3 0 8 1.02 0.97
-3 0 7 1394.99 18.04
-3 0 6 0.46 0.7
-3 0 5 20.83 1.94
-3 0 4 0.5 0.59
-3 0 3 15.45 1.53
-3 0 2 0.83 0.62
-3 0 1 164.49 4.77
-3 0 0 0.2 0.69
-3 0 -1 2272.71 19.89
-3 0 -2 -0.03 0.72
-3 0 -3 922.85 14.19
-3 0 -4 0.95 0.92
-3 0 -5 2038.19 22.93
-3 0 -6 0.65 0.95
-3 0 -7 1756.27 23.69
-3 0 -8 1.27 1.28
3 0 8 2.26 1.82
-3 0 -9 344.34 11.47
3 0 9 317.14 11.78
3 0 10 3.11 1.89
3 0 11 635.34 17.03
3 0 12 2.77 1.92
3 0 13 154.63 7.89
3 0 14 1.67 1.43
3 0 15 45.61 3.21
-3 -1 16 131.57 4.83
-3 1 16 136.83 5.09
-3 1 15 26.45 2.91
-3 -1 15 25.18 2.81
-3 1 14 334.53 11.22
-3 -1 14 337.34 11.07
-3 -1 13 49.77 4.73
-3 1 13 47.97 4.77
-3 1 12 595.69 16.49
-3 -1 12 595.16 16.44
-3 1 11 77.14 6.1
-3 -1 11 77.35 6.09
-3 1 10 963.84 20.12
-3 -1 10 950.12 18.82
-3 -1 10 994.3 18.64
-3 -1 10 946.53 20.06
-3 -1 9 31.54 3.7
-3 1 9 33.73 3.79
-3 -1 9 37.91 3.72
-3 -1 9 38.24 3.65
-3 -1 8 1323.29 19.46
-3 1 8 1282.77 20.7
-3 1 8 1290.65 18.38
-3 -1 8 1314.42 21.15
-3 -1 7 93.6 4.84
-3 1 7 90.96 4.56
-3 1 6 1331.49 15.72
-3 -1 6 1363.86 17.02
-3 1 5 17.45 1.69
-3 -1 5 14.06 1.67
-3 -1 4 776.61 11.26
-3 1 4 763.49 9.97
-3 -1 3 301.87 6.87
-3 1 3 294.13 5.82
-3 -1 2 154.83 4.93
-3 1 2 154.18 4.15
-3 -1 1 465.92 8.33
-3 -1 1 457.79 8.54
-3 1 1 453.43 7.32
-3 -1 1 436.63 4.98
-3 -1 0 89.63 3.87
-3 1 0 85.02 3.74
-3 -1 -1 310.59 7.4
-3 1 -1 267.55 6.87
-3 -1 -2 733.48 12.11
-3 1 -2 712.31 11.53
-3 -1 -3 2.5 1.07
-3 1 -3 1.29 0.78
-3 -1 -4 992.79 15.37
-3 1 -4 990.12 15
-3 -1 -5 0.5 0.87
-3 1 -5 1.65 1
-3 -1 -6 1828.68 23.18
-3 1 -6 1815.11 22.66
-3 -1 -7 35.38 3.58
-3 1 -7 38.9 3.63
-3 -1 -8 2999.06 33.01
-3 1 -8 3059.94 32.26
3 -1 8 3070.16 31.75
3 -1 8 2899.85 33.89
3 1 8 2905.14 33.81
-3 -1 -9 154.52 7.94
3 1 9 152.35 8.14
3 -1 9 156.19 8.23
-3 -1 -10 1945.76 28.83
3 1 10 1981.77 29.61
3 -1 10 1976.9 29.79
3 1 11 114.91 7.3
3 -1 11 116.16 7.35
3 -1 12 1547.53 25.68
3 -1 12 1598.11 26.81
3 1 12 1575.33 25.7
3 -1 13 2.85 1.76
3 1 13 1.85 1.56
3 -1 14 565.86 13.22
3 1 14 558.36 12.86
3 -1 15 40.65 3.04
3 1 15 38.61 2.86
-3 2 16 14.41 1.81
-3 2 15 582.28 12.77
-3 -2 15 587.95 12.38
-3 2 14 42.76 4.13
-3 -2 14 45.02 4.13
-3 2 13 933.58 20.01
-3 -2 13 942.12 19.68
-3 -2 12 62.08 5.38
-3 2 12 63.3 5.61
-3 -2 11 1688.71 27.41
-3 2 11 1676.84 27.42
-3 -2 10 6.27 2.09
-3 2 10 2.95 1.75
-3 -2 10 5.72 1.91
-3 -2 9 923.7 19.01
-3 -2 9 936.65 17.16
-3 -2 9 917.09 17.59
-3 -2 9 904.6 17.78
-3 2 9 909.54 18.54
-3 2 8 202.79 8.3
-3 -2 8 206.57 7.91
-3 -2 8 205.26 8.03
-3 -2 8 213.66 8.61
-3 2 7 721.75 12.28
-3 -2 7 673.85 13.31
-3 2 6 588.63 10.14
-3 -2 6 568.93 11.33
-3 -2 5 1310.44 16.15
-3 2 5 1312.81 13.62
-3 -2 4 681.17 11.26
-3 2 4 639.11 8.58
-3 -2 3 0.85 0.67
-3 2 3 1.41 0.51
-3 2 2 1509.13 11.48
-3 -2 2 1523.14 11.37
-3 -2 2 1540.09 16.43
-3 -2 1 72.26 3.36
-3 -2 1 74.12 3.67
-3 2 1 70.86 2.61
-3 -2 0 990.51 12.76
-3 -2 -1 1210.71 15.16
-3 2 -1 1208.69 14.51
-3 -2 -2 1484.54 17.5
-3 2 -2 1462.8 16.55
-3 -2 -3 1434.6 17.88
-3 2 -3 1389.99 16.71
-3 -2 -4 289.79 8.53
-3 2 -4 286.87 7.95
-3 -2 -5 1754.37 21.93
-3 2 -5 1762.84 20.47
-3 2 -6 34.11 3.08
-3 -2 -6 38.39 3.57
-3 -2 -7 1914.12 25.48
-3 2 -7 1877.24 23.08
3 2 7 1861.61 24.88
3 -2 8 8.1 2.22
-3 -2 -8 10.68 2.29
3 -2 8 7.49 2.3
3 2 8 5.83 2.02
-3 -2 -9 884.2 19.19
3 -2 9 906.15 18.47
3 2 9 904.61 19.43
3 -2 9 889.45 19.5
-3 -2 -10 29.26 3.95
3 -2 10 32.88 4.01
3 -2 10 34.01 3.86
3 2 10 34.27 4.05
3 -2 11 514.92 15.14
3 2 11 512.65 14.96
3 -2 11 508.79 13.7
3 -2 12 27.23 3.67
3 -2 12 25.91 3.76
3 -2 12 27.13 3.11
3 2 12 29.39 3.79
3 -2 13 64.13 5.17
3 2 13 62.78 5.01
3 -2 14 67.92 4.6
3 2 14 69.77 4.48
3 -2 15 22.18 2.27
3 2 15 16.1 1.84
-3 3 16 1.95 0.92
-3 -3 15 0.37 1
-3 3 15 1.62 1.14
-3 3 14 43.78 4.13
-3 -3 14 42.2 3.88
-3 3 13 50.35 4.77
-3 -3 13 51.15 4.66
-3 3 12 150.53 8.37
-3 -3 12 144.32 7.95
-3 -3 11 9.47 2.4
-3 3 11 6.35 2.23
-3 -3 10 277.63 10.85
-3 3 10 282.44 10.96
-3 -3 10 282.42 9.57
-3 -3 10 272.09 10.45
-3 -3 9 505.68 14.12
-3 3 9 497.1 13.8
-3 -3 9 493.77 12.71
-3 -3 9 484.98 13.31
-3 -3 8 574.52 14.35
-3 3 8 582.91 14.05
-3 -3 8 563.61 13.36
-3 -3 8 587.95 13.69
-3 -3 7 632.14 13.36
-3 -3 6 507.08 11.16
-3 -3 5 344.31 8.66
-3 -3 4 793.36 12.74
-3 -3 3 726.05 11.86
-3 -3 2 423.79 7.62
-3 -3 2 431.21 7.08
-3 -3 2 426.9 9.12
-3 3 1 315.38 4.28
-3 -3 1 328.62 7.16
-3 -3 1 337.62 8.19
-3 -3 0 5.99 1.17
-3 3 0 5.34 0.77
-3 -3 -1 336.27 8.11
-3 -3 -2 143.31 5.53
-3 3 -2 145.67 5.25
-3 3 -3 4.57 1.17
-3 -3 -3 4.17 1.18
-3 -3 -4 548.48 11.96
-3 3 -4 527.14 10.74
-3 -3 -5 44.12 3.69
-3 3 -5 38.89 3.06
-3 3 -6 1008.78 15.93
-3 -3 -6 1016.96 18.03
-3 -3 -7 50.42 4.37
3 -3 7 45.3 4.06
3 -3 7 44.21 4.11
3 3 7 45.12 4.04
-3 -3 -8 773.11 17.51
3 -3 8 780.29 17.31
3 -3 8 749.56 17.24
3 3 8 757.26 17.07
3 -3 9 27.9 3.66
3 3 9 26.67 3.56
-3 -3 -9 28.85 3.76
3 -3 9 24.88 3.58
3 -3 10 545.55 14.97
3 -3 10 521.59 15.15
3 3 10 534.93 15.07
3 3 11 3.15 1.81
3 -3 11 1.57 1.59
3 -3 11 2.41 1.74
3 -3 12 676.98 15.22
3 -3 12 676.46 17.04
3 -3 12 673.7 16.39
3 -3 13 118.98 6.72
3 3 13 121.19 6.5
3 -3 13 117.22 5.66
3 -3 14 463.03 11.28
3 3 14 464.25 10.73
3 -3 15 38.04 2.72
-3 4 15 189.17 6.93
-3 -4 14 5.79 1.65
-3 4 14 7.39 1.87
-3 4 13 336.88 11.59
-3 -4 13 311.4 10.74
-3 4 12 92.74 6.57
-3 -4 12 92.51 6.27
-3 4 11 626.46 16.68
-3 -4 11 587.88 15.89
-3 4 10 89.14 6.23
-3 -4 10 89.58 5.55
-3 -4 10 87.6 6.17
-3 -4 10 85.07 6.02
-3 -4 9 971.56 19.67
-3 -4 9 967.05 18.04
-3 -4 9 930.44 18.87
-3 4 9 971.59 19.31
-3 4 8 723.33 15.71
-3 -4 8 707.89 15.33
-3 -4 8 709.28 15.53
-3 -4 8 724.61 16.3
-3 -4 7 492.13 12.2
-3 -4 7 505.08 12.94
-3 -4 6 915.35 15.6
-3 -4 5 519.48 11.19
-3 -4 4 1717.23 19.72
-3 -4 3 341.03 8.63
-3 -4 3 322.39 7.01
-3 -4 2 2063.93 17.72
-3 -4 2 2093.01 16.88
-3 -4 2 2120.6 21.51
-3 -4 1 17.03 1.74
-3 -4 1 17.05 2.08
-3 -4 0 1175.83 14.84
-3 -4 -1 3.3 1.02
-3 -4 -2 1430.33 17.84
-3 -4 -3 614.5 12.3
-3 4 -4 565.17 10.83
-3 -4 -4 591.12 12.73
-3 4 -5 426.39 9.74
-3 -4 -5 431.02 11.51
-3 -4 -6 604.98 14.37
3 -4 7 133.84 7.25
3 -4 7 129.97 6.8
3 4 7 129.54 6.81
-3 -4 -7 136.17 7.21
-3 -4 -8 34.72 4.01
3 4 8 43.33 4.22
3 -4 8 43.35 4.4
3 -4 8 34.21 3.85
-3 -4 -9 659.82 17.42
3 -4 9 670.52 16.88
3 4 9 681.36 16.5
3 -4 9 654.48 16.46
3 4 10 67.07 5.39
3 -4 10 61.31 5.23
3 -4 10 72.03 5.71
3 -4 11 175.96 8.52
3 -4 11 172.9 8.84
3 4 11 174.39 8.41
3 -4 11 173.12 8.5
3 -4 12 289.87 10.14
3 -4 12 285.3 10.82
3 -4 13 109.98 5.57
3 -4 13 117.89 6.33
3 4 13 118.48 6.07
3 -4 14 329.02 9.05
3 4 14 316.17 8.1
-3 5 15 75.64 4.18
-3 5 14 17.3 2.58
-3 -5 13 0.52 1.26
-3 5 13 1.07 1.46
-3 5 12 24.9 3.55
-3 -5 12 30.02 3.64
-3 -5 11 12.12 2.67
-3 5 11 11.38 2.66
-3 -5 11 7.07 1.77
-3 -5 10 20.58 2.89
-3 5 10 17.92 3.14
-3 -5 10 20.49 3.24
-3 5 9 197.8 8.83
-3 -5 9 204.77 8.49
-3 -5 9 200.43 9
-3 -5 9 190.99 8.85
-3 -5 8 4.88 1.66
-3 -5 8 5.37 1.88
-3 5 8 5.85 1.98
-3 -5 8 5.81 1.77
-3 5 7 311.2 9.88
-3 -5 7 292.79 9.85
-3 -5 7 303.69 9.92
-3 -5 7 301.85 10.29
-3 -5 6 35.75 3.28
-3 -5 5 1920.87 22.47
-3 -5 4 341.61 9.3
-3 -5 3 1459.35 18.68
-3 -5 3 1407.4 16.3
-3 -5 2 33.53 2.17
-3 -5 2 30.24 2.44
-3 -5 2 30.36 2.8
-3 -5 1 548.78 9.53
-3 -5 1 542.18 11.64
-3 -5 0 118.32 4.84
-3 -5 0 111.22 5.4
-3 -5 -1 1032.75 14.94
-3 -5 -2 451.59 10.37
-3 -5 -3 480.33 11.23
-3 -5 -4 10.77 1.91
-3 -5 -5 176.38 7.62
3 -5 6 10.77 2.22
-3 -5 -6 8.45 1.92
3 -5 7 19.95 2.95
3 5 7 23.7 3.29
-3 -5 -7 19.49 2.96
3 -5 8 24.8 3.47
3 5 8 25.84 3.44
-3 -5 -8 19.26 3.17
3 -5 8 23.92 3.26
3 -5 9 2.92 1.81
3 -5 9 3.69 1.67
3 5 9 2.81 1.53
3 -5 10 273.92 11.04
3 -5 10 248.93 10.42
3 5 10 271.23 10.33
3 -5 10 260.02 10.27
3 -5 11 75.01 5.68
3 -5 11 69.31 5.48
3 5 11 65.76 5.08
3 -5 11 67.31 5.18
3 -5 12 95.26 5.99
3 -5 12 102.35 6.08
3 -5 13 17.89 2.4
3 -5 13 19.84 2.59
3 5 13 16.24 2.28
3 -5 14 7.44 1.51
-3 6 15 13.99 1.82
-3 6 14 25.51 2.82
-3 6 13 159.92 7.46
-3 -6 12 5.92 2.05
-3 6 12 5.56 2
-3 -6 11 324.03 10.23
-3 6 11 316.32 11.48
-3 -6 11 318.21 11.38
-3 -6 10 131.84 6.9
-3 6 10 131.49 7.48
-3 -6 10 138.07 7.66
-3 -6 9 496.45 13.48
-3 6 9 526.7 14.38
-3 -6 9 503.07 14.4
-3 -6 9 488.15 14.23
-3 -6 8 487.94 13.28
-3 6 8 466.96 13.05
-3 -6 8 470.32 13.41
-3 -6 8 463.86 13.52
-3 6 7 1146.55 19.31
-3 -6 7 1096 19.41
-3 -6 7 1074.81 19.98
-3 -6 7 1091.71 19.45
-3 -6 6 383.68 11.24
-3 -6 6 384.11 11
-3 -6 6 383.06 11.52
-3 -6 5 656.94 13.75
-3 -6 4 1266.66 18.72
-3 -6 3 101.27 5.19
-3 -6 3 93.64 4.64
-3 -6 2 981.87 16.25
-3 -6 2 967.51 14.84
-3 -6 1 4.34 1.07
-3 -6 1 5.55 1.38
-3 -6 0 1202.71 15.91
-3 -6 0 1194.91 18.24
-3 -6 -1 53.74 3.56
-3 -6 -2 1276.81 18.1
-3 -6 -3 40.72 3.5
-3 -6 -4 288.38 9.49
3 -6 5 91.08 5.89
-3 -6 -5 97.17 5.89
3 -6 6 81.39 5.83
-3 -6 -6 80.79 5.67
3 -6 7 416.77 13.4
-3 -6 -7 419.93 13.31
3 -6 8 4.95 2
3 -6 8 4.29 1.85
-3 -6 -8 6.12 1.9
3 -6 9 76.51 5.39
3 -6 9 67.45 5.27
3 -6 9 71.95 5.96
3 -6 10 32.38 3.81
3 -6 10 25.01 3.27
3 -6 10 31.34 3.94
3 6 11 108.86 5.95
3 -6 11 118.72 7.08
3 -6 11 111.84 6.44
3 -6 12 121.93 6.6
3 -6 12 119.19 6.16
3 -6 13 132.03 5.91
3 -6 13 119.5 5.46
3 -6 14 222.42 5.95
-3 7 14 168.55 6.34
-3 7 13 145.46 6.69
-3 7 12 143.27 7.26
-3 7 11 -0.26 1.57
-3 -7 11 1.24 1.13
-3 -7 10 158.07 7.6
-3 7 10 160.91 8.1
-3 -7 9 23.41 3.11
-3 7 9 27.07 3.49
-3 7 8 7.66 2.08
-3 -7 8 9.65 2.1
-3 -7 8 14.28 2.62
-3 -7 7 26.59 3.26
-3 -7 7 24.89 3.2
-3 7 7 23.39 3.15
-3 -7 6 9.27 1.96
-3 -7 6 6.66 1.7
-3 -7 5 115.13 6.26
-3 -7 5 112.18 5.98
-3 -7 4 80.44 4.97
-3 -7 3 315.23 9.61
-3 -7 3 316.3 9.21
-3 -7 2 619.76 13.43
-3 -7 2 600.01 12.71
-3 -7 1 1017.58 16.76
-3 -7 1 1018.83 17.48
-3 -7 0 290.83 9.53
-3 -7 -1 1151.27 16.91
-3 -7 -1 1126.58 18.99
-3 -7 -2 568.19 12.49
-3 -7 -3 798.52 15.63
3 -7 4 244.09 9.55
-3 -7 -4 249.16 9.17
3 -7 5 483.2 13.91
3 -7 5 486.78 12.76
-3 -7 -5 488.97 13.44
-3 -7 -6 315.58 11.37
3 -7 6 320.05 11.59
3 -7 7 154.56 8.39
-3 -7 -7 162.25 8.55
3 -7 8 44.53 4.66
3 -7 9 342.35 12.67
3 -7 10 6.22 2.22
3 -7 10 7.66 1.93
3 7 11 1.19 1.25
3 -7 11 2.06 1.2
3 -7 12 31.18 2.95
3 -7 12 29.59 3.27
3 -7 13 1.64 1.14
3 -7 13 1.79 1.1
-3 8 14 4.76 1.27
-3 8 13 11.21 1.98
-3 8 12 32.5 3.42
-3 8 11 12.14 2.57
-3 -8 11 18.21 2.57
-3 8 10 76.88 5.54
-3 -8 10 76.73 5.31
-3 -8 9 68.29 5.2
-3 8 9 69.81 5.33
-3 -8 8 57.18 4.8
-3 8 8 59.84 4.82
-3 -8 7 6.43 1.84
-3 -8 7 6.35 1.88
-3 -8 6 171.13 8.1
-3 -8 6 172.82 7.88
-3 -8 5 24.13 3.1
-3 -8 5 24.93 3.02
-3 8 5 19.36 2.82
-3 -8 4 67.92 4.94
-3 -8 4 69.63 4.79
-3 8 4 65.58 4.61
-3 -8 4 68.17 5.1
-3 -8 3 270.66 9.51
-3 -8 3 273.1 9.36
-3 -8 3 270.73 9.19
-3 8 3 267.78 9.06
-3 -8 3 267.88 9.74
-3 -8 2 409.99 11.28
-3 -8 2 400.19 11.21
-3 -8 2 407.61 11.89
-3 -8 1 53.64 4.25
-3 -8 1 59.66 4.43
-3 -8 0 151.25 7.16
3 -8 1 2.42 1.55
-3 -8 -1 1.96 1.06
-3 8 -1 2.44 1.5
-3 -8 -2 30.62 3.07
-3 8 -2 32.01 3.25
-3 -8 -2 26.12 3.32
3 -8 2 36.88 3.82
-3 -8 -3 69.69 4.87
-3 8 -3 67.13 4.56
3 -8 3 71.47 5.23
3 -8 4 145.63 7.69
-3 8 -4 161.53 6.98
3 -8 4 163.01 7.78
-3 -8 -4 159.77 7.65
3 -8 5 20.42 3
-3 -8 -5 17.31 2.77
3 -8 5 19.99 3.15
3 -8 6 9.86 2.38
-3 -8 -6 3.85 1.69
3 -8 7 4.8 1.82
3 -8 8 72.46 6
3 -8 9 114.61 7.38
3 -8 10 2.05 1.74
3 8 11 1.11 1.11
3 -8 11 1.65 1.49
3 8 12 60.47 3.64
3 -8 12 62.62 4.36
3 -8 13 1.84 1.11
-3 9 13 265.25 7.44
-3 9 12 56.32 4.02
-3 9 11 255.13 9.07
-3 -9 11 250.55 8.6
-3 9 10 45.42 4.14
-3 -9 10 49.15 4.22
-3 9 9 137.14 7.05
-3 -9 9 129.69 7.08
-3 9 8 23.99 3.28
-3 -9 8 24.05 3.24
-3 -9 7 17.89 2.89
-3 -9 6 384.08 12.37
-3 -9 6 399.73 12.38
-3 -9 5 206.36 8.99
-3 9 5 209.66 8.4
-3 -9 5 209.48 8.69
-3 -9 4 61.97 4.92
-3 -9 4 62.36 4.67
-3 -9 3 412.39 11.85
-3 -9 3 423.03 12.26
-3 9 3 412.24 11.76
-3 -9 3 438.19 13.23
-3 -9 3 426.43 12.37
-3 -9 2 776.35 16.37
-3 -9 2 785.82 16.19
-3 9 2 777.26 15.97
-3 -9 2 763.01 16.61
-3 -9 2 783.42 17.55
-3 -9 1 792.8 16.14
-3 -9 1 807.26 16.51
-3 9 1 832.44 16.45
-3 -9 1 801.26 17.14
-3 -9 1 811.87 17.8
3 -9 0 764.43 17.46
-3 9 0 723.54 15.3
-3 -9 0 722.55 16.48
-3 -9 0 708.63 15.87
-3 9 -1 609.36 14.01
3 -9 1 613.79 15.61
-3 -9 -1 587.28 14.71
-3 9 -2 402.03 11.36
3 -9 2 401.79 12.67
-3 -9 -2 401.27 12.44
3 -9 3 690.17 16.48
-3 9 -3 732.11 15.26
3 -9 3 736.71 17.2
-3 -9 -3 671.94 16.6
-3 -9 -4 486.49 13.61
-3 -9 -4 444.36 13.94
3 -9 4 490.43 14.12
-3 9 -4 487.5 12.4
3 -9 4 491.46 14
-3 -9 -5 1161.43 21.95
3 -9 5 1145.25 22.09
-3 9 -5 1144.17 18.69
3 -9 5 1139.1 21.21
3 -9 6 187.68 8.36
3 -9 6 182.05 9.13
3 -9 7 397.76 13.57
3 -9 8 221.51 10.16
3 -9 9 121.95 7.45
3 -9 10 55.9 4.87
3 9 11 122.4 5.74
3 -9 11 128.27 6.52
3 9 12 7.62 1.46
3 -9 12 12.84 1.95
-3 10 12 1.67 1.19
-3 10 11 1.23 1.11
-3 -10 11 0.55 0.93
-3 10 10 6 1.66
-3 -10 10 6.46 1.77
-3 10 9 2.3 1.26
-3 -10 9 0.92 1.25
-3 -10 8 2.81 1.36
-3 -10 7 11.08 2.44
-3 -10 6 22.53 3.18
-3 -10 5 146.05 7.75
-3 10 5 140.2 6.98
-3 -10 5 137.35 7.2
-3 10 4 52.54 4.43
-3 -10 4 50.34 4.32
-3 -10 4 45.91 4.39
-3 -10 3 35.67 3.6
-3 -10 3 39.12 4.18
-3 10 3 36.98 3.74
-3 -10 3 37 3.96
-3 -10 3 37.25 3.96
-3 -10 2 130.59 6.94
-3 10 2 143.65 7.26
-3 -10 2 141.79 7.67
-3 -10 2 154.33 8.11
-3 -10 2 151.41 7.54
-3 -10 1 407.41 11.97
-3 10 1 413.95 12.24
-3 -10 1 409.54 13.02
-3 -10 1 421.18 13.31
-3 -10 1 395.31 11.89
3 -10 0 1.02 1.6
-3 -10 0 1.32 1.26
-3 10 0 1.36 1.36
-3 -10 0 1.17 1.43
-3 -10 0 0.03 1.38
-3 10 -1 405.73 12.02
-3 -10 -1 377.94 12.83
3 -10 1 402.61 13.25
-3 -10 -1 407.52 12.4
-3 -10 -2 21.73 3.28
3 -10 2 15.74 2.64
-3 10 -2 18.48 2.79
3 -10 2 18.65 3.1
3 -10 3 54.55 4.78
-3 10 -3 48.54 4.24
-3 -10 -3 42.12 4.48
3 -10 3 49.75 4.75
3 -10 4 43.53 4.37
-3 10 -4 43.78 3.96
3 -10 4 41.34 4.29
3 -10 5 307.91 11.55
-3 10 -5 319.89 10.1
3 -10 5 320.25 11.39
3 -10 6 58.54 5.22
3 -10 6 59.76 4.88
3 -10 7 96.67 6.64
3 -10 7 92.34 5.67
3 -10 8 27.31 3.68
3 -10 9 19.07 3
3 -10 10 42.37 4
3 10 11 25.95 2.55
3 -10 11 29.6 2.98
3 -10 12 17.3 2
-3 11 11 87.06 4.27
-3 -11 11 93.79 4.62
-3 -11 10 34.09 3.21
-3 -11 9 92.04 5.67
-3 -11 8 70.36 5.21
-3 -11 7 4.68 1.77
-3 -11 6 256.4 10.37
-3 11 5 21.54 2.88
-3 -11 5 31.94 3.8
-3 11 4 635.91 15.23
-3 -11 4 634.44 16.28
-3 11 3 63 4.98
-3 -11 3 61.4 5.36
-3 -11 3 58.05 4.99
-3 11 2 588.84 14.91
-3 -11 2 612.94 16.56
-3 -11 2 614.23 15.49
-3 11 1 274.97 10.24
-3 -11 1 268.49 10.08
-3 -11 1 267.54 10.99
-3 -11 1 279.47 11.21
-3 11 0 620.26 15.24
-3 -11 0 635.79 16.88
-3 11 -1 392.41 12.1
3 -11 1 374.46 13.08
-3 -11 -1 374.64 13.04
-3 11 -2 761.47 16.6
3 -11 2 748.79 18.4
3 -11 3 550.83 14.56
-3 11 -3 575.42 14.3
3 -11 3 591.7 16.09
-3 11 -4 499.9 13.03
3 -11 4 511.25 14.8
3 -11 4 498.47 14.14
3 -11 5 116.17 7.03
3 -11 5 121 7.1
-3 11 -5 119.7 6.26
3 -11 6 119.97 7.15
3 -11 6 127.3 6.97
3 -11 7 327.79 11.57
3 -11 8 12.72 2.43
3 -11 9 127.98 6.58
3 -11 10 6.91 1.68
3 11 11 53.61 3.18
3 -11 11 68.21 3.82
-3 -12 11 5.68 1.11
-3 -12 10 82.34 4.55
-3 -12 9 162.03 7.06
-3 -12 8 97.23 5.84
-3 -12 7 114.63 6.65
-3 -12 6 2.01 1.45
-3 12 5 471.32 12.55
-3 -12 5 473.4 13.96
-3 12 4 210.17 8.74
-3 -12 4 218.24 9.52
-3 12 3 936.52 18.69
-3 -12 3 962.2 19.72
-3 -12 2 9.09 2.13
-3 12 2 5.49 2.01
-3 -12 2 3.87 1.78
-3 12 1 587.24 15.03
-3 -12 1 591.41 16.36
-3 -12 1 583.58 14.92
-3 12 0 32.65 3.77
-3 -12 0 30.9 3.96
-3 12 -1 549.65 14.4
-3 -12 -1 560.35 15.93
3 -12 2 15.89 3.01
-3 12 -2 13.88 2.53
-3 -12 -2 13.91 2.89
-3 12 -3 728.92 16.06
3 -12 3 733.5 17.98
-3 12 -4 58.75 4.55
3 -12 4 52.44 4.79
3 -12 4 53.74 4.53
3 -12 5 125.53 7.14
-3 12 -5 117.32 6
3 -12 5 119.95 6.69
3 -12 6 5.72 1.86
3 -12 7 51.31 4.28
3 -12 8 8.81 1.91
3 -12 9 31.63 2.95
3 12 10 5.31 1.33
3 -12 10 8.27 1.53
-3 -13 10 37.83 2.72
-3 -13 9 1.8 1
-3 -13 8 291.51 9.38
-3 -13 7 41.89 3.88
-3 -13 6 348.88 11.4
-3 -13 5 8.82 2.13
-3 13 5 8.27 1.97
-3 13 4 603.46 14.24
-3 -13 4 595.68 15.39
-3 13 3 265.91 9.78
-3 -13 3 260.9 10.19
-3 13 2 666.67 15.73
-3 -13 2 685.3 17.37
-3 -13 2 655.5 15.84
-3 13 1 212.99 9
-3 -13 1 220.96 8.99
-3 -13 1 235.78 10.24
-3 13 0 635.76 15.54
-3 -13 0 625.25 16.62
-3 13 -1 143.85 7.39
-3 -13 -1 135.09 7.78
-3 13 -2 230.2 9.07
-3 -13 -2 241.01 10.22
-3 13 -3 80.55 5.29
-3 -13 -3 76.56 5.75
-3 13 -4 92.34 5.39
-3 -13 -4 89.75 6.16
-3 13 -5 39.41 3.36
3 -13 6 32.75 3.17
3 -13 7 2.46 1.17
3 -13 8 0.73 0.86
3 -13 9 28.93 2.26
-3 -14 9 68.97 3.6
-3 -14 8 171.58 6.36
-3 -14 7 412.34 10.7
-3 -14 6 127.66 6.34
-3 14 5 272.1 8.18
-3 -14 5 258.59 9.27
-3 14 4 28.79 3.04
-3 -14 4 31.41 3.39
-3 14 3 440.68 11.86
-3 -14 3 461.28 12.56
-3 14 2 34.54 3.58
-3 -14 2 35.31 3.51
-3 14 1 1017.31 18.6
-3 -14 1 1024.72 17.78
-3 -14 1 1020.32 20.2
-3 14 0 5.11 1.83
-3 -14 0 2.09 1.5
-3 14 -1 593.51 14.12
-3 -14 -1 605.18 15.37
-3 14 -2 93.47 5.56
-3 -14 -2 95.07 6.08
-3 14 -3 590.27 13.17
-3 -14 -3 586.05 14.54
-3 14 -4 236.6 7.92
-3 -14 -4 239.75 9.05
-3 14 -5 397.68 9.45
-3 -14 -5 409.8 11.29
-3 -14 -6 44.17 3.56
-3 -14 -7 20.88 2.35
-3 -14 -8 155.68 5.41
-3 -15 7 136.61 5.28
-3 -15 6 311.63 8.56
-3 -15 5 247.2 7.98
-3 15 4 453.74 10.1
-3 -15 4 446.28 11
-3 15 3 96.91 5.09
-3 -15 3 98.05 5.19
-3 15 2 395.92 10.54
-3 -15 2 393.17 10.12
-3 15 1 3.02 1.4
-3 15 0 230.3 8.22
-3 15 -1 2.54 1.33
-3 -15 -1 0.36 1.18
-3 15 -2 269.61 8.45
-3 -15 -2 267.82 9.1
-3 15 -3 12.13 1.93
-3 -15 -3 11.3 1.96
-3 15 -4 72.96 3.94
-3 -15 -4 73.22 4.44
-3 15 -5 154.73 5.03
-3 -15 -5 161.7 6.17
-3 -15 -6 -0.3 0.78
-3 -16 5 174.17 5.43
-3 -16 4 -0.24 0.94
-3 16 3 439.13 8.96
-3 -16 3 447.68 8.97
-3 16 2 0.97 0.95
-3 16 1 126.07 5.32
-3 16 0 153.54 5.89
-3 16 -1 452.12 9.85
-3 16 -2 132.72 5.16
-3 16 -3 82.89 3.84
-3 -16 -3 85.63 4.25
-3 -16 -4 192.82 5.9
-4 0 15 1.79 1.22
-4 0 14 436.78 11.85
-4 0 13 -2.25 1.66
-4 0 12 2.51 1.96
-4 0 11 2.76 1.85
-4 0 10 76.1 5.81
-4 0 10 85.71 5.71
-4 0 9 -0.59 1.59
-4 0 9 2.02 1.31
-4 0 8 467.04 13
-4 0 8 461.16 11.8
-4 0 7 6.83 1.91
-4 0 7 0.15 0.74
-4 0 6 2005.88 21.76
-4 0 5 1.79 0.84
-4 0 4 2285.87 20.85
-4 0 3 1.87 0.81
-4 0 2 5157.35 31.24
-4 0 1 0.85 0.77
-4 0 0 3193.48 27.12
-4 0 -1 1.37 0.95
-4 0 -2 2526.98 25.7
-4 0 -3 0.01 0.89
-4 0 -4 1118.65 18.25
-4 0 -5 2.03 1.32
-4 0 -6 780.92 16.55
4 0 6 774.85 16.26
-4 0 -7 0.38 1.19
4 0 7 1.4 1.71
-4 0 -8 119.31 6.99
4 0 8 116.76 7.14
-4 0 -9 2.28 1.81
4 0 9 0.09 1.52
4 0 10 5.11 2.12
4 0 11 -0.35 1.48
4 0 12 154.54 7.74
4 0 13 0.79 1.26
4 0 14 8.28 1.62
-4 -1 15 197.29 6.82
-4 1 15 194.29 6.78
-4 -1 14 51.81 4.2
-4 1 14 50.49 4.21
-4 1 13 351 11.63
-4 -1 13 340.5 11.5
-4 1 12 53.58 5.11
-4 -1 12 58.59 5.21
-4 -1 11 173.39 8.93
-4 1 11 179.6 8.97
-4 -1 10 589.2 15.89
-4 1 10 559.26 15.39
-4 -1 10 562.44 14.92
-4 -1 10 578.34 14.53
-4 -1 9 116.61 7.03
-4 1 9 121.17 7.03
-4 -1 9 118.03 6.85
-4 -1 9 118.06 6.62
-4 -1 8 16.86 2.92
-4 1 8 18.01 2.9
-4 -1 8 17.44 2.5
-4 -1 7 1.5 0.93
-4 -1 7 1.77 1.52
-4 1 6 347.54 8.68
-4 -1 6 344 9.37
-4 -1 5 117.28 5.22
-4 1 5 125.61 4.93
-4 -1 4 140.49 5.69
-4 1 4 131.51 4.73
-4 -1 3 928.07 13.78
-4 1 3 859.61 11.71
-4 1 2 142.7 4.79
-4 -1 2 130.13 5.29
-4 -1 1 1557.42 18.55
-4 1 1 1560.05 16.31
-4 -1 0 64.68 3.93
-4 -1 -1 1941.32 22
-4 1 -1 1920.43 21.57
-4 -1 -2 43.23 3.48
-4 1 -2 42.53 3.43
-4 -1 -3 1881.81 23.03
-4 1 -3 1864.02 22.68
-4 -1 -4 74.76 4.93
-4 1 -4 75.2 4.77
-4 -1 -5 1837.42 25.3
-4 1 -5 1778.73 23.79
-4 -1 -6 253.42 9.86
-4 1 -6 242.11 9.11
4 -1 6 248.58 9.31
4 1 6 239.17 9.12
-4 -1 -7 948.31 19.71
-4 1 -7 922.71 18.25
4 -1 7 914.65 18.56
4 1 7 923.21 18.54
-4 -1 -8 30.43 3.83
-4 1 -8 28.81 3.53
4 -1 8 27.38 3.66
4 1 8 29.53 3.8
4 1 9 561.28 15.78
4 -1 9 555.68 15.83
4 1 10 194.01 9.43
4 -1 10 193.03 9.38
4 1 11 9.51 2.47
4 -1 11 10.7 2.54
4 1 12 111.33 6.58
4 -1 12 108.45 6.53
4 -1 13 6.89 1.82
4 1 13 4.41 1.73
4 -1 14 136.88 5.55
4 1 14 135.56 5.54
-4 -2 15 2.88 1.2
-4 2 15 3.64 1.31
-4 -2 14 373.87 10.75
-4 2 14 364.49 10.63
-4 -2 13 0.88 1.49
-4 2 13 1.64 1.55
-4 2 12 130.79 7.5
-4 -2 12 142.61 7.84
-4 2 11 74.67 5.79
-4 -2 11 68.47 4.96
-4 -2 11 72.57 5.83
-4 2 10 27.29 3.65
-4 -2 10 23 3.51
-4 -2 10 22.72 3.16
-4 -2 9 27.31 3.58
-4 2 9 26.32 3.52
-4 -2 9 26.81 3.42
-4 -2 9 26.78 3.38
-4 -2 8 344.68 11.52
-4 2 8 348.91 11.1
-4 -2 8 361.41 11.06
-4 -2 8 368.75 11.91
-4 -2 7 135.69 6.89
-4 2 7 125.6 6.43
-4 -2 7 132.61 6.39
-4 -2 6 806.88 14.9
-4 -2 5 324.53 9.06
-4 -2 4 2180.42 22.89
-4 -2 3 154.37 6.03
-4 2 2 2312.05 17.25
-4 -2 2 2285.05 23.35
-4 -2 1 91.3 4.54
-4 -2 1 98.59 4.98
-4 2 1 96.17 3.71
-4 -2 0 1893.54 21.23
-4 2 0 1978.17 17.47
-4 -2 -1 1344.59 18.37
-4 -2 -2 4549.63 34.88
-4 2 -2 4560.17 34.23
-4 -2 -3 198.56 7.76
-4 2 -3 193.3 7.33
-4 -2 -4 771.31 16.01
-4 2 -4 787.9 15.24
-4 -2 -5 9.24 2.03
-4 2 -5 9.48 1.93
-4 -2 -6 559.4 14.72
-4 2 -6 542.77 13.43
4 -2 6 554.14 13.63
4 2 6 522.84 13.41
4 -2 7 10.33 2.34
-4 -2 -7 11.16 2.48
-4 2 -7 11.71 2.22
4 -2 7 12.13 2.46
4 2 7 10.77 2.4
-4 -2 -8 129.77 7.77
4 -2 8 140.03 7.28
4 -2 8 141.89 7.85
4 2 8 131.28 7.51
4 2 9 159.56 8.43
4 -2 9 162.11 7.94
4 -2 9 152.76 8.33
4 -2 10 17.66 2.78
4 2 10 14.05 2.96
4 -2 10 13.8 2.8
4 2 11 54.19 4.85
4 -2 11 48.74 4.65
4 -2 12 1.22 1.45
4 2 12 0.62 1.36
4 -2 12 0.21 1.4
4 -2 13 91.26 5.34
4 2 13 98.29 5.45
4 -2 14 299.79 7.92
4 2 14 297.84 7.83
-4 3 15 44.04 3.18
-4 3 14 323.03 9.8
-4 -3 14 330.2 9.82
-4 3 13 112.26 6.46
-4 -3 13 109.31 6.42
-4 3 12 852.86 18.52
-4 -3 12 861.18 18.81
-4 3 11 24.04 3.54
-4 -3 11 20.64 2.9
-4 -3 11 22.98 3.41
-4 3 10 438.06 13.4
-4 -3 10 436.69 12.8
-4 -3 10 460.06 14.12
-4 3 9 57.2 4.9
-4 -3 9 52.59 4.68
-4 -3 9 56.08 4.83
-4 -3 9 56.53 5.06
-4 3 8 1093.99 19.52
-4 -3 8 1102.12 19.87
-4 -3 8 1112.19 20.53
-4 -3 8 1041.41 20.2
-4 3 7 31.71 3.37
-4 -3 7 35.22 3.79
-4 -3 7 33.28 3.42
-4 -3 7 33.93 3.69
-4 -3 6 1298.5 21.41
-4 -3 6 1274.41 19.39
-4 -3 6 1325.08 20.73
-4 -3 5 296.97 9.05
-4 -3 4 312.83 9.11
-4 -3 3 186.78 6.96
-4 -3 2 414.01 10.49
-4 -3 1 1543.56 18.51
-4 -3 1 1606.95 20.93
-4 -3 0 37.2 3.08
-4 -3 0 38.35 3.42
-4 -3 -1 802.73 14.37
-4 -3 -2 138.63 6.3
-4 -3 -3 3405.15 32.86
-4 3 -3 3402.97 30.41
-4 -3 -4 57.85 4.51
-4 3 -4 67.07 4.47
-4 -3 -5 506.61 13.64
-4 3 -5 509.51 12.43
-4 -3 -6 130.87 7.31
-4 3 -6 127.17 6.42
4 -3 6 137.36 7.08
4 -3 6 116.3 6.48
4 3 6 118.87 6.49
-4 -3 -7 297.65 11.43
4 -3 7 319.11 11.01
4 -3 7 284.59 10.42
4 3 7 305.38 10.64
-4 -3 -8 622.35 17.05
4 -3 8 633.56 15.87
4 -3 8 635.53 16.39
4 3 8 642.39 16.26
4 -3 9 61.01 5.02
4 3 9 64.23 5.34
4 -3 9 58.8 5.22
4 -3 10 324.41 11.16
4 3 10 321.04 11.62
4 -3 10 318.55 11.72
4 -3 11 6.22 1.86
4 3 11 6.22 2.03
4 -3 11 9.16 2.25
4 -3 12 262.29 8.31
4 -3 12 268.21 9.79
4 3 12 258.83 9.33
4 -3 12 262.6 9.51
4 -3 13 43.93 3.63
4 3 13 42.45 3.55
4 -3 14 106.14 4.53
4 3 14 103.79 4.37
-4 4 15 2.69 1.08
-4 4 14 28.78 2.97
-4 -4 14 27.91 2.89
-4 4 13 27.67 3.25
-4 -4 13 24.92 3.13
-4 -4 12 7.28 2.23
-4 4 12 6.86 2.14
-4 4 11 263.49 10.43
-4 -4 11 259.34 9.43
-4 -4 11 281.06 11
-4 4 10 124.57 7.2
-4 -4 10 122.6 6.82
-4 -4 10 127.04 7.49
-4 4 9 97.77 6.23
-4 -4 9 96.52 6.29
-4 -4 9 96.77 6.37
-4 -4 9 93.28 6.37
-4 4 8 192.82 8.29
-4 -4 8 200.74 8.79
-4 -4 8 204.12 8.96
-4 -4 8 197.24 8.93
-4 4 7 606.67 13.91
-4 -4 7 624.81 15.34
-4 -4 7 613.34 15.1
-4 -4 7 619.67 14.79
-4 -4 6 362.6 11.43
-4 -4 6 361.55 10.79
-4 -4 6 376.58 11.37
-4 -4 5 223.86 8.25
-4 -4 4 346.26 10.04
-4 -4 3 449.24 11.35
-4 -4 2 933.38 16.5
-4 -4 1 224.24 7.15
-4 -4 1 225.46 6.28
-4 -4 1 224.94 8.25
-4 -4 0 596.34 12.16
-4 -4 0 603.06 13.65
-4 -4 -1 199.3 7.32
-4 -4 -2 24.13 2.82
-4 -4 -3 261.17 9.27
-4 -4 -4 352.67 11.24
-4 -4 -5 38.45 3.95
4 -4 5 38.2 3.63
4 4 5 36.28 3.55
4 -4 6 2.47 1.79
-4 -4 -6 1.83 1.36
4 -4 6 4.75 1.75
4 4 6 3.24 1.73
-4 -4 -7 141.07 8.02
4 -4 7 146.2 7.86
4 -4 7 148.33 7.6
4 4 7 151.62 7.62
4 -4 8 25.76 3.6
-4 -4 -8 20.13 3.34
4 -4 8 22.44 3.23
4 4 8 21.16 3.18
4 -4 9 289.45 11.01
4 4 9 283.8 10.8
4 -4 9 271.25 10.77
4 -4 10 16.19 2.86
4 4 10 21.04 3.1
4 -4 10 15.91 2.86
4 -4 11 326.04 10.61
4 -4 11 315.75 11.07
4 4 11 324.6 10.82
4 -4 11 314.13 10.8
4 -4 12 36.66 3.33
4 -4 12 33.07 3.41
4 -4 13 355.32 8.14
4 -4 13 372.65 9.48
4 4 13 370.16 9.44
4 -4 14 52.46 2.92
-4 5 14 210.1 7.1
-4 5 13 2.89 1.41
-4 5 12 648.85 15.11
-4 -5 12 628.55 15.52
-4 5 11 29.96 3.61
-4 -5 11 22.93 2.94
-4 -5 11 33.09 3.96
-4 5 10 814.6 17.68
-4 -5 10 779.57 17.16
-4 -5 10 790.9 18.53
-4 5 9 47.39 4.4
-4 -5 9 47.1 4.39
-4 -5 9 51.67 4.88
-4 5 8 2531.73 29.54
-4 -5 8 2521.81 31.98
-4 -5 8 2541.74 31.55
-4 -5 8 2533.2 32.24
-4 -5 7 104.48 6.42
-4 -5 7 102.46 6.21
-4 -5 7 107.42 6.6
-4 -5 6 828.97 17.47
-4 -5 6 804.27 16.69
-4 -5 6 838.29 17.5
-4 -5 5 259.91 9.5
-4 -5 5 256.93 9.19
-4 -5 5 273.35 9.81
-4 -5 4 1646.55 22.94
-4 -5 3 693.83 14.69
-4 -5 2 405.81 11.47
-4 -5 2 409.18 9.16
-4 -5 1 569.6 11.43
-4 -5 1 561 11.02
-4 -5 1 562.67 13.62
-4 -5 0 169.32 6.6
-4 -5 0 186.24 7.92
-4 -5 -1 1066.01 17.16
-4 -5 -2 8.37 1.84
-4 -5 -3 4.25 1.44
-4 -5 -4 206.61 8.78
-4 -5 -5 372.45 12.2
4 -5 5 365.46 10.89
4 5 5 370.75 10.81
-4 -5 -6 431.21 13.58
4 -5 6 410.85 13.04
4 -5 6 412.8 12.02
4 5 6 431.86 12.09
-4 -5 -7 198.5 9.58
4 -5 7 204.57 9.3
4 -5 7 189.1 8.55
4 5 7 196.56 8.58
4 -5 8 604.47 16.2
4 5 8 626.51 15.57
4 -5 8 591.17 15.38
4 -5 9 108.24 6.97
4 5 9 95.85 6.25
4 -5 9 98.72 6.38
4 -5 10 291.45 10.86
4 -5 10 291.36 10.49
4 5 10 290.66 10.25
4 -5 10 294.58 10.54
4 -5 11 0.04 1.37
4 -5 11 3.53 1.62
4 5 11 3.46 1.47
4 -5 11 1.25 1.23
4 -5 12 510.03 11.77
4 -5 12 527.56 12.06
4 5 13 182.15 5.99
4 -5 13 181.79 6.08
4 -5 13 173.41 5.68
-4 6 14 26.42 2.49
-4 6 13 145.66 6.39
-4 6 12 8.27 2
-4 -6 12 7.9 1.73
-4 -6 11 29.29 3.32
-4 6 11 31.28 3.62
-4 -6 11 29.9 3.72
-4 -6 10 2.05 1.93
-4 6 10 6.48 1.91
-4 -6 10 3.76 1.44
-4 6 9 472.59 13.14
-4 -6 9 467.72 13.64
-4 -6 9 492.12 14.68
-4 -6 8 21.14 3.13
-4 6 8 19.46 2.95
-4 -6 8 18.6 3.04
-4 -6 8 26.77 3.64
-4 -6 7 116.01 6.84
-4 -6 7 112.24 6.76
-4 -6 7 119.38 7.09
-4 -6 6 170.68 8.12
-4 -6 6 173.36 8.07
-4 -6 5 174.62 8
-4 6 5 159.28 7.12
-4 -6 5 162.26 7.61
-4 -6 4 220.75 8.75
-4 -6 4 203.63 8.48
-4 6 4 202.38 7.9
-4 -6 3 93.05 5.64
-4 -6 3 92.67 5.55
-4 -6 3 80.01 4.39
-4 -6 2 4.95 1.23
-4 -6 2 1.65 1.07
-4 -6 1 21.61 2.42
-4 -6 1 21.56 2.87
-4 -6 0 63.48 4.18
-4 -6 0 59.56 4.75
-4 -6 -1 1.12 0.84
-4 -6 -1 0.84 1.1
-4 -6 -2 20.22 2.74
-4 -6 -3 229.2 9.07
-4 6 -3 220.11 7.98
-4 -6 -4 67.51 5.18
-4 6 -4 65.68 4.43
-4 -6 -5 416.37 13.16
4 -6 5 437.71 13.47
-4 -6 -6 182.52 9.1
4 -6 6 198.95 9.28
-4 -6 -7 360.18 13.1
4 -6 7 376.43 13.03
4 -6 8 278.37 11.23
4 -6 8 266.64 9.94
4 -6 9 653.88 15.24
4 -6 9 691.75 15.73
4 -6 9 675.4 17.22
4 -6 10 57.7 4.97
4 -6 10 56.39 4.47
4 -6 10 60.32 4.54
4 -6 11 254.81 9.3
4 -6 11 240.48 8.3
4 -6 12 221.14 7.6
4 -6 12 211.65 6.9
4 6 12 220.99 7.15
4 -6 13 155.18 5.21
-4 7 13 10.57 1.75
-4 7 12 327.93 9.66
-4 -7 12 329.25 9.1
-4 7 11 9.07 2.1
-4 -7 11 7.21 1.76
-4 -7 10 865.75 17.77
-4 7 10 890.38 17.36
-4 -7 9 25.34 3.33
-4 7 9 24.39 3.11
-4 -7 8 140.05 7.57
-4 -7 7 9.16 2.09
-4 -7 7 5.32 1.61
-4 -7 6 264.9 10.23
-4 -7 6 271.28 10.41
-4 -7 5 66.57 5.13
-4 7 5 62.98 4.74
-4 -7 5 64.96 5.01
-4 -7 4 683.87 15.64
-4 -7 4 669.05 15.83
-4 7 4 672.47 14.83
-4 -7 3 237.07 9.08
-4 -7 3 244.33 9.49
-4 7 3 229.07 8.66
-4 -7 3 236.85 9.08
-4 -7 2 56.32 4.64
-4 -7 2 57.83 4.46
-4 7 2 56.09 4.28
-4 -7 2 61.72 4.26
-4 -7 2 56.69 4.47
-4 7 1 62.24 4.53
-4 -7 1 60.13 4.29
-4 -7 1 64.39 4.76
-4 -7 1 59.77 4.86
-4 7 0 61.77 4.47
-4 -7 0 62.87 5.05
-4 -7 -1 266.13 9
-4 7 -1 258.31 9.04
-4 -7 -1 252.23 10.18
-4 -7 -2 35.78 3.64
-4 7 -2 30.13 3.27
-4 -7 -2 33 3.86
-4 -7 -3 101.81 6.22
-4 7 -3 82.17 5.15
-4 -7 -4 24.36 3.29
-4 7 -4 17.46 2.65
-4 -7 -5 73.57 5.76
4 -7 5 73 5.75
-4 -7 -6 47.86 4.83
4 -7 6 38.07 4.31
4 -7 7 22.72 3.6
4 -7 8 59.91 5.49
4 -7 9 3.54 1.86
4 -7 10 171.74 8.24
4 -7 11 123.98 6.36
4 -7 12 120.07 5.42
-4 8 13 168.42 5.49
-4 8 12 106.6 5.05
-4 -8 12 106.41 4.97
-4 8 11 252.02 8.51
-4 -8 11 240.58 8.54
-4 -8 10 371.76 11.46
-4 8 10 381.44 10.79
-4 -8 9 42 4.11
-4 -8 8 165.33 8.24
-4 -8 7 259.04 10.33
-4 -8 6 25.85 3.49
-4 -8 6 22.16 3.15
-4 -8 5 7.17 1.95
-4 -8 5 6.67 2.01
-4 8 5 6.79 1.93
-4 -8 4 5.83 1.8
-4 8 4 1.12 1.3
-4 -8 3 2.6 1.38
-4 -8 3 5.04 1.77
-4 -8 3 4.05 1.38
-4 8 3 1.42 1.44
-4 -8 3 0.25 1.23
-4 -8 2 36.13 3.69
-4 8 2 36.4 3.71
-4 -8 2 35.5 3.85
-4 -8 2 37.44 3.64
-4 -8 2 39.03 4
-4 -8 1 173.48 8.4
-4 -8 1 171.98 7.54
-4 8 1 166.52 7.57
-4 -8 1 168.86 7.73
-4 -8 1 168.16 7.95
-4 8 0 191.21 8.07
-4 -8 0 179.41 8.09
-4 -8 0 183.28 8.34
-4 -8 0 186.9 8.94
-4 8 -1 271.87 9.55
-4 -8 -1 259.21 10.66
-4 8 -2 225.04 8.69
-4 -8 -2 215.98 9.91
-4 -8 -3 563.63 14.83
-4 8 -3 534.05 13.28
-4 -8 -4 738.18 17.62
-4 8 -4 703.12 14.94
4 -8 4 757.14 17.99
-4 -8 -5 861.25 19.55
4 -8 5 878.06 19.65
4 -8 6 322.63 12.14
4 -8 7 773 18.85
4 -8 8 429.06 13.84
4 -8 9 378.39 12.6
4 -8 10 307.92 10.56
4 -8 11 342.25 9.9
4 -8 12 94.76 4.49
-4 -9 12 15.33 1.89
-4 -9 11 103.84 5.33
-4 -9 10 46.34 4.02
-4 -9 9 103.81 6.32
-4 -9 8 325.59 11.45
-4 -9 7 69.96 5.44
-4 -9 6 200.92 9.17
-4 -9 5 15.81 2.82
-4 9 5 16.96 2.53
-4 -9 4 31.31 3.71
-4 9 4 32.87 3.66
-4 -9 4 31.88 3.68
-4 -9 3 6.1 1.96
-4 -9 3 1.45 1.29
-4 -9 3 2.76 1.53
-4 9 3 2.48 1.42
-4 -9 3 1.55 1.2
-4 -9 2 126.83 6.83
-4 -9 2 119.89 7.09
-4 9 2 118.86 6.72
-4 -9 2 118.16 6.77
-4 -9 2 111.17 6.79
-4 -9 1 -0.39 1.16
-4 -9 1 1.93 1.76
-4 -9 1 2.45 1.46
-4 -9 0 -0.03 1.41
-4 9 0 4.57 1.84
-4 -9 0 2 1.5
-4 -9 0 1.98 1.31
-4 9 -1 62.39 4.87
-4 -9 -1 63.56 5.26
-4 -9 -1 63.88 5.46
-4 9 -2 18.4 2.78
-4 -9 -2 16.91 3.06
-4 9 -3 186.46 8.06
4 -9 3 183.37 8.87
-4 -9 -3 161.21 8.96
-4 9 -4 26.81 3.33
4 -9 4 24.88 3.46
4 -9 5 12.61 2.85
-4 9 -5 10.73 2.23
4 -9 6 0.83 1.43
4 -9 7 10.9 2.61
4 -9 8 33.52 4.04
4 -9 9 3.57 1.81
4 -9 10 2.23 1.36
4 -9 11 2.18 1.17
4 -9 12 0.84 0.72
-4 -10 11 133.94 5.62
-4 -10 10 80.69 4.92
-4 -10 9 102.65 6.03
-4 -10 8 93.39 5.99
-4 -10 7 34.4 3.87
-4 -10 6 237.23 9.95
-4 -10 5 3.6 1.68
-4 10 5 2.18 1.43
-4 -10 4 101.15 6.49
-4 10 4 104.81 6.29
-4 -10 3 20.17 2.96
-4 10 3 19.75 2.98
-4 -10 3 18.17 3
-4 -10 2 0.19 1.44
-4 -10 2 3.22 1.59
-4 10 2 2.81 1.68
-4 -10 2 1.09 1.19
-4 -10 1 284.83 10.99
-4 10 1 313.21 10.92
-4 -10 1 303.34 11.38
-4 -10 1 288.58 11.19
-4 -10 1 324.17 10.7
-4 -10 0 5.14 1.79
-4 -10 0 3.49 1.66
-4 -10 0 3.23 1.55
-4 10 -1 553.84 14.4
-4 -10 -1 533.52 15.21
-4 10 -2 194.11 8.48
4 -10 2 211.7 9.42
-4 10 -3 396.49 11.82
4 -10 3 409.63 13.04
-4 10 -4 70.31 4.99
4 -10 4 75.13 5.77
-4 10 -5 472.6 12.06
4 -10 5 483.55 14.39
4 -10 6 634.66 16.5
4 -10 7 347.92 11.97
4 -10 8 329.03 11.2
4 -10 9 472.84 12.48
4 -10 10 455.78 11.01
4 -10 11 212.68 6.45
-4 -11 11 349.55 8.14
-4 -11 10 0.9 0.96
-4 -11 9 525.72 12.74
-4 -11 8 4.61 1.67
-4 -11 7 406.44 12.41
-4 -11 6 1.46 1.47
-4 11 5 359.62 10.97
-4 -11 5 370.51 12.26
-4 -11 4 22.24 3.16
-4 11 4 18.31 2.82
-4 11 3 93.08 6.03
-4 -11 3 94.05 6.15
-4 -11 2 19.3 2.9
-4 11 2 18.69 2.97
-4 -11 2 19.52 3.2
-4 -11 1 8.2 2.08
-4 11 1 7.18 2
-4 -11 1 5.91 2.01
-4 11 0 10.96 2.42
-4 -11 0 7.22 2.03
4 -11 1 5.72 1.94
-4 11 -1 4.64 1.92
-4 -11 -1 6.56 2.13
-4 11 -2 72.4 5.29
4 -11 2 74.99 5.52
-4 -11 -2 73.39 5.81
4 -11 3 6.15 2.15
-4 11 -3 5.28 1.86
4 -11 4 2.07 1.47
-4 11 -4 2.97 1.47
-4 11 -5 164.54 6.95
4 -11 5 173.73 8.39
4 -11 6 4.65 1.81
4 -11 7 204.29 8.6
4 -11 8 13.79 2.31
4 -11 9 174.8 6.84
4 -11 10 0.76 0.87
-4 -12 10 156.46 5.68
-4 -12 9 94.3 5.03
-4 -12 8 374.9 10.7
-4 -12 7 3.32 1.47
-4 -12 6 111.97 6.45
-4 12 5 179.5 7.46
-4 -12 5 186.93 8.39
-4 12 4 240.69 9.06
-4 -12 4 252.01 9.83
-4 12 3 83.78 5.62
-4 -12 3 87.75 5.82
-4 12 2 170.78 8.09
-4 -12 2 175.58 8.81
-4 -12 2 179.27 8.05
-4 12 1 1.52 1.51
-4 -12 1 2.36 1.52
-4 12 0 -0.18 1.57
-4 -12 0 2.38 1.45
-4 12 -1 11.06 2.3
-4 -12 -1 10.32 2.53
4 -12 2 18.46 2.78
-4 12 -2 14.89 2.56
-4 -12 -2 13.82 2.7
4 -12 3 293.54 10.13
-4 12 -3 299.49 9.97
-4 -12 -3 311.53 11.27
-4 12 -4 173.71 7.26
4 -12 4 170.84 7.77
-4 -12 -4 185.99 8.6
-4 12 -5 228.21 7.66
4 -12 5 220.6 8.69
4 -12 6 274.27 9.39
4 -12 7 310.58 9.45
4 -12 8 261.97 8.01
4 -12 9 76.22 3.86
-4 -13 9 737.76 12.15
-4 -13 8 3.18 1.25
-4 -13 7 573.57 12.8
-4 -13 6 1.05 1.09
-4 13 5 527.65 11.75
-4 -13 5 521.33 13.05
-4 13 4 39.61 3.56
-4 -13 4 39.65 3.8
-4 13 3 358.39 10.79
-4 -13 3 354.04 10.86
-4 13 2 40.43 3.86
-4 -13 2 45.94 3.96
-4 13 1 48.4 4.28
-4 -13 1 50.38 4.58
-4 13 0 33.78 3.61
-4 -13 0 30.27 3.63
-4 13 -1 7.76 2.11
-4 -13 -1 7.99 2.05
-4 13 -2 134.91 6.63
-4 -13 -2 130.47 7.15
-4 13 -3 79.54 4.93
-4 -13 -3 83.96 5.63
-4 13 -4 35.27 3.17
4 -13 4 34.83 3.17
-4 -13 -4 35.63 3.6
4 -13 5 185.43 6.96
-4 13 -5 195.31 6.46
-4 -13 -5 206.82 8
4 -13 6 162.18 6.2
-4 -13 -6 184.73 7.09
4 -13 7 229.15 6.8
-4 -13 -7 238.73 7.42
-4 -13 -8 1.88 0.85
-4 -14 8 187.7 5.8
-4 -14 7 104.48 4.82
-4 -14 6 313.05 8.77
-4 14 5 104.7 4.66
-4 -14 5 108.08 5.41
-4 14 4 88.97 4.69
-4 -14 4 84.89 4.84
-4 14 3 167.33 6.74
-4 -14 3 172.85 6.84
-4 14 2 170.88 7.05
-4 14 1 139.32 6.51
-4 14 0 36.67 3.44
-4 -14 0 35.17 3.55
-4 14 -1 34.15 3.28
-4 -14 -1 31.25 3.33
-4 14 -2 21.02 2.59
-4 -14 -2 17.87 2.53
-4 14 -3 19.2 2.29
-4 -14 -3 19.62 2.58
-4 14 -4 8.84 1.52
-4 -14 -4 7.69 1.59
-4 14 -5 17.01 1.88
-4 -14 -5 19.46 2.28
-4 -14 -6 43.5 3.07
-4 -14 -7 30.96 2.31
-4 -15 5 317.96 7.63
-4 15 4 44.47 2.9
-4 -15 4 42.02 2.93
-4 15 3 182.39 6.18
-4 -15 3 197 6.1
-4 15 2 80.09 4.29
-4 15 1 72.57 4.2
-4 15 0 515.19 10.95
-4 15 -1 1.92 1.08
-4 15 -2 179.56 6.09
-4 -15 -2 185.07 6.76
-4 15 -3 48.41 3.05
-4 -15 -3 50.65 3.45
-4 15 -4 214.59 5.61
-4 -15 -4 212.81 6.55
-4 -15 -5 146.23 4.96
-4 16 2 21.1 1.88
-4 16 1 332.95 7.37
-4 16 0 20.78 1.98
-4 16 -1 273.82 6.53
-5 0 14 1.81 1.09
-5 0 13 185.74 7.6
-5 0 12 0.09 1.39
-5 0 11 945.28 17.8
-5 0 11 995.53 19.6
-5 0 10 1.93 1.42
-5 0 10 1.68 1.37
-5 0 9 252.58 9.92
-5 0 8 2.58 1.71
-5 0 7 1344.85 21.44
-5 0 6 5.57 1.88
-5 0 6 0.62 1.5
-5 0 5 1749.83 23.98
-5 0 4 2.31 0.99
-5 0 3 315.28 8.83
-5 0 2 0.69 0.93
-5 0 1 589.01 12.51
-5 0 0 0.33 0.89
-5 0 -1 116.21 6.22
-5 0 -2 0.24 1
-5 0 -3 60.21 4.72
-5 0 -4 0.1 0.95
-5 0 -5 11.31 2.35
5 0 5 10.59 2.25
-5 0 -6 2.34 1.42
5 0 6 0.46 1.56
-5 0 -7 58.38 5.22
5 0 7 50.71 4.73
5 0 8 0.12 1.28
5 0 9 108.79 7.06
5 0 10 2.6 1.87
5 0 11 40.09 3.95
5 0 12 -0.76 1.32
5 0 13 9.04 1.68
-5 -1 14 77.09 4.4
-5 1 14 76.91 4.32
-5 -1 13 194.51 7.83
-5 1 13 191.6 7.66
-5 -1 12 40.92 4.07
-5 1 12 43.18 4.11
-5 -1 11 80.17 5.4
-5 1 11 81.59 5.27
-5 -1 11 92.08 6.15
-5 1 11 91.58 6.02
-5 1 10 272.7 10.38
-5 -1 10 258.77 10.24
-5 1 10 256.36 10.29
-5 -1 10 265.15 10.49
-5 1 9 42.41 4.17
-5 -1 9 37.42 4.26
-5 -1 9 45.99 4.52
-5 1 8 178.82 8.07
-5 -1 8 178.8 8.34
-5 1 7 56.66 4.61
-5 -1 7 60.14 4.54
-5 -1 7 55.22 4.58
-5 -1 6 197.29 8.14
-5 1 6 189.15 8.01
-5 -1 6 217.53 8.1
-5 -1 6 216.63 8.44
-5 -1 5 17.82 2.63
-5 -1 5 16.11 2.28
-5 -1 5 14.81 2.51
-5 1 5 14.58 2.43
-5 -1 4 337.76 9.64
-5 -1 3 30.67 3
-5 -1 2 17.81 2.44
-5 -1 1 5.42 1.54
-5 -1 0 7.42 1.71
-5 1 0 13.86 2.16
-5 -1 -1 20.88 2.72
-5 1 -1 13.46 2.19
-5 -1 -2 158.15 7.42
-5 1 -2 158.25 7.35
-5 -1 -3 210.93 8.87
-5 1 -3 209.42 8.63
-5 -1 -4 166.27 8.1
-5 1 -4 166.35 7.96
-5 -1 -5 89.37 6.12
-5 1 -5 79.26 5.7
5 -1 5 78.55 5.49
5 1 5 80.77 5.56
-5 -1 -6 507.88 14.81
-5 1 -6 500.11 14.36
5 -1 6 512.66 14.04
5 1 6 520.61 14.07
-5 -1 -7 37.12 4.25
-5 1 -7 34.08 4.03
5 -1 7 35.66 4.01
5 1 7 39.12 4.28
5 -1 8 426.93 13.61
5 1 8 427.61 13.57
5 1 9 417.07 13.47
5 -1 9 405.73 13.36
5 1 10 342.49 11.8
5 -1 10 334.31 11.72
5 1 11 123.22 6.67
5 -1 11 120.66 6.62
5 -1 12 325.64 9.72
5 1 12 303.06 9.34
5 -1 12 304.94 9.37
5 -1 13 6.43 1.47
5 1 13 6.1 1.5
-5 -2 14 43.04 3.35
-5 2 14 39.66 3.07
-5 -2 13 165.06 7.15
-5 2 13 166.5 7
-5 -2 12 14.46 2.67
-5 2 12 15.99 2.73
-5 2 11 563.28 14.4
-5 -2 11 543.83 13.75
-5 -2 10 7.09 2.34
-5 2 10 4.18 1.99
-5 -2 10 6.94 2
-5 2 9 925.06 18.61
-5 -2 9 925.74 19.96
-5 -2 9 928.95 19.39
-5 2 8 33.71 3.7
-5 -2 8 34.84 3.86
-5 -2 8 32.15 4.05
-5 -2 8 38.68 4.11
-5 -2 7 769.93 16.76
-5 -2 7 742.8 16.12
-5 -2 6 18.33 2.73
-5 -2 6 12.87 2.42
-5 2 6 12.69 2.55
-5 -2 6 11.78 2.17
-5 -2 5 333.65 10.47
-5 2 5 331.18 10.56
-5 -2 5 336.41 10.24
-5 -2 5 361.38 10.71
-5 -2 4 13.97 2.27
-5 -2 4 10.53 2.13
-5 2 4 12.76 2.36
-5 -2 3 732.58 14.85
-5 -2 2 34.18 3.43
-5 -2 1 255.12 9.14
-5 -2 0 7.25 1.75
-5 -2 0 7.27 1.68
-5 -2 -1 19.72 2.71
-5 -2 -2 96.7 5.93
-5 2 -3 5.44 1.52
-5 -2 -3 10.11 2.11
-5 2 -3 5.64 1.57
-5 -2 -4 38.57 4.03
-5 2 -4 45.99 4.22
-5 -2 -5 32.99 3.83
-5 2 -5 34.92 3.8
5 -2 5 37.7 3.91
5 2 5 31.3 3.55
5 -2 6 0.92 1.37
-5 -2 -6 1.8 1.61
-5 2 -6 0.48 1.2
5 -2 6 3.39 1.59
5 2 6 1.61 1.38
5 -2 7 10.99 2.4
-5 -2 -7 10.55 2.57
-5 2 -7 9.34 2.44
5 -2 7 12.02 2.65
5 2 7 9 2.26
5 -2 8 70.9 5.2
5 -2 8 66.94 5.56
5 2 8 67.29 5.52
5 2 9 72.47 5.74
5 -2 9 66.47 5.53
5 2 10 17.52 2.91
5 -2 10 15.48 2.88
5 2 11 94.73 5.74
5 -2 11 93.56 5.75
5 -2 12 42.66 3.55
5 2 12 44.28 3.56
5 -2 12 40.49 3.45
5 -2 13 115.57 4.79
5 2 13 119.75 5.01
-5 3 14 65.54 3.74
-5 -3 13 263.55 8.91
-5 3 13 253.17 8.21
-5 3 12 229.6 8.58
-5 -3 12 219.27 8.84
-5 3 11 305.5 10.37
-5 -3 11 282.76 9.87
-5 -3 11 297.22 10.9
-5 3 10 467.55 13.1
-5 -3 10 455.36 13.48
-5 -3 10 448.68 13.61
-5 3 9 328.91 10.96
-5 -3 9 319.92 11.68
-5 -3 9 319.35 11.56
-5 3 8 390.31 11.53
-5 -3 8 346.34 11.74
-5 -3 8 368.33 12.66
-5 -3 8 360.85 12.11
-5 -3 7 240.32 10.33
-5 -3 7 235.87 9.43
-5 -3 7 238.17 9.56
-5 -3 6 625.91 14.5
-5 -3 6 630.1 16.3
-5 3 6 583.57 14.16
-5 -3 6 600.9 14.55
-5 -3 5 26.51 3.21
-5 3 5 26.89 3.19
-5 -3 5 24 2.95
-5 -3 5 24.89 3.11
-5 -3 4 89.03 5.49
-5 -3 4 83.98 5.37
-5 3 4 78.28 5.21
-5 -3 4 93.39 5.62
-5 -3 3 8.76 1.88
-5 -3 3 6.86 1.79
-5 3 3 7.18 1.82
-5 -3 2 75.11 5.19
-5 -3 2 71.75 4.85
-5 3 2 78.89 5.06
-5 -3 1 40.84 3.94
-5 -3 0 124.81 6.33
-5 -3 0 119.53 6.67
-5 -3 -1 102.02 5.96
-5 3 -1 98.35 5.53
-5 -3 -1 95.79 6.14
-5 -3 -2 53.99 4.25
-5 -3 -2 54.36 4.52
-5 3 -2 55 4.15
-5 -3 -3 605.87 13.58
-5 -3 -3 628.27 15.47
-5 3 -3 592.83 13.24
-5 -3 -4 328.55 11.54
-5 -3 -5 397.51 13.01
5 -3 5 372.27 11.68
5 3 5 403.9 11.99
-5 -3 -6 595.57 16.38
5 -3 6 615.73 15.39
5 -3 6 601.9 15.25
5 3 6 603.77 15.13
5 -3 7 530.87 14.26
5 -3 7 513.48 14.35
5 3 7 546.52 14.68
5 -3 8 767.34 17.06
5 -3 8 766.85 17.93
5 3 8 775.38 17.83
5 -3 9 375.44 11.59
5 3 9 378.35 12.46
5 -3 9 372.14 12.49
5 -3 10 770.64 15.39
5 3 10 777.84 16.83
5 -3 10 774.59 17.06
5 -3 11 147.56 6.87
5 3 11 154.38 7.02
5 -3 11 148.35 6.96
5 -3 12 341.89 9.23
5 3 12 326.74 8.92
5 -3 12 335.15 9.16
5 -3 13 272.23 6.73
5 3 13 286.31 7.19
-5 4 14 28.34 2.32
-5 4 13 484.41 10.75
-5 -4 12 14.08 2.49
-5 4 12 15.85 2.43
-5 -4 12 12.36 2
-5 4 11 231.41 8.89
-5 -4 11 207.87 8.43
-5 -4 11 237.86 9.67
-5 4 10 82.66 5.48
-5 -4 10 82.03 5.75
-5 -4 10 86.95 6.22
-5 4 9 305.49 10.31
-5 -4 9 301.63 11.21
-5 -4 9 295.58 11.18
-5 -4 8 18.35 3.1
-5 -4 8 20.97 3.19
-5 -4 7 281.07 10.96
-5 -4 7 271.12 10.49
-5 -4 7 288.97 10.73
-5 -4 6 5.65 1.97
-5 -4 6 4.25 1.73
-5 4 6 7.81 2.05
-5 -4 6 4.77 1.83
-5 -4 5 7.91 1.98
-5 -4 5 6.32 1.93
-5 -4 5 6.23 1.87
-5 -4 5 5.93 1.83
-5 4 5 5.12 1.97
-5 -4 4 107.16 6.17
-5 -4 4 114.28 6.7
-5 -4 4 112.55 6.43
-5 4 4 102.34 5.98
-5 -4 3 56.68 4.61
-5 -4 3 57.47 4.53
-5 -4 3 59.76 4.79
-5 4 3 51.2 4.22
-5 -4 2 37.54 3.82
-5 -4 2 35.69 3.53
-5 -4 2 26.68 3.35
-5 4 2 29.68 3.29
-5 -4 1 216.97 8.52
-5 4 1 216.23 8.31
-5 -4 1 205.71 9
-5 -4 0 144.35 6.98
-5 -4 0 148.98 6.96
-5 4 0 152.32 6.94
-5 -4 0 145.4 7.63
-5 -4 -1 272.12 9.51
-5 -4 -1 280.41 9.86
-5 4 -1 272.98 9.26
-5 -4 -1 261.36 10.38
-5 -4 -2 5.44 1.76
-5 -4 -2 4.46 1.63
-5 4 -2 8.52 2.2
-5 -4 -3 290.28 9.62
-5 -4 -3 311.68 11.01
-5 4 -3 293.61 9.49
-5 -4 -4 11.05 2.36
-5 4 -4 11.25 2.36
5 -4 4 6.83 1.93
-5 -4 -5 397.68 13.15
5 -4 5 394.38 11.91
5 4 5 396.19 11.88
5 -4 6 21.17 3.16
-5 -4 -6 19.89 3.21
5 -4 6 19.94 2.99
5 4 6 15.35 2.69
5 -4 7 260.16 10.26
5 -4 7 247.45 9.92
5 4 7 252.96 9.94
5 -4 8 5.83 1.98
5 -4 8 6.45 2.05
5 4 8 3.8 1.97
5 -4 9 20.66 3.16
5 4 9 25.97 3.38
5 -4 9 23.13 3.17
5 -4 10 6.01 1.85
5 4 10 5.17 1.78
5 -4 10 4.04 1.55
5 -4 11 16.84 2.21
5 -4 11 15.26 2.27
5 4 11 16.97 2.42
5 -4 11 15.37 2.3
5 -4 12 11.63 1.8
-5 5 13 366.43 8.72
-5 5 12 443.3 10.84
-5 -5 12 434.91 10.52
-5 5 11 372.05 10.58
-5 -5 11 356.48 10.83
-5 5 10 347.47 10.56
-5 -5 10 338.66 11.39
-5 -5 10 372.74 12.35
-5 -5 9 325.31 11.6
-5 -5 9 329.49 11.94
-5 -5 8 1114.22 21.71
-5 -5 8 1141.91 22.05
-5 -5 7 146.86 7.96
-5 -5 7 143.54 7.81
-5 -5 6 902.28 19.41
-5 5 6 892.29 17.49
-5 -5 6 915.73 19.24
-5 -5 5 119.55 7.04
-5 5 5 115.69 6.46
-5 -5 5 115.12 6.83
-5 -5 4 677.38 16.06
-5 5 4 653.65 15.14
-5 -5 3 4.53 1.67
-5 -5 3 5.24 1.91
-5 -5 3 5.93 1.83
-5 5 3 7.18 1.96
-5 -5 2 506.55 14.23
-5 -5 2 530.64 13.51
-5 -5 2 480.76 13.07
-5 5 2 499.9 12.97
-5 -5 1 352.53 10.58
-5 -5 1 333.87 10.8
-5 5 1 327.57 10.4
-5 -5 1 314.22 11.41
-5 -5 0 2.51 1.74
-5 5 0 3.84 1.56
-5 -5 0 4.2 1.45
-5 -5 0 1.36 1.12
-5 -5 -1 315.83 10.47
-5 -5 -1 306.47 10.42
-5 5 -1 321.76 10.14
-5 -5 -1 299.38 11.44
-5 -5 -2 120.27 6.78
-5 5 -2 116.82 6.22
-5 -5 -2 102.73 6.9
-5 -5 -3 658.15 16.15
-5 5 -3 632.53 14.09
-5 -5 -4 400.25 13.02
-5 5 -4 393.52 11.01
5 -5 4 414.25 11.83
5 5 4 424.82 11.9
-5 -5 -5 651.75 17.06
5 -5 5 687.71 16.9
5 -5 5 637.92 15.07
5 5 5 666.56 15.22
5 -5 6 557.29 15.27
5 -5 6 529.65 13.89
5 5 6 545.29 14.05
5 -5 7 687.6 16.98
5 -5 7 658.64 15.91
5 5 7 695.01 16.14
5 -5 8 735.35 17.26
5 5 8 741.11 16.59
5 -5 8 723.39 16.59
5 -5 9 665.78 15.81
5 5 9 663.19 15.1
5 -5 9 626.46 14.84
5 -5 10 730.83 15.28
5 -5 10 728.47 14.47
5 5 10 745.36 14.91
5 -5 10 737.28 15.03
5 -5 11 156.22 6.26
5 -5 11 155.39 6.06
5 5 11 158.96 6.18
5 -5 11 153.47 6.18
5 -5 12 309.98 7.05
5 -5 12 320.44 7.19
-5 6 13 167.84 5.29
-5 6 12 38.63 3.03
-5 -6 12 30.69 2.79
-5 6 11 77.19 4.6
-5 -6 11 80.97 5.07
-5 -6 10 36.47 3.8
-5 -6 9 94.15 6.24
-5 -6 8 171.12 8.49
-5 -6 7 67.93 5.47
-5 -6 6 242.22 10.08
-5 6 6 246.14 9.27
-5 -6 6 236.33 10.15
-5 -6 5 63.53 5.22
-5 6 5 72.13 5.24
-5 -6 5 70.54 5.54
-5 -6 4 328.44 11.37
-5 -6 4 343.92 12.19
-5 6 4 325.34 10.79
-5 -6 3 212.45 8.97
-5 -6 3 206.55 9.29
-5 6 3 213.97 8.75
-5 -6 2 314.61 11.57
-5 -6 2 319.31 10.61
-5 6 2 320.72 10.57
-5 6 1 695 15.42
-5 -6 1 685.74 17.34
-5 6 0 196.43 8.2
-5 -6 0 166.29 8.71
-5 6 -1 997.22 18.22
-5 -6 -1 949.91 21.04
-5 -6 -2 283.59 10.46
-5 6 -2 269.06 9.46
-5 -6 -2 256.95 11.08
-5 -6 -3 1237.03 22.49
-5 6 -3 1200.02 19.73
-5 -6 -4 197.89 9.27
-5 6 -4 199.74 8.03
5 -6 5 462.62 14.13
5 -6 6 60.76 5.35
5 -6 6 56.31 4.58
5 -6 7 313.13 11.59
5 -6 7 313.45 10.59
5 -6 8 2.34 1.64
5 -6 8 3.49 1.53
5 -6 9 292.66 10.44
5 -6 9 292.39 9.4
5 -6 10 6.91 1.83
5 -6 11 10.25 1.8
-5 -7 12 284.21 7.78
-5 -7 11 49.4 3.83
-5 -7 10 449.23 12.48
-5 -7 9 6.32 1.91
-5 -7 8 676.97 16.72
-5 -7 7 15.99 2.85
-5 -7 6 855.64 18.87
-5 7 6 854.87 17.26
-5 -7 5 359.11 12.11
-5 7 5 373.84 11.63
-5 -7 4 604.93 15.44
-5 -7 4 610.07 16.51
-5 7 4 623.9 15.11
-5 -7 3 18.21 3.03
-5 -7 3 17.07 2.75
-5 7 3 19.73 2.88
-5 -7 2 426.93 12.31
-5 -7 2 402.04 13.41
-5 7 2 410.41 12.21
-5 -7 2 416.96 12.02
-5 -7 1 227.94 10.44
-5 7 1 257.59 9.6
-5 -7 1 255.54 9.47
-5 7 0 38.76 3.94
-5 -7 0 40.89 3.93
-5 -7 0 33.77 4.21
-5 7 -1 225.37 8.9
-5 -7 -1 204.06 10.08
-5 -7 -1 228.63 8.97
-5 -7 -2 2.61 1.85
-5 -7 -2 2.9 1.67
-5 7 -2 2.99 1.69
-5 -7 -3 108.45 6.8
-5 7 -3 106.01 6.06
-5 -7 -3 102.82 7.35
-5 7 -4 90.87 5.53
5 -7 5 311.75 11.74
5 -7 6 548.26 15.49
5 -7 7 74.58 5.87
5 -7 8 393.84 12.52
5 -7 9 23.89 3.14
5 -7 10 424.81 11.1
5 -7 11 159.24 5.89
-5 -8 12 1.36 0.82
-5 -8 11 69.69 4.27
-5 -8 10 50.07 4.12
-5 -8 9 2.54 1.42
-5 -8 8 177.51 8.44
-5 -8 7 77.32 5.77
-5 -8 6 406.41 13.05
-5 8 6 420.03 11.99
-5 -8 5 559.23 15.23
-5 8 5 537.13 14
-5 -8 4 1109.73 21.05
-5 8 4 1149.91 20.69
-5 -8 3 1166.54 21.14
-5 8 3 1174.37 20.87
-5 -8 2 494.27 13.37
-5 -8 2 468.98 14.72
-5 8 2 486.23 13.51
-5 -8 2 461.97 13.26
-5 -8 1 1684.43 28.26
-5 8 1 1701.8 25.16
-5 -8 1 1684.87 25.1
-5 8 0 1282.89 21.62
-5 -8 0 1287.33 21.96
-5 8 -1 1151.97 20.41
-5 -8 -1 1090.41 23.49
-5 -8 -1 1147.61 20.67
-5 8 -2 1117.07 19.93
-5 8 -3 1069.5 19.19
-5 8 -4 232.32 8.79
5 -8 4 251.42 10.62
5 -8 5 973.85 20.6
5 -8 6 415.39 13.43
5 -8 7 246.21 10.17
5 -8 8 32.2 3.74
5 -8 9 0 1.16
5 -8 10 22.33 2.55
5 -8 11 0.63 0.87
-5 -9 11 21.33 2.3
-5 -9 10 174.22 7.03
-5 -9 9 96.4 5.73
-5 -9 8 373.65 11.72
-5 -9 7 42.25 4.2
-5 -9 6 165.22 8.24
-5 9 6 165.65 7.45
-5 -9 5 185.67 8.68
-5 9 5 192.81 8.33
-5 -9 4 584.73 15.16
-5 9 4 592.75 14.78
-5 -9 3 345.06 11.55
-5 9 3 359.11 11.63
-5 -9 2 179.48 8.1
-5 9 2 169.82 8.07
-5 -9 2 172.95 8.35
-5 9 1 204.5 8.83
-5 -9 1 194.67 8.85
-5 9 0 208.79 8.95
-5 -9 0 199.05 8.9
-5 9 -1 221.38 9.07
-5 -9 -1 215.28 9.24
-5 9 -2 143.83 7.29
-5 -9 -2 146.94 7.72
-5 9 -3 80.08 5.34
5 -9 3 82.99 6.14
-5 9 -4 24.62 3.03
5 -9 4 29.83 3.83
5 -9 5 3.72 1.82
-5 9 -5 0.72 1.27
5 -9 6 3.12 1.58
5 -9 7 8.64 2.34
5 -9 8 228.15 8.89
5 -9 9 0.49 0.98
5 -9 10 46.42 3.29
-5 -10 11 5.48 1.17
-5 -10 10 0.96 0.84
-5 -10 9 48.04 3.83
-5 -10 8 160.02 7.33
-5 -10 7 171.25 7.97
-5 -10 6 269.28 10.11
-5 10 6 272.81 9.09
-5 -10 5 154.29 7.79
-5 10 5 148.9 7.16
-5 -10 4 480.34 13.53
-5 10 4 482.93 13.12
-5 -10 3 647.27 15.49
-5 10 3 667.98 15.66
-5 10 2 1935.62 26.91
-5 -10 2 1903.51 27.62
-5 -10 2 2000.95 26.39
-5 10 1 574.25 14.69
-5 -10 1 536.7 14.7
-5 10 0 1029.71 19.6
-5 -10 0 1007.76 19.99
-5 10 -1 604.19 14.81
-5 -10 -1 572.14 15.07
-5 10 -2 801.91 16.7
-5 -10 -2 785.14 17.46
-5 10 -3 823 16.44
-5 -10 -3 792.39 17.47
-5 10 -4 816.88 15.88
-5 -10 -4 819.85 17.4
-5 10 -5 176.7 6.89
5 -10 5 186.63 8.6
5 -10 6 106.79 6.4
5 -10 7 192.71 8.09
5 -10 8 73.47 4.69
5 -10 9 5.38 1.33
5 -10 10 0.02 0.64
-5 -11 10 36.68 2.75
-5 -11 9 238.17 7.69
-5 -11 8 8.29 1.88
-5 -11 7 562.49 13.42
-5 -11 6 76.26 5.21
-5 11 5 198.9 7.83
-5 -11 5 196.65 8.33
-5 11 4 123.73 6.5
-5 -11 4 132.87 6.88
-5 11 3 576.03 14.17
-5 -11 3 577.36 14.04
-5 11 2 241.47 9.37
-5 -11 2 258.59 9.2
-5 11 1 92.78 5.96
-5 -11 1 86.55 5.98
-5 11 0 166.94 7.81
-5 -11 0 159.49 7.9
-5 11 -1 36.07 3.73
5 -11 1 38.37 3.93
-5 -11 -1 33.25 3.76
-5 11 -2 63.12 4.68
5 -11 2 54.9 4.66
-5 -11 -2 62.32 4.91
5 -11 3 6.22 1.9
-5 11 -3 3.42 1.31
-5 -11 -3 3.32 1.49
-5 11 -4 124.99 5.95
5 -11 4 133.29 7
-5 -11 -4 113.5 6.25
5 -11 5 16.88 2.65
-5 11 -5 14.19 2.13
-5 -11 -5 14.05 2.28
5 -11 6 121.21 6.19
-5 -11 -6 111.36 5.61
5 -11 7 179.91 7.09
-5 -11 -7 149.85 5.98
5 -11 8 58.16 3.72
-5 -11 -8 45.05 3
5 -11 9 170.87 5.44
-5 -12 9 9.89 1.55
-5 -12 8 4.09 1.33
-5 -12 7 102.61 5.29
-5 -12 6 165.1 6.97
-5 12 5 142.26 6.16
-5 -12 5 155.07 6.89
-5 12 4 275.62 9.05
-5 -12 4 268.65 9.09
-5 12 3 240.68 8.76
-5 -12 3 259.22 8.81
-5 12 2 378.55 11.16
-5 12 1 281.31 9.7
-5 12 0 488.64 12.6
-5 -12 0 455.99 12.83
-5 12 -1 361.52 10.7
5 -12 1 334.48 10.03
-5 -12 -1 353.13 11.09
-5 12 -2 614.27 13.49
5 -12 2 605.91 13.54
-5 -12 -2 610.95 14.28
-5 12 -3 170.4 6.91
5 -12 3 175.97 7.34
-5 -12 -3 169.34 7.35
-5 12 -4 465.39 10.56
5 -12 4 454.18 11.54
-5 -12 -4 469.76 11.71
-5 12 -5 74.72 3.94
5 -12 5 78.35 4.68
-5 -12 -5 67.62 4.31
5 -12 6 255.52 7.92
-5 -12 -6 243.68 7.42
5 -12 7 62.23 3.65
-5 -12 -7 52.66 3.19
-5 -13 8 85.24 3.86
-5 -13 7 203.1 6.52
-5 -13 6 1.02 1.03
-5 13 5 274.72 7.52
-5 -13 5 282.84 8.37
-5 -13 4 12.76 1.97
-5 13 4 13.52 1.96
-5 13 3 87.27 4.88
-5 -13 3 87.88 4.69
-5 13 2 48.23 3.78
-5 13 1 62.23 4.34
-5 13 0 223.42 7.94
-5 13 -1 19.78 2.57
-5 -13 -1 24.29 2.8
-5 13 -2 319.87 9.04
-5 -13 -2 316.29 9.5
5 -13 3 3.66 1.14
-5 13 -3 3.2 1.19
-5 -13 -3 2.14 1.05
-5 13 -4 256.67 7.02
5 -13 4 237.29 7.1
-5 -13 -4 247.98 7.71
5 -13 5 92.03 4.24
-5 -13 -5 89.85 4.37
5 -13 6 128.82 4.55
-5 -13 -6 132.38 4.76
-5 -14 5 129.4 4.7
-5 -14 4 3.97 1.2
-5 14 4 4.85 1.22
-5 14 3 41.31 3.05
-5 14 2 27.48 2.6
-5 14 1 23.13 2.41
-5 14 0 95.84 4.73
-5 14 -1 99.62 4.72
-5 14 -2 86.11 4.18
-5 -14 -2 83.58 4.33
-5 14 -3 9.86 1.54
-5 -14 -3 10.2 1.63
-5 -14 -4 38.89 2.66
-5 15 2 53.21 2.93
-5 15 1 28.35 2.27
-5 15 0 135.52 4.73
-5 15 -1 5.22 1.12
-6 0 13 -0.13 1.01
-6 0 12 0.95 1.04
-6 0 11 -0.57 1.21
-6 0 11 1.37 1.23
-6 0 10 3.64 1.7
-6 0 10 2.32 1.41
-6 0 9 -0.13 1.39
-6 0 9 0.15 1.4
-6 0 8 52.65 4.39
-6 0 7 3.7 1.73
-6 0 6 3.9 1.83
-6 0 5 0.91 1.45
-6 0 4 19.88 2.99
-6 0 3 0.73 1.67
-6 0 2 1.21 1.54
-6 0 1 0.03 2.04
-6 0 0 0.83 1.48
-6 0 -1 0.11 1.8
-6 0 -2 118.9 6.6
-6 0 -3 0.12 1.8
-6 0 -3 1.49 1.4
-6 0 -4 7.87 2.09
6 0 5 0.41 1.34
6 0 6 8.43 2.2
6 0 7 0.75 1.42
6 0 8 43.02 4.4
6 0 9 -0.61 1.46
6 0 10 5.49 1.76
6 0 11 0.08 1.17
6 0 12 7.58 1.38
-6 1 13 2.96 1.18
-6 1 12 14.34 2.12
-6 -1 12 13.73 1.9
-6 -1 12 17.62 2.39
-6 -1 11 88.13 5.36
-6 1 11 81.54 5.11
-6 -1 11 102.17 5.74
-6 1 11 101.32 5.45
-6 -1 10 118.26 6.78
-6 1 10 113.07 6.79
-6 -1 10 125.53 6.56
-6 1 10 121.97 6.28
-6 -1 9 333.88 12.08
-6 -1 9 329.03 10.86
-6 1 9 324.92 10.31
-6 -1 8 57.59 5.38
-6 -1 8 59.29 4.72
-6 -1 7 734.94 16.1
-6 1 7 718.22 15.89
-6 -1 6 28 3.4
-6 1 6 26.82 3.43
-6 -1 5 1506.11 24
-6 1 5 1532.62 24.41
-6 -1 4 3.89 1.74
-6 1 4 4.69 1.78
-6 -1 3 1467.94 23.73
-6 1 3 1487.52 23.94
-6 -1 2 64.62 5.17
-6 1 2 55.01 4.87
-6 -1 1 2178.72 28.4
-6 1 1 2169.53 28.46
-6 -1 0 2.45 1.76
-6 -1 0 1.12 1.53
-6 -1 -1 1401.38 22.37
-6 1 -1 1364.12 22.22
-6 -1 -1 1365.93 22.8
-6 -1 -2 57.11 4.67
-6 1 -2 57.42 4.71
-6 -1 -2 60.21 5.15
-6 -1 -2 59.79 5.05
-6 -1 -3 1075.04 19.09
-6 1 -3 1067.4 19.1
-6 -1 -3 1112.01 22
-6 -1 -4 41.69 4.48
6 -1 5 165.58 8.16
6 1 5 159.84 8.03
6 -1 6 140.72 7.63
6 1 6 142.19 7.65
6 -1 7 17.52 2.96
6 1 7 14.97 2.78
6 -1 8 6.28 2.03
6 1 8 5.79 1.87
6 1 9 61.27 4.93
6 -1 9 62.26 4.94
6 1 10 110.47 5.98
6 -1 10 117.7 6.16
6 1 11 204.11 7.11
6 -1 11 200.79 7.09
6 -1 12 3.7 1.03
6 1 12 3.06 1.03
-6 2 13 158.75 5.27
-6 2 12 1.14 1.14
-6 -2 12 0.35 0.8
-6 -2 11 13.04 2.31
-6 2 11 11.65 2.02
-6 -2 11 11.61 2.12
-6 2 11 11.13 2.06
-6 -2 10 10.39 2.33
-6 2 10 5.7 1.64
-6 -2 10 9.54 2.16
-6 2 10 8.57 2.07
-6 -2 9 136.56 7.66
-6 -2 9 145.59 7.36
-6 -2 8 26.34 3.8
-6 -2 8 25.82 3.28
-6 -2 7 13.19 2.53
-6 -2 7 6.91 2.16
-6 -2 7 9.03 2.24
-6 -2 6 14.36 2.57
-6 -2 6 10.55 2.3
-6 -2 5 111.54 6.66
-6 2 5 111.75 6.72
-6 -2 4 25.44 3.34
-6 -2 4 23.03 3.1
-6 2 4 19.23 3.04
-6 -2 3 37.31 3.78
-6 -2 3 40.28 4.14
-6 2 3 41.53 4.19
-6 -2 2 23.39 3.11
-6 2 2 22.37 3.24
-6 -2 2 20.86 3.11
-6 -2 1 328.48 11.26
-6 2 1 333.11 11.2
-6 -2 0 5.33 1.93
-6 2 0 4.71 1.92
-6 -2 0 2.71 1.74
-6 -2 -1 409.38 12.21
-6 2 -1 413.38 12.2
-6 -2 -1 385.13 12.65
-6 -2 -2 15.26 2.98
-6 -2 -2 16.37 2.83
-6 2 -2 16.15 2.77
-6 -2 -2 16.05 2.84
-6 -2 -3 216.97 8.68
-6 2 -3 235.76 9.02
-6 -2 -3 219.81 9.84
-6 -2 -4 1.55 1.26
6 -2 5 154.55 7.59
6 -2 5 166.94 8.12
6 2 5 164.06 8.11
6 -2 6 29.63 3.41
6 -2 6 33.54 3.87
6 2 6 29.46 3.63
6 -2 7 333.66 11.46
6 2 7 308.08 11.08
6 -2 8 6.02 1.88
6 2 8 5.35 1.99
6 2 9 156.65 7.51
6 -2 9 150.44 7.4
6 2 10 4.97 1.67
6 -2 10 2.83 1.25
6 -2 11 46 3.3
6 2 11 45.15 3.37
6 -2 11 43.53 3.31
6 2 12 1.16 0.81
-6 -3 12 43.29 3.17
-6 3 12 51.72 3.35
-6 -3 11 1.94 1.09
-6 3 11 1.28 1.01
-6 -3 10 32.93 3.68
-6 -3 9 16.95 2.83
-6 -3 9 12.02 2.55
-6 -3 8 49.29 4.8
-6 -3 7 576.24 16.3
-6 -3 6 3.19 1.81
-6 -3 6 4.19 1.72
-6 3 6 4.12 1.86
-6 -3 5 462.2 13.42
-6 -3 5 466.4 14.51
-6 3 5 464.88 13.5
-6 -3 5 466.68 13.44
-6 -3 4 42.89 4.32
-6 3 4 47.92 4.5
-6 -3 4 41.14 4.14
-6 -3 3 1466.15 23.76
-6 -3 3 1481.12 23.98
-6 3 3 1470.69 23.9
-6 -3 2 1.89 1.51
-6 -3 2 3.37 1.79
-6 3 2 3.68 1.92
-6 -3 1 838.2 18.68
-6 -3 1 878.17 18.3
-6 3 1 893.14 18.17
-6 -3 0 155.49 7.67
-6 3 0 140.18 7.27
-6 -3 0 140 7.84
-6 -3 -1 1388.78 22.45
-6 3 -1 1375.12 22.16
-6 -3 -1 1385.52 23.86
-6 -3 -1 1316.67 24.11
-6 -3 -2 83.91 5.76
-6 3 -2 79.13 5.45
-6 -3 -2 72.36 5.65
-6 -3 -2 83.89 6.34
-6 -3 -3 280.11 9.86
-6 3 -3 275.34 9.82
-6 -3 -3 255.07 10.71
-6 -3 -3 268.87 11.44
-6 3 -4 151.16 7.15
6 -3 4 151.7 7.65
6 3 4 154.9 7.7
6 -3 5 843.47 17.89
6 -3 5 822.59 17.76
6 3 5 844.22 17.98
6 -3 6 111.05 6.48
6 -3 6 99.12 6.3
6 3 6 108 6.54
6 -3 7 165.15 7.63
6 -3 7 154.22 7.77
6 3 7 169.34 8.08
6 -3 8 138.37 6.62
6 -3 8 136 7.19
6 3 8 149.96 7.51
6 3 9 18.02 2.77
6 -3 9 16 2.62
6 3 10 156.75 6.62
6 -3 10 155.33 6.64
6 -3 11 3.76 1.1
6 3 11 3.05 1.18
6 -3 11 4.77 1.27
-6 -4 12 6.39 1.41
-6 -4 11 132.26 6.19
-6 -4 10 70.48 5.11
-6 -4 9 162.57 8.15
-6 -4 8 91.24 6.34
-6 -4 7 5.01 1.76
-6 -4 6 491.52 14.71
-6 4 6 466.77 13.32
-6 -4 5 24.44 3.47
-6 4 5 33.26 3.8
-6 -4 4 484.34 14.32
-6 -4 4 467.72 13.67
-6 4 4 488.17 13.71
-6 -4 4 477.44 14.06
-6 -4 3 91.36 6.17
-6 -4 3 88.93 6.07
-6 -4 3 89.4 6.23
-6 4 3 84.64 5.81
-6 -4 2 147.12 7.95
-6 -4 2 170.15 8.08
-6 -4 2 160.48 8.01
-6 4 2 165.32 8.05
-6 -4 1 285.24 11.28
-6 -4 1 292.74 10.7
-6 4 1 293.79 10.57
-6 -4 0 246.46 9.78
-6 4 0 237.62 9.46
-6 -4 0 236.71 10.44
-6 -4 -1 164.49 7.95
-6 4 -1 155.8 7.58
-6 -4 -1 158.84 8.17
-6 -4 -1 150.83 8.48
-6 -4 -2 366.88 11.57
-6 4 -2 366.81 11.47
-6 -4 -2 360.99 12.43
-6 -4 -2 340.23 12.75
-6 -4 -3 1680.62 27.36
-6 4 -3 1679.55 23.86
-6 -4 -3 1610.34 28.23
-6 4 -4 57.71 4.59
6 -4 4 63.53 4.99
6 4 4 62.38 5
6 -4 5 572.98 15.08
6 -4 5 543.77 14.22
6 4 5 563.33 14.38
6 -4 6 2.51 1.49
6 -4 6 3.62 1.6
6 4 6 1.42 1.41
6 -4 7 588.04 14.49
6 -4 7 566.53 14.41
6 4 7 571.19 14.39
6 -4 8 27.86 3.22
6 4 8 38.26 3.82
6 -4 8 33.63 3.67
6 -4 9 417.21 10.63
6 4 9 413.44 11.16
6 -4 9 409.19 11.13
6 -4 10 43.6 3.18
6 4 10 44.83 3.41
6 -4 10 43.15 3.37
6 4 11 72.48 3.66
6 -4 11 68.41 3.58
-6 -5 12 2.56 1.06
-6 -5 11 143.28 6.24
-6 -5 10 2.84 1.4
-6 -5 9 22.06 3.09
-6 -5 8 38.99 4.21
-6 -5 7 21.12 3.24
-6 -5 6 91.69 6.44
-6 5 6 113.17 6.59
-6 -5 5 12.19 2.53
-6 5 5 12.93 2.54
-6 -5 4 59.13 5.03
-6 5 4 55.67 4.8
-6 -5 3 459.42 13.46
-6 -5 3 429.55 13.83
-6 5 3 449.58 13.23
-6 -5 2 60.68 5.34
-6 -5 2 58.24 4.75
-6 5 2 64.61 5.14
-6 -5 1 472.46 14.93
-6 -5 1 497.21 14.13
-6 5 1 504.96 13.93
-6 5 0 308.85 10.87
-6 -5 0 261.95 11.31
-6 5 -1 697.62 16
-6 -5 -1 680.5 16.68
-6 -5 -1 654.35 18
-6 5 -2 62.67 4.98
-6 -5 -2 65.17 5.45
-6 5 -3 1706.25 24.18
-6 5 -4 628.72 14.25
6 -5 4 610.51 14.61
6 5 4 659.03 15.11
6 -5 5 185.1 8.74
6 -5 5 171.89 7.8
6 5 5 189.73 8.2
6 -5 6 94.75 6.2
6 -5 6 88.59 5.63
6 5 6 96.82 5.92
6 -5 7 198.29 8.63
6 -5 7 200.01 8.3
6 5 7 206.83 8.4
6 -5 8 100.42 5.85
6 5 8 109.35 5.89
6 -5 8 107.41 5.84
6 -5 9 229.48 7.93
6 5 9 241.72 7.93
6 -5 9 235.66 7.87
6 -5 10 14.25 1.94
6 5 10 16.14 2.04
6 -5 10 14.03 1.89
-6 -6 12 39.08 2.62
-6 -6 11 405.21 9.96
-6 -6 10 261.04 9.02
-6 -6 9 148.85 7.39
-6 -6 8 316.01 11.13
-6 -6 7 344.53 11.97
-6 -6 6 261.24 10.51
-6 6 6 270.52 9.93
-6 -6 5 10.85 2.46
-6 6 5 7.99 2.06
-6 -6 4 602.68 15.51
-6 6 4 579.59 14.98
-6 -6 3 3.91 1.72
-6 6 3 4.09 1.82
-6 -6 2 683.16 15.71
-6 6 2 638.93 15.75
-6 6 1 145.85 7.61
-6 6 0 253.84 9.86
-6 6 -1 361.31 11.59
-6 6 -2 37.23 3.86
-6 6 -3 150.37 7.3
6 -6 3 157.16 7.15
-6 6 -4 86.01 5.49
6 -6 4 82 5.26
6 -6 5 884.9 18.91
6 -6 5 843.66 16.34
6 6 5 896.13 16.88
6 -6 6 2.62 1.62
6 -6 6 2.96 1.46
6 6 6 2.45 1.57
6 -6 7 466.71 12.95
6 -6 7 460.9 11.67
6 -6 8 37.09 3.59
6 -6 8 35.47 3.15
6 -6 9 425.91 10.54
6 -6 10 111.09 4.65
-6 -7 11 481.65 10.24
-6 -7 10 95.28 5.23
-6 -7 9 203.54 8.27
-6 -7 8 612.58 15
-6 -7 7 203.78 9.01
-6 -7 6 123.54 7.09
-6 7 6 126.5 6.66
-6 -7 5 3.36 1.85
-6 7 5 1.49 1.38
-6 -7 4 116.2 6.79
-6 7 4 117.03 6.75
-6 -7 3 3.14 1.65
-6 7 3 3.12 1.58
-6 -7 2 145.59 7.19
-6 7 2 142.33 7.53
-6 7 1 240.33 9.66
-6 7 0 62.32 5.08
-6 7 -1 290.7 10.4
-6 7 -2 39.74 4.01
-6 7 -3 301.7 10.24
-6 7 -4 45.54 3.97
6 -7 4 50.37 4.87
6 -7 5 479.3 13.9
6 -7 6 13.93 2.67
6 -7 7 332.79 10.74
6 -7 8 6.49 1.79
6 -7 9 67.94 4.08
6 -7 10 0.98 0.87
-6 -8 11 252.96 6.82
-6 -8 10 103.39 5.1
-6 -8 9 488.25 12.11
-6 -8 8 586.7 14
-6 -8 7 249.82 9.56
-6 -8 6 886.53 18.26
-6 8 6 911.94 16.94
-6 -8 5 378.04 12.02
-6 8 5 379.49 11.57
-6 -8 4 680.37 15.9
-6 8 4 706.83 16.04
-6 -8 3 121.85 6.75
-6 8 3 132.44 7.16
-6 -8 2 422.54 11.95
-6 8 2 398.7 12.38
-6 8 1 32.27 3.75
-6 8 0 435.4 12.81
-6 8 -1 4 1.82
-6 8 -2 44.25 4.11
-6 8 -3 101.1 5.91
6 -8 4 0.55 1.44
-6 8 -4 1.15 1.24
6 -8 5 132.61 7.27
6 -8 6 256.27 9.55
6 -8 7 446.9 11.89
6 -8 8 171.48 6.81
6 -8 9 366.28 8.75
-6 -9 10 248.01 7.2
-6 -9 9 367.28 9.71
-6 -9 8 158.82 6.91
-6 -9 7 104.95 5.92
-6 -9 6 302.03 10.17
-6 9 6 296.3 9.24
-6 -9 5 35.28 3.67
-6 9 5 33.74 3.45
-6 -9 4 245.3 9.22
-6 9 4 237.02 9.14
-6 -9 3 37.42 3.63
-6 9 3 30.77 3.56
-6 9 2 86.88 5.81
-6 9 1 18.86 2.91
-6 9 0 5.94 2.11
-6 9 -1 41.65 4.04
-6 9 -2 3.53 1.58
-6 9 -3 22.89 2.81
6 -9 3 19.02 3.03
6 -9 4 2.89 1.62
-6 9 -4 1.4 1.17
6 -9 5 255.16 9.48
6 -9 6 41.92 3.83
6 -9 7 79.08 4.81
6 -9 8 88.45 4.56
6 -9 9 89.43 3.91
-6 -10 9 179.86 6.2
-6 -10 8 200.96 7.14
-6 -10 7 433.17 11.01
-6 10 6 333.05 9.04
-6 -10 6 353.12 10.3
-6 10 5 440.69 11.26
-6 -10 5 444.22 11.69
-6 10 4 78.68 5.07
-6 -10 4 76.92 4.9
-6 10 3 298.78 9.94
-6 -10 3 308.58 9.6
-6 10 2 262.61 9.52
-6 10 1 361.21 11.22
-6 10 0 24.5 3.12
-6 -10 0 20.93 2.63
-6 10 -1 41.7 3.9
-6 -10 -1 42.03 3.6
6 -10 2 17.23 2.72
-6 10 -2 16.87 2.47
-6 -10 -2 17.12 2.32
-6 10 -3 19.78 2.62
6 -10 3 17.93 2.7
-6 -10 -3 21.92 2.54
-6 10 -4 133.64 5.75
6 -10 4 142.68 6.88
6 -10 5 61.8 4.39
6 -10 6 174.12 6.87
6 -10 7 200.32 6.81
6 -10 8 242.5 6.59
-6 -11 8 301.9 7.76
-6 -11 7 141.4 5.72
-6 -11 6 109.63 5.29
-6 11 5 53.37 3.72
-6 -11 5 57.55 3.93
-6 11 4 45.89 3.63
-6 -11 4 48.75 3.65
-6 11 3 30.43 3.14
-6 -11 3 34.95 3.04
-6 11 2 6.89 1.85
-6 11 1 11.56 2.21
-6 11 0 44.66 3.82
6 -11 0 38.61 3.52
6 -11 1 10.62 2.04
-6 11 -1 13.29 2.22
-6 -11 -1 11.97 1.95
-6 11 -2 86.83 4.89
6 -11 2 91.66 5.25
-6 -11 -2 87.57 4.7
6 -11 3 1.74 1.2
-6 11 -3 3.08 1.24
-6 -11 -3 1.69 0.86
-6 11 -4 142.45 5.43
6 -11 4 153.82 6.5
-6 -11 -4 137.96 5.33
6 -11 5 2.49 1.23
6 -11 6 245.72 7.24
6 -11 7 18.29 1.87
-6 -12 7 345.14 7.63
-6 -12 6 223.32 6.54
-6 12 5 187.14 5.94
-6 -12 5 197.41 6.32
-6 -12 4 9.49 1.61
-6 12 4 8.65 1.64
-6 12 3 287.16 8.38
-6 12 2 -0.38 0.92
-6 12 1 117.57 5.6
6 -12 -1 105.6 4.83
-6 12 0 49.12 3.66
6 -12 0 46.42 3.34
6 -12 1 13.08 1.91
-6 12 -1 12.49 2
-6 12 -2 213.32 6.92
6 -12 2 201.53 6.82
-6 12 -3 78.13 3.98
6 -12 3 77.64 4.19
-6 -12 -3 72.47 3.73
-6 12 -4 252.24 6.26
6 -12 4 248.09 7.06
6 -12 5 23.9 2.16
-6 13 4 9.12 1.42
-6 13 3 6.84 1.42
-6 13 2 59.08 3.54
-6 13 1 21.49 2.25
-6 13 0 107.46 4.76
-6 13 -1 79.16 3.99
-6 13 -2 90.61 3.98
-7 0 11 114.32 5.04
-7 0 10 0.93 1.07
-7 0 9 125.75 6.9
-7 0 8 0.72 1.31
-7 0 7 -0.13 1.61
-7 0 6 0.3 1.82
-7 0 5 57.05 4.93
-7 0 4 -0.16 1.98
-7 0 3 27.26 3.61
-7 0 2 1.71 1.74
-7 0 1 400.47 12.79
-7 0 0 0.01 1.34
-7 0 -1 267.03 10.19
-7 0 -2 0.21 1.45
-7 0 -3 295.17 10.09
7 0 4 1.96 1.6
7 0 5 11.66 2.55
7 0 6 1.28 1.4
7 0 7 4.42 1.82
7 0 8 1.08 1.32
7 0 9 11 1.94
7 0 10 4 1.29
-7 -1 11 4.21 1.3
-7 1 11 4.69 1.3
-7 -1 10 1218.61 18.84
-7 1 10 1175.27 18.31
-7 -1 9 2.45 1.45
-7 1 9 1.06 1.14
-7 -1 8 1453.92 24.22
-7 -1 7 7.61 2.36
-7 -1 7 3.32 1.52
-7 1 7 4.57 1.8
-7 -1 6 1299.33 21.99
-7 1 6 1340.9 22.23
-7 -1 5 17.13 2.88
-7 1 5 19.93 3.12
-7 -1 4 481.8 14.01
-7 1 4 496.07 14.23
-7 -1 3 1.69 1.56
-7 1 3 6.21 1.85
-7 -1 2 245.98 10.07
-7 1 2 233.93 9.93
-7 -1 1 15.79 2.74
-7 1 1 6.46 2.02
-7 -1 0 1.59 1.54
-7 1 0 2.44 1.66
-7 -1 -1 1.63 1.47
-7 1 -1 0.57 1.61
-7 -1 -2 255.07 9.65
-7 1 -2 252.93 9.71
-7 -1 -3 3.22 1.65
-7 1 -3 2.47 1.8
7 -1 4 1122.8 20.73
7 1 4 1143.32 20.86
7 -1 5 6.83 2.21
7 1 5 5.05 2.07
7 -1 6 1268.51 21.2
7 1 6 1256.77 21.19
7 -1 7 2.77 1.77
7 1 7 2.89 1.7
7 -1 8 1387.18 20.46
7 1 8 1374.93 20.39
7 1 9 73.52 4.43
7 -1 9 80.19 4.6
7 1 10 1314.5 15.77
7 -1 10 1310.08 15.69
-7 -2 11 26.11 2.51
-7 2 11 20.04 2.14
-7 -2 10 64.43 4.44
-7 2 10 59.17 4.17
-7 -2 9 11.83 2.42
-7 2 9 15.47 2.67
-7 -2 8 0.71 1.35
-7 -2 7 15.72 2.9
-7 2 7 16.81 2.63
-7 -2 6 220.67 9.17
-7 2 6 228.88 9.23
-7 -2 5 27.47 3.51
-7 -2 5 31.79 4.01
-7 2 5 26.6 3.46
-7 -2 4 631.02 15.96
-7 -2 4 663.63 16.85
-7 2 4 620.76 15.9
-7 -2 3 159.99 8.13
-7 2 3 150.81 8.01
-7 -2 2 437.97 13.35
-7 2 2 435.35 13.53
-7 -2 1 129.29 7.35
-7 2 1 127.91 7.35
-7 -2 0 680.6 16.28
-7 2 0 705.08 16.75
-7 -2 -1 60.32 4.99
-7 2 -1 61.4 5.09
-7 -2 -2 330.75 10.9
-7 2 -2 328 11.13
-7 -2 -3 142.04 6.98
-7 2 -3 132.17 6.97
-7 2 -4 179.03 7.53
7 -2 4 171.4 7.72
7 -2 4 181.1 8.28
7 2 4 182.55 8.33
7 -2 5 47.64 4.03
7 -2 5 46.82 4.37
7 2 5 42.85 4.15
7 -2 6 141.96 7.08
7 2 6 144.12 7.15
7 -2 7 3.48 1.73
7 2 7 4.03 1.8
7 2 8 66.94 4.54
7 -2 8 66.74 4.54
7 2 9 19.04 2.33
7 -2 9 14.58 2.06
7 2 10 12.8 1.68
7 -2 10 12.63 1.68
-7 -3 11 39.48 3
-7 3 11 30.93 2.44
-7 -3 10 644.26 13.34
-7 3 10 553.9 12.06
-7 -3 9 2.14 1.33
-7 -3 8 902.62 18.44
-7 -3 7 104.54 6.62
-7 3 7 99.37 5.68
-7 -3 6 652.47 16.54
-7 3 6 611.75 14.88
-7 -3 5 25.83 3.57
-7 3 5 31.78 3.75
-7 -3 5 19.8 3.11
-7 -3 4 638.24 16.08
-7 3 4 628.57 15.97
-7 -3 3 10.74 2.48
-7 -3 3 12.4 2.65
-7 3 3 11.18 2.54
-7 -3 2 49.58 4.48
-7 -3 2 51.37 4.78
-7 3 2 45.5 4.53
-7 -3 1 100.96 6.5
-7 3 1 92.95 6.36
-7 -3 0 74.74 5.57
-7 3 0 73.25 5.56
-7 -3 -1 0.22 1.48
-7 3 -1 0 1.45
-7 -3 -2 154.66 7.61
-7 3 -2 162.29 7.81
-7 3 -3 1.14 1.55
-7 3 -4 369.56 10.75
7 -3 4 370.56 11.51
7 -3 4 393.11 11.82
7 3 4 386.56 11.79
7 -3 5 23.8 2.91
7 -3 5 20.46 2.88
7 3 5 19.98 2.95
7 -3 6 638.9 13.63
7 -3 6 638.5 14.44
7 3 6 657.96 14.67
7 -3 7 5.64 1.81
7 3 7 4.3 1.73
7 3 8 745.11 14.16
7 -3 8 744.19 14.13
7 3 9 0.71 1.05
7 -3 9 0.78 0.92
-7 -4 11 121.98 4.92
-7 -4 10 37.25 3.24
-7 4 10 31.87 2.94
-7 -4 9 48.27 4.01
-7 -4 8 228.09 9.06
-7 -4 7 4.84 1.79
-7 4 7 4.01 1.42
-7 -4 6 529.8 14.59
-7 4 6 530.48 13.64
-7 -4 5 9.83 2.37
-7 4 5 9.54 2.33
-7 -4 4 595.24 15.23
-7 4 4 550.47 14.75
-7 -4 3 7.4 2.09
-7 -4 3 7.18 2.09
-7 4 3 10.09 2.45
-7 -4 2 995.29 18.76
-7 -4 2 959.19 19.79
-7 4 2 963.87 19.68
-7 -4 1 30.94 3.96
-7 4 1 29.26 3.86
-7 -4 0 1073.88 20.59
-7 4 0 1074.92 20.57
-7 4 -1 75.62 5.58
-7 4 -2 1097.25 19.83
-7 4 -3 10.64 2.4
7 -4 3 11.32 2.31
7 4 3 15.4 2.61
-7 4 -4 889.94 16.48
7 -4 4 945.64 18.36
7 -4 4 891.28 17.26
7 4 4 935.82 17.81
7 -4 5 17.97 2.76
7 -4 5 17.62 2.6
7 4 5 19.09 2.76
7 -4 6 183.13 7.45
7 -4 6 182.98 7.49
7 4 6 189.28 7.65
7 -4 7 1.39 0.94
7 -4 7 0.5 1.09
7 4 7 0.71 1.16
7 4 8 50.81 3.58
7 -4 8 50.2 3.54
7 4 9 1.17 0.94
7 -4 9 1.44 0.93
-7 -5 11 8.51 1.34
-7 -5 10 149.02 5.98
-7 5 10 111.29 4.86
-7 -5 9 1.64 1.03
-7 -5 8 97.14 5.76
-7 -5 7 15.77 2.67
-7 5 7 16.78 2.5
-7 -5 6 150.46 7.57
-7 5 6 151.87 7.2
-7 -5 5 28.8 3.48
-7 5 5 30.17 3.51
-7 -5 4 13.24 2.44
-7 5 4 14.85 2.76
-7 -5 3 3.04 1.63
-7 5 3 2.41 1.7
-7 -5 2 109.18 6.22
-7 5 2 106.58 6.61
-7 5 1 5.77 2.11
-7 5 0 11.35 2.43
-7 5 -1 20.24 3.15
-7 5 -2 36.94 3.91
-7 5 -3 3.78 1.58
7 -5 3 1.68 1.18
7 5 3 2.14 1.38
-7 5 -4 43.96 3.73
7 -5 4 42.54 4.06
7 -5 4 37.08 3.53
7 5 4 46.34 3.93
7 -5 5 0.77 1.14
7 -5 5 3.08 1.44
7 5 5 1.26 1.31
7 -5 6 301.6 9.51
7 -5 6 292.6 8.92
7 5 6 297.98 9.11
7 -5 7 8.55 1.78
7 5 7 9.49 1.77
7 -5 7 8.27 1.59
7 -5 8 96.33 4.45
7 5 8 104.93 4.61
7 -5 8 96.57 4.35
-7 -6 10 21.82 2.3
-7 -6 9 4.5 1.33
-7 -6 8 85.44 5.21
-7 -6 7 16.15 2.55
-7 -6 6 445.99 12.43
-7 6 6 465.57 12.08
-7 -6 5 8.04 2.06
-7 6 5 7.16 2.01
-7 -6 4 743.39 16.07
-7 6 4 746.37 16.57
-7 -6 3 19.37 2.73
-7 6 3 17.82 2.94
-7 6 2 834.29 17.73
-7 6 1 26.13 3.53
-7 6 0 1196.19 20.84
-7 6 -1 6.44 2.17
-7 6 -2 528 13.41
7 -6 2 523.56 12.19
7 6 2 562.83 12.83
-7 6 -3 5.21 1.9
7 -6 3 5.59 1.57
7 6 3 3.87 1.42
-7 6 -4 412.08 10.64
7 -6 4 416.41 12.07
7 -6 4 399.08 10.25
7 6 4 433.12 10.78
7 -6 5 15.64 2.51
7 -6 6 274.41 8.9
7 -6 7 23.89 2.53
7 -6 8 56.23 3.31
-7 -7 10 0.12 0.69
-7 -7 9 11.58 1.82
-7 -7 8 2 1.12
-7 -7 7 22.98 2.78
-7 -7 6 9.42 1.91
-7 7 6 9.69 1.99
-7 -7 5 31.02 3.29
-7 7 5 27.89 3.18
-7 -7 4 23.16 2.82
-7 7 4 19.17 2.8
-7 -7 3 79.9 5.05
-7 7 3 84.33 5.57
-7 7 2 6.11 2.05
-7 7 1 -0.1 1.61
-7 7 0 26.78 3.37
-7 7 -1 66.28 4.89
-7 7 -2 6.07 1.73
-7 7 -3 97.27 5.44
7 -7 3 93.97 5.87
7 -7 4 11.62 2.3
-7 7 -4 10.96 1.99
7 -7 5 0.02 1.04
7 -7 6 11.58 2.01
7 -7 7 111.01 4.98
7 -7 8 23.35 2.05
-7 -8 9 4.85 1.21
-7 -8 8 102.81 4.93
-7 -8 7 2.71 1.09
-7 -8 6 85.71 4.93
-7 8 6 86.62 4.7
-7 -8 5 1.32 1.14
-7 8 5 4.47 1.49
-7 -8 4 178.89 7.16
-7 8 4 178.77 7.54
-7 -8 3 58.23 4.06
-7 8 3 60.7 4.58
-7 8 2 708.41 15.32
-7 8 1 12.5 2.36
-7 8 0 161.59 7.34
-7 8 -1 125.99 6.38
-7 8 -2 257.77 8.78
-7 8 -3 103.79 5.29
7 -8 3 107.8 6
-7 8 -4 289.72 8.04
7 -8 4 299.88 9.49
7 -8 5 7.34 1.72
7 -8 6 28.36 2.74
7 -8 7 68.09 3.68
-7 -9 8 0.88 0.77
-7 -9 7 7.79 1.5
-7 -9 6 1.15 0.81
-7 9 6 0.08 0.94
-7 9 5 24.82 2.64
-7 -9 5 22.93 2.47
-7 9 4 31.74 3.12
-7 -9 4 30.87 2.83
-7 9 3 13.48 2.24
-7 9 2 0.88 1.15
-7 9 1 0.33 1.22
-7 9 0 1.61 1.31
-7 9 -1 6.86 1.77
7 -9 2 0.34 0.96
-7 9 -2 1.9 1.09
7 -9 3 2.91 1.4
-7 9 -3 6.83 1.55
7 -9 4 18.51 2.37
-7 9 -4 15.07 1.91
7 -9 5 92.16 4.7
7 -9 6 0.64 0.84
-7 -10 7 102.33 4.12
-7 -10 6 61.16 3.41
-7 10 5 227.74 6.78
-7 -10 5 235.53 6.74
-7 10 4 48.13 3.43
-7 -10 4 48.92 3.17
-7 10 3 385.24 9.82
-7 10 2 5.12 1.53
-7 10 1 338.64 9.43
-7 10 0 124.84 5.72
7 -10 0 119.59 5.69
-7 10 -1 383.71 9.67
7 -10 1 383.69 9.98
-7 10 -2 127.37 5.33
7 -10 2 129.96 5.72
-7 10 -3 215.87 6.45
7 -10 3 215.23 7.15
7 -10 4 18.72 2.18
7 -10 5 85.88 4.03
-7 11 4 9.45 1.57
7 -11 -3 7.08 1.3
-7 11 3 12.27 1.8
7 -11 -2 2.48 1.05
-7 11 2 4.79 1.32
-7 11 1 30.59 2.72
7 -11 -1 23.99 2.35
-7 11 0 25.68 2.48
7 -11 0 24.67 2.38
-7 11 -1 23.66 2.3
7 -11 1 19.01 2.12
7 -11 2 7.89 1.48
-7 11 -2 6.25 1.39
7 -11 3 9.15 1.47
7 -11 4 10.86 1.42
-7 12 2 47.67 2.85
-7 12 1 814.88 11.53
-7 12 0 19.25 1.9
-8 0 10 10.24 1.4
-8 0 9 0.38 0.87
-8 0 8 0.98 0.93
-8 0 7 0.84 1.19
-8 0 6 82.24 5.03
-8 0 6 82.91 5.51
-8 0 5 1.82 1.23
-8 0 5 -1.04 1.76
-8 0 4 237.42 9.14
-8 0 3 0.92 1.8
-8 0 2 40.68 4.05
-8 0 1 -0.52 2.09
-8 0 0 149.97 7.38
-8 0 -1 0.08 1.69
-8 0 -2 50.03 4.15
-8 0 -3 -0.71 1.51
8 0 3 0.54 1.28
8 0 4 20.97 2.81
8 0 5 1.13 1.27
8 0 6 9.84 1.85
8 0 7 0.15 0.96
8 0 8 35.1 2.53
-8 -1 10 63.23 3.29
-8 1 10 51.58 2.97
-8 -1 9 0.92 0.91
-8 1 9 -0.03 0.87
-8 -1 8 5.08 1.51
-8 1 8 5.87 1.5
-8 -1 7 99.27 5.65
-8 1 7 93.06 4.89
-8 1 7 102.34 5.91
-8 -1 6 39.91 3.82
-8 1 6 37.5 3.43
-8 -1 5 223.09 8.89
-8 -1 5 215.82 8.52
-8 1 5 221.6 8.48
-8 -1 4 23.77 3.11
-8 -1 4 26.73 3.38
-8 1 4 29.3 3.48
-8 -1 3 774.39 16.33
-8 -1 3 780.88 16.72
-8 1 3 780.8 16.74
-8 -1 2 11.91 2.22
-8 -1 2 11.78 2.58
-8 1 2 13.84 2.67
-8 -1 1 866.2 17.65
-8 1 1 886.67 17.86
-8 -1 0 62.48 4.89
-8 1 0 61.09 4.87
-8 -1 -1 1265.1 20.4
-8 1 -1 1252 20.27
-8 -1 -2 8.7 2.03
-8 1 -2 12 2.4
-8 -1 -3 827.96 14.8
-8 1 -3 819.79 14.67
8 -1 3 833.46 16.27
8 1 3 843.66 16.39
8 1 4 22.66 2.84
8 -1 4 20.71 2.67
8 -1 5 811.92 14.91
8 1 5 838.48 15.17
8 -1 6 38.13 3.21
8 1 6 34.37 3.08
8 -1 7 321.09 8.32
8 1 7 320.99 8.33
8 1 8 -1.22 0.98
8 -1 8 -0.73 0.9
-8 -2 10 31.5 2.32
-8 -2 9 87.51 4.46
-8 2 9 81.35 4.32
-8 -2 8 32.33 3.08
-8 2 8 30.76 3.12
-8 -2 7 44.66 3.81
-8 2 7 45.2 3.38
-8 2 7 49.35 4.13
-8 -2 6 101.39 5.76
-8 2 6 95.4 5.24
-8 -2 5 446.48 12.13
-8 2 5 434.81 11.72
-8 -2 4 28.09 3.22
-8 -2 4 25.93 3.21
-8 2 4 26.22 3.22
-8 -2 3 109.44 6.06
-8 -2 3 126.59 6.82
-8 2 3 122.98 6.7
-8 -2 2 26.36 3.02
-8 -2 2 25.45 3.31
-8 2 2 22.56 3.18
-8 -2 1 118.27 6.59
-8 2 1 109.77 6.39
-8 -2 0 32.12 3.58
-8 2 0 33.14 3.62
-8 -2 -1 53.83 4.37
-8 2 -1 55.41 4.4
-8 2 -2 3.13 1.42
8 -2 3 16.89 2.33
-8 2 -3 12.23 2.18
8 -2 3 14.7 2.38
8 2 3 13.65 2.45
8 -2 4 0.34 1.12
8 2 4 2.16 1.36
8 -2 5 10.09 1.92
8 2 5 9.65 1.87
8 -2 6 1.74 1.08
8 2 6 2.59 1.12
8 -2 7 5.09 1.27
8 2 7 5.3 1.4
-8 -3 9 37.84 2.93
-8 3 9 32.72 2.69
-8 -3 8 236.32 7.78
-8 3 8 223.07 7.72
-8 -3 7 4.17 1.46
-8 3 7 2.84 1.22
-8 -3 6 196.28 7.79
-8 3 6 187.22 7.12
-8 -3 5 500.73 12.47
-8 3 5 500.06 12.39
-8 -3 4 196.76 7.84
-8 3 4 189.45 8.02
-8 -3 3 687.24 14.34
-8 3 3 692.9 15.44
-8 3 2 116.13 6.51
-8 3 1 833.3 17.05
-8 3 0 64.26 4.85
-8 3 -1 886.47 16.75
-8 3 -2 21.28 2.71
8 3 2 25.9 3.05
-8 3 -3 667.23 13.04
8 -3 3 683.9 13.95
8 3 3 692.72 14.2
8 -3 4 1.32 1.03
8 -3 4 1.08 0.97
8 3 4 -0.41 1.12
8 -3 5 174.1 6.57
8 3 5 176.71 6.65
8 -3 6 3.24 1.11
8 3 6 0.54 0.98
8 3 7 85.69 4
8 -3 7 89.33 4.06
-8 -4 9 315.56 7.8
-8 4 9 254.49 6.79
-8 -4 8 56.74 3.69
-8 4 8 50.78 3.61
-8 -4 7 432.39 10.63
-8 -4 6 2.34 1.12
-8 4 6 3.6 1.27
-8 -4 5 128.41 6.14
-8 4 5 133.27 6.25
-8 -4 4 4.67 1.56
-8 4 4 4.81 1.66
-8 -4 3 375.11 10.13
-8 4 3 381.81 11.27
-8 4 2 1.55 1.58
-8 4 1 172 7.69
-8 4 0 64.84 4.74
-8 4 -1 57.62 4.39
-8 4 -2 52.98 4.11
8 -4 2 62.22 4.17
8 4 2 55.37 4.06
-8 4 -3 52.87 3.72
8 -4 3 56.47 4.09
8 -4 3 53.16 3.77
8 4 3 59.64 4.08
8 -4 4 25.22 2.61
8 -4 4 27.27 2.67
8 4 4 27.98 2.74
8 -4 5 23.41 2.35
8 -4 5 25.15 2.45
8 4 5 28.38 2.63
8 -4 6 27.21 2.4
8 4 6 28.32 2.49
-8 -5 9 20.5 1.94
-8 -5 8 93.98 4.47
-8 5 8 77.29 4.13
-8 -5 7 496.36 10.77
-8 -5 6 135.75 5.88
-8 5 6 134.33 5.61
-8 -5 5 371.54 9.83
-8 5 5 380.64 10.09
-8 -5 4 62.3 4.12
-8 5 4 63.79 4.45
-8 -5 3 285.09 8.38
-8 5 3 277.49 9.33
-8 5 2 161.08 7.31
-8 5 1 569.79 13.48
-8 5 0 20.96 2.84
-8 5 -1 270.67 9.01
8 -5 1 255.21 7.95
8 5 1 269.06 8.32
-8 5 -2 53.97 3.96
8 -5 2 48.98 3.46
8 5 2 58.88 3.9
-8 5 -3 63.83 3.9
8 -5 3 62.24 4.17
8 -5 3 62.54 3.79
8 5 3 65.12 3.93
8 -5 4 15.24 2.07
8 -5 4 13.66 1.87
8 5 4 11.99 1.77
8 -5 5 123.05 5.03
8 -5 5 126.18 4.81
8 5 5 127.02 4.9
-8 -6 8 94.38 4.07
-8 6 8 66.9 3.47
-8 -6 7 248.34 7.09
-8 -6 6 43.12 3.15
-8 6 6 41.2 3.03
-8 -6 5 465.64 10.36
-8 6 5 488.84 10.81
-8 -6 4 9.15 1.61
-8 6 4 8.55 1.82
-8 6 3 113.98 5.85
-8 6 2 85.92 5.17
-8 6 1 83.56 5.11
-8 6 0 99.68 5.42
-8 6 -1 8.77 1.8
-8 6 -2 174.48 6.54
8 -6 2 178.18 7.03
-8 6 -3 146.99 5.55
8 -6 3 152.45 6.21
8 -6 4 520.39 10.72
8 -6 5 6.74 1.45
-8 -7 7 230.1 6.15
-8 -7 6 88.03 4.05
-8 7 6 85.61 3.79
-8 -7 5 144.56 5.27
-8 7 5 155.1 5.75
-8 -7 4 23.8 2.25
-8 7 4 23.42 2.52
-8 7 3 327.28 9.21
-8 7 2 123.05 5.79
-8 7 1 195.79 7.25
-8 7 0 44.18 3.5
-8 7 -1 32.82 2.95
-8 7 -2 70.92 4.06
8 -7 2 68.8 4.22
-8 7 -3 77.17 3.84
8 -7 3 80.59 4.35
8 -7 4 355.06 8.4
8 -7 5 70.45 3.44
-8 8 5 113.89 4.42
-8 8 4 0.02 0.87
-8 8 3 6.22 1.43
-8 8 2 1.57 1.12
-8 8 1 2.75 1.24
-8 8 0 305.64 8.31
-8 8 -1 103.95 4.74
8 -8 1 106.2 5
-8 8 -2 157.38 5.4
8 -8 2 161.55 5.9
8 -8 3 104.17 4.53
8 -8 4 156.38 5.14
-8 9 4 0.22 0.68
-8 9 3 43.36 2.91
-8 9 2 2.24 0.98
-8 9 1 30.89 2.63
8 -9 -1 30.79 2.58
-8 9 0 19.41 2.11
8 -9 0 18.65 2.08
8 -9 1 5.65 1.28
-8 9 -1 6.38 1.35
8 -9 2 6.64 1.31
8 -9 3 4.55 1.03
-9 0 7 2.96 0.99
-9 0 6 -0.92 0.95
-9 0 5 12.47 1.69
-9 0 4 0.47 0.9
-9 0 3 44.1 3
-9 0 3 48.42 3.46
-9 0 2 0.02 0.93
-9 0 1 124.02 5.5
-9 0 0 0.71 0.94
9 0 1 258.37 7.66
9 0 2 -0.38 0.91
9 0 3 106.12 4.61
9 0 4 1.06 0.87
-9 -1 6 109.84 4.39
-9 1 6 104.19 4.38
-9 -1 5 37.21 2.73
-9 1 5 38.38 2.82
-9 -1 4 86.3 4.08
-9 1 4 92.05 4.38
-9 -1 3 4.28 1.21
-9 1 3 2.66 1.13
-9 1 3 3.29 1.2
-9 1 2 9.05 1.7
-9 1 1 0.96 0.98
-9 1 0 16.55 2.12
-9 1 -1 18.39 2.11
9 -1 1 18.12 2.16
9 1 1 20.26 2.27
9 -1 2 43.66 3.1
9 1 2 40.64 3.04
9 -1 3 0.23 0.83
9 1 3 1.09 0.91
9 -1 4 106.06 4.26
9 1 4 102.43 4.21
-9 -2 6 5.72 1.15
-9 2 6 5.09 1.17
-9 -2 5 1.56 0.84
-9 2 5 1.62 0.95
-9 2 5 2 0.93
-9 -2 4 7.18 1.43
-9 2 4 9.67 1.62
-9 2 4 9.75 1.66
-9 2 3 2.38 1.08
-9 2 3 3.4 1.14
-9 2 2 2.88 1.15
-9 2 2 0.72 1.01
-9 2 1 1.96 1.12
-9 2 0 1.42 0.98
9 -2 0 2.33 1.03
9 2 0 1.32 0.94
-9 2 -1 12.38 1.83
9 -2 1 15.34 1.92
9 2 1 13.94 1.85
-9 2 -2 12.06 1.69
9 -2 2 14.8 1.84
9 -2 3 94.51 4.13
9 2 3 99.35 4.28
9 -2 4 0.62 0.75
9 2 4 -0.01 0.74
-9 3 6 165.69 5.29
-9 3 5 110.15 4.38
-9 3 5 100.53 4.34
-9 3 4 58.22 3.48
-9 3 4 50.94 3.25
-9 3 3 117.97 5.07
-9 3 3 98.16 4.46
-9 3 2 50.68 3.12
-9 3 2 68.15 3.98
-9 3 1 49.36 3.39
-9 3 0 12.02 1.83
9 3 0 14.68 1.87
9 -3 0 12 1.68
9 -3 1 -0.02 0.81
-9 3 -1 1.17 0.87
9 -3 1 1.83 0.94
9 3 1 0.92 0.85
-9 3 -2 50.59 2.95
9 -3 2 56.47 3.2
9 3 2 58 3.31
9 -3 3 13.71 1.56
9 3 3 13.02 1.59
-9 4 5 86.76 3.68
-9 4 5 82.28 3.81
-9 4 4 21.47 2.12
-9 4 4 18.99 2.08
-9 4 3 130.48 5.11
-9 4 2 21.3 2.21
-9 4 1 20.83 2.24
9 -4 -1 18.02 1.92
9 4 -1 21.46 2.06
-9 4 0 17.99 2.06
9 -4 0 17.96 1.89
9 4 0 17.15 1.85
9 -4 1 6.12 1.24
-9 4 -1 8.98 1.51
9 -4 1 9.01 1.34
9 4 1 9.16 1.42
9 -4 2 9.5 1.24
-9 5 4 158.26 4.97
-9 5 3 47.01 2.97
-9 5 2 30.35 2.49
-9 5 1 49.48 3.14
9 -5 0 -0.04 0.75
-9 5 0 0.73 0.89
9 -5 1 5.89 1.15
-9 5 -1 7.35 1.32
-9 6 3 324 6.87
-9 6 2 240.84 6.13
-9 6 1 265.15 6.42
9 -6 -1 215.25 5.93
-9 6 0 81.56 3.51
9 -6 0 66.66 3.25
0 0 2 3159.12 12.43
0 0 3 0.64 0.46
0 0 4 6590.13 26.11
0 0 -5 1.92 0.66
0 0 -6 4000.22 23.86
0 0 -7 1.1 0.78
0 0 -8 185.99 6.3
0 0 -9 -0.66 0.82
0 0 10 45.73 4.21
0 0 10 44.49 4.37
0 0 10 48.72 4.44
0 0 11 1.48 1.55
0 0 11 0.43 1.36
0 0 12 325.61 11.37
0 0 12 334.57 12.2
0 0 13 1.15 1.31
0 0 13 1.26 1.49
0 0 14 550.23 13.16
0 0 14 539.27 14.33
0 0 15 0.53 1.14
0 0 16 764.74 12.32
0 -1 1 409.76 3.42
0 -1 2 200.31 3.23
0 1 -2 203.94 2.47
0 1 -3 150.68 2.81
0 -1 3 154.63 3.48
0 1 -4 42.82 1.82
0 -1 4 37.19 2.05
0 1 -5 385.54 6.23
0 -1 5 383.19 7.25
0 1 -6 314.53 6.39
0 -1 -6 286.08 6.83
0 1 -7 885.5 11.79
0 -1 -7 869.48 12.95
0 1 -8 292.68 7.41
0 -1 -8 299.52 8.36
0 -1 -9 175.76 6.96
0 1 10 176.04 8.22
0 -1 10 160.63 8.15
0 -1 -10 164.79 7.13
0 -1 10 154.96 7.59
0 -1 10 150.89 7.26
0 1 10 149.76 7.71
0 1 11 370.97 12.6
0 -1 11 381.33 12.91
0 -1 11 368.88 11.98
0 -1 11 366.5 11.58
0 1 11 370.44 12.22
0 -1 12 83.89 5.7
0 -1 12 68.75 5.75
0 1 12 74.15 5.66
0 1 12 72.89 5.75
0 1 13 18.3 3.07
0 1 13 20.59 3.12
0 -1 13 19.19 3.26
0 -1 13 27.85 3.31
0 1 14 167.32 7.5
0 -1 14 153.17 7.82
0 1 14 158.49 7.62
0 -1 15 1.52 1.23
0 1 15 2.66 1.32
0 1 16 61.51 3.4
0 -1 16 63.98 3.75
0 -2 0 1103.74 5.81
0 -2 1 420.73 4.03
0 -2 2 9999 23.93
0 2 -2 9603.92 12.83
0 -2 3 19.69 1.33
0 2 -3 19.1 0.89
0 2 -4 6450.44 19.9
0 -2 4 6390.25 26.46
0 2 -5 106.49 3
0 -2 5 105.36 3.91
0 2 -6 1323.26 11.99
0 -2 6 1329.02 15.29
0 -2 -7 3.37 1.08
0 2 -7 3.25 0.83
0 -2 -8 648.35 12.8
0 -2 -9 3.9 1.35
0 -2 9 0.58 1.33
0 -2 10 5.71 2.14
0 -2 10 2.78 1.85
0 -2 10 4.07 1.86
0 -2 -10 2.86 1.14
0 2 10 2.1 1.48
0 2 11 358.23 12.27
0 -2 11 347.88 11.89
0 -2 11 349.63 11.07
0 2 11 343.12 11.78
0 -2 11 354.53 12.51
0 -2 12 133.47 7.95
0 2 12 140.43 7.71
0 2 12 132 7.52
0 -2 13 99.43 6.8
0 2 13 101.33 6.43
0 2 13 105.4 6.54
0 2 14 240.92 9.06
0 2 14 252.54 9.32
0 -2 14 251.37 10.11
0 2 15 87.36 4.71
0 2 15 85.05 4.71
0 -2 15 88.16 5.33
0 -2 16 492.18 10.21
0 -3 0 1.11 0.38
0 -3 1 76.41 1.98
0 -3 2 822.1 7.4
0 -3 3 142.38 3.59
0 -3 4 1881.7 14.88
0 3 -4 1894.6 8.52
0 3 -5 342.14 4.62
0 -3 5 330.19 7.08
0 -3 6 1284.46 15.36
0 -3 7 173.01 6.28
0 -3 -7 176.14 6.44
0 -3 -8 2087.68 24.18
0 -3 -9 281.25 9.58
0 -3 9 281.39 10.02
0 3 9 277.5 10.15
0 -3 9 282.49 10.19
0 3 10 1581.75 23.59
0 -3 10 1519 25.1
0 -3 10 1508.18 24.28
0 3 10 1528.03 24.8
0 -3 -10 1530.94 23.64
0 -3 11 5.81 1.98
0 -3 -11 6.62 2.04
0 3 11 8.02 2.09
0 3 11 6.07 2.01
0 -3 11 5.75 2.03
0 3 12 1079.55 20.22
0 -3 12 1069.95 22.22
0 3 12 1062.9 21.28
0 -3 12 1076.85 21.48
0 3 13 2.94 1.63
0 -3 13 2.08 1.84
0 3 13 2.29 1.52
0 -3 14 523.48 14.43
0 3 14 552.03 13.74
0 3 15 12.8 2.05
0 -3 15 12 2.14
0 -4 0 2275.48 11.69
0 -4 1 60.02 1.97
0 -4 2 4148.12 17.96
0 -4 3 15.83 1.31
0 -4 4 945.44 10.96
0 -4 5 50.29 2.88
0 -4 6 753.53 12.13
0 -4 7 4.35 1.17
0 -4 -7 5.1 1.36
0 -4 -8 93.33 5.35
0 -4 9 5.75 1.8
0 -4 -9 4.32 1.61
0 -4 -10 4.71 1.9
0 4 10 1 1.56
0 -4 10 0.9 1.5
0 -4 10 0.84 1.39
0 -4 -11 20.25 3.33
0 -4 11 18.31 3.2
0 4 11 18.64 3.14
0 -4 11 17.14 2.97
0 4 12 142.44 7.97
0 -4 12 159.5 8.61
0 -4 12 151.15 8.24
0 4 13 326.64 11.43
0 -4 13 297.12 11.42
0 -4 14 234.73 9.46
0 4 14 255 9.3
0 4 15 39.91 3.25
0 -4 15 38.63 3.47
0 -5 0 0.87 0.44
0 -5 1 7.54 1.12
0 -5 1 6.1 0.76
0 -5 2 588.02 8.93
0 -5 2 598.9 7.33
0 -5 3 3.94 0.74
0 -5 4 786.93 10.44
0 -5 5 175.03 5.49
0 -5 6 1883.91 19.86
0 -5 -7 49.88 3.86
0 -5 7 46.01 3.45
0 -5 -8 1220.02 20.09
0 -5 8 1185.86 20.45
0 -5 -9 6.78 1.82
0 -5 9 2.54 1.44
0 -5 9 5.09 1.82
0 -5 -10 1729.11 27.17
0 -5 10 1656.78 26.24
0 -5 10 1683.58 26.71
0 -5 11 40.62 4.5
0 5 11 34.45 4.31
0 -5 11 34.73 4.14
0 5 12 735.05 17.92
0 -5 12 706.41 17.62
0 5 13 10.58 2.48
0 -5 13 7.9 2.29
0 -5 14 730.63 15.96
0 5 14 781.88 15.83
0 -5 15 15.49 2.16
0 5 15 14.2 2.02
0 -6 0 312.09 5.1
0 -6 -1 91.02 2.97
0 -6 1 97.54 3.97
0 -6 1 97.95 2.95
0 -6 2 5.24 1.07
0 -6 2 2.06 0.56
0 -6 3 3.21 0.73
0 -6 3 4.17 0.99
0 -6 4 15.58 1.6
0 -6 5 93.07 4.16
0 -6 -6 45.84 3.63
0 -6 6 49.48 3.35
0 -6 -7 107.02 5.9
0 -6 7 99.28 5.14
0 -6 8 2.67 1.48
0 -6 -8 1.89 1.27
0 -6 8 5.34 1.7
0 -6 9 36.47 4.01
0 -6 9 36.19 3.9
0 -6 -9 36.71 4.02
0 -6 -10 39.98 4.5
0 -6 10 40.02 4.41
0 -6 10 40.89 4.36
0 -6 11 133.61 7.71
0 -6 11 139.31 7.96
0 6 11 152.94 8.5
0 -6 12 8.68 2.27
0 -6 12 4.07 1.85
0 6 12 5.29 2.19
0 6 13 4.16 1.81
0 -6 13 2.47 1.59
0 6 14 5.64 1.72
0 -6 14 5.02 1.52
0 6 15 0.49 0.91
0 -7 0 9.6 1
0 -7 -1 206.04 4.6
0 -7 1 223.82 6.57
0 -7 1 220.78 4.66
0 -7 2 28.78 2.49
0 -7 -2 23.18 1.68
0 -7 2 26.24 1.76
0 -7 3 153.15 5.7
0 -7 3 169.34 4.84
0 -7 4 443.96 8.69
0 -7 5 8.21 1.38
0 -7 6 1607.37 19.49
0 -7 -6 1577.92 22.08
0 -7 7 49.99 3.79
0 -7 -7 47.3 4.17
0 -7 7 51.72 4.37
0 -7 8 550.49 13.94
0 -7 8 562.8 13.13
0 -7 -8 563.16 15.13
0 -7 8 554.05 14.75
0 -7 9 10.78 2.45
0 -7 9 9.8 2.3
0 -7 -9 11.94 2.5
0 -7 10 1393.64 23.79
0 -7 10 1397.67 24.83
0 7 11 3.69 2.07
0 -7 11 5.84 2.01
0 -7 12 782 18.18
0 7 12 827.21 18.52
0 -7 12 776.55 17.26
0 -7 13 7.52 1.88
0 7 13 4.54 1.73
0 7 14 243.07 8.17
0 7 15 11.78 1.68
0 -8 0 419.73 9.8
0 -8 1 294.93 8.26
0 -8 2 41.09 3.18
0 -8 3 582.12 11.99
0 -8 3 614.24 9.67
0 -8 4 71.02 3.64
0 -8 -4 68.56 4.3
0 -8 -5 73.78 4.73
0 -8 5 68.52 3.88
0 -8 6 23.51 2.88
0 -8 6 26.9 3.13
0 -8 6 25.95 2.64
0 -8 -6 23.63 2.99
0 -8 7 450.87 12.22
0 -8 7 459.05 11.44
0 -8 7 447.39 12.88
0 -8 -7 447.64 13.2
0 -8 8 3.74 1.86
0 -8 -8 2.97 1.58
0 -8 8 4.15 1.83
0 -8 8 2.42 1.27
0 -8 9 32.68 3.66
0 -8 9 33.84 3.98
0 -8 10 166.85 8.01
0 -8 10 160.16 8.48
0 8 11 50.01 5.01
0 -8 11 41.98 4.42
0 -8 11 52.6 4.5
0 -8 12 12.16 2.26
0 8 12 15.92 2.9
0 8 13 13.91 2.38
0 8 14 48.12 3.52
0 -9 0 1.73 0.95
0 -9 1 88.77 4.9
0 -9 2 131.35 6.02
0 -9 -2 130.32 5.45
0 -9 -3 185.47 6.98
0 -9 4 62.6 4.63
0 -9 -4 70.58 4.63
0 -9 5 78.28 5.31
0 -9 -5 73.52 5.04
0 -9 6 70.69 5.1
0 -9 6 72.76 5.16
0 -9 -6 78.25 5.55
0 -9 -7 480.34 14.26
0 -9 7 463.65 13.33
0 -9 7 471.67 13.15
0 -9 8 383.41 12.46
0 -9 -8 396.63 13.53
0 -9 8 370.49 11.64
0 -9 9 330.34 10.68
0 -9 9 339.29 10.67
0 -9 9 324.43 11.69
0 -9 10 8.65 2.23
0 -9 11 31.17 3.64
0 9 11 31.82 3.9
0 9 12 195.22 8.39
0 9 13 121.3 5.87
0 9 14 40.47 2.91
0 -10 0 8.96 2.11
0 -10 0 7.87 1.74
0 -10 -1 448.19 11.91
0 -10 1 463.58 12.08
0 -10 1 449.75 12.76
0 -10 2 98.83 5.61
0 -10 2 107.07 6.33
0 -10 2 97.53 5.56
0 -10 -3 516.24 12.31
0 -10 3 503.56 13.71
0 -10 4 122.89 6.91
0 -10 -4 127.84 6.57
0 -10 -5 311.87 10.81
0 -10 5 322.15 11.26
0 -10 6 5.59 1.89
0 -10 -6 8.95 2.19
0 -10 6 7.34 2.13
0 -10 7 45.6 4.41
0 -10 7 46.28 4.27
0 -10 -7 41.17 4.5
0 -10 8 265.93 10.26
0 -10 8 276.79 10.23
0 -10 9 94.72 6.21
0 -10 9 91.58 5.75
0 -10 10 8.61 2.16
0 10 11 1.02 1.49
0 10 12 10.59 2.14
0 10 13 1.88 1.15
0 -11 0 3.29 1.51
0 -11 0 0.35 1.07
0 -11 0 0.53 1.34
0 -11 1 96.28 5.71
0 -11 -1 88.07 5.92
0 -11 1 86.61 5.97
0 -11 -1 90.02 5.73
0 -11 -1 95.73 5.71
0 -11 1 94.82 5.83
0 -11 2 48.62 4.55
0 -11 2 50.47 4.35
0 -11 2 54.75 4.4
0 -11 -2 47.4 4.25
0 -11 -2 50.01 4.47
0 -11 3 88.97 6.16
0 -11 4 61.93 5.18
0 -11 5 832.31 18.67
0 -11 6 29.12 3.59
0 -11 7 542.14 13.89
0 -11 7 548.29 14.83
0 -11 8 59.28 4.69
0 -11 8 69.62 5.23
0 -11 9 579.3 14.26
0 -11 9 600.73 14.24
0 -11 10 101.16 5.31
0 11 11 1139 19.17
0 11 12 6.88 1.61
0 11 13 353.97 7.79
0 -12 0 61.62 4.97
0 -12 0 61.08 5.16
0 -12 0 69.01 5.03
0 -12 -1 11.8 2.46
0 -12 -1 10.61 2.24
0 -12 1 11.86 2.31
0 -12 1 20.06 2.86
0 -12 -1 11.84 2.33
0 -12 1 12.13 2.58
0 -12 2 63.93 4.85
0 -12 -2 54.25 4.68
0 -12 -2 62.52 4.78
0 -12 -2 53.95 4.76
0 -12 2 60.47 5.22
0 -12 3 0.9 1.49
0 -12 4 4.47 1.74
0 -12 5 36.59 4.13
0 -12 6 34.6 3.95
0 -12 7 4.42 1.71
0 -12 8 3.96 1.51
0 -12 9 90.12 5.29
0 12 10 40.14 3.85
0 -12 10 36.45 3.04
0 12 11 11.8 1.99
0 12 12 87.71 4.1
0 -13 0 0.93 1.36
0 -13 0 1.51 1.38
0 -13 -1 0.41 1.26
0 -13 1 1.49 1.47
0 -13 1 -0.53 1.62
0 -13 -1 2.94 1.69
0 -13 -2 22.46 3.26
0 -13 -2 23.06 3.02
0 -13 2 29.64 3.82
0 -13 3 587 16.23
0 -13 -3 626.89 14.85
0 -13 4 20.1 3.26
0 -13 -4 19.93 2.95
0 -13 5 762.23 18.11
0 -13 6 29.79 3.72
0 -13 7 1290.15 21.69
0 -13 8 61.63 4.5
0 -13 9 1150.73 17.18
0 -13 10 6.4 1.35
0 13 10 6.08 1.54
0 13 11 573.89 10.24
0 -14 0 3.77 1.66
0 -14 0 2.48 1.21
0 -14 -1 257.06 9.17
0 -14 -1 249.55 10.09
0 -14 1 262.27 10.56
0 -14 2 2.81 1.65
0 -14 -2 1 1.13
0 -14 3 332.62 11.89
0 -14 -3 326.08 10.21
0 -14 4 79.85 5.85
0 -14 -4 74.69 4.94
0 -14 5 25.69 3.42
0 -14 -5 25.73 2.88
0 -14 6 1.36 1.26
0 -14 -6 1.47 1.06
0 -14 -7 80.36 4.51
0 -14 7 86.35 5.29
0 -14 8 4.3 1.35
0 14 9 0.98 1.2
0 -14 9 0.91 0.81
0 -15 0 0.33 1.33
0 -15 -1 30.65 3.38
0 -15 1 31.65 3.7
0 -15 2 64.08 5.04
0 -15 3 213.86 9.02
0 -15 4 258.7 9.71
0 15 4 257.68 8.35
0 -15 5 506.66 13.04
0 -15 6 50.48 3.97
0 15 -6 43.48 3.12
0 -15 7 615.59 12.45
0 -15 8 125.8 5.09
0 15 8 51.99 3.14
0 -16 0 95.81 5.3
0 -16 1 952.16 17.1
0 -16 2 31.68 3.28
0 -16 3 837.74 16.11
0 16 3 792.64 13.91
0 -16 4 1.83 1.06
0 16 -5 518.57 10.02
0 -16 5 544.7 12.01
0 -16 6 2.25 1.06
0 -16 7 108.54 4.42
0 17 0 1.08 1.01
0 17 -1 48.61 3.37
0 17 1 50.72 3.37
0 17 -2 3.13 1.18
0 17 2 3.88 1.18
0 17 -3 20.44 2.11
0 17 3 20.61 1.95
0 17 -4 30.33 2.28
0 -17 4 32.81 2.61
-1 0 15 93.81 5.18
-1 0 15 91.89 5.15
-1 0 14 1.36 1.47
-1 0 14 0.18 1.27
-1 0 13 955.74 19.77
-1 0 13 951.92 19.58
-1 0 12 -0.25 1.43
-1 0 12 0.05 1.55
-1 0 11 1672.43 25.61
-1 0 11 1588.66 25.5
-1 0 10 1.39 1.52
-1 0 10 0.14 1.29
1 0 -9 3006.23 26.43
1 0 -8 1.19 0.76
-1 0 7 2301.71 21.57
-1 0 6 0.3 0.57
-1 0 5 6588.29 29.5
-1 0 4 0.82 0.52
-1 0 3 6190.02 21.61
-1 0 2 0.79 0.39
-1 0 1 2074.36 9.53
-1 0 0 1.21 0.35
-1 0 -1 2095.88 11.45
-1 0 -2 0.42 0.47
-1 0 -3 140.6 3.65
-1 0 -4 17.14 1.5
-1 0 -5 667.42 9.75
-1 0 -6 3.75 1.01
-1 0 -7 1416.67 16.76
-1 0 -8 0.85 0.8
1 0 9 2175.26 27.65
-1 0 -9 2235.82 24.74
1 0 10 0.55 1.37
1 0 10 0.53 1.36
1 0 11 1438.18 22.49
1 0 11 1384.2 24.92
1 0 12 0.46 1.44
1 0 13 1026.86 21.31
1 0 14 0.08 1.53
1 0 15 743.11 14.76
1 0 16 1.25 1
-1 1 16 48.67 3.1
-1 1 15 5.41 1.43
-1 1 15 2.73 1.27
-1 -1 15 4.2 1.52
-1 -1 15 3.14 1.33
-1 1 14 283.37 9.78
-1 -1 14 293.41 10.49
-1 -1 14 294.95 10.13
-1 1 14 283.67 10.36
-1 -1 13 19.16 3.27
-1 -1 13 19.21 3.05
-1 1 13 24.93 3.56
-1 1 13 16.75 2.81
-1 -1 12 207.45 9.6
-1 1 12 195.82 9.07
-1 1 12 210.84 9.68
-1 -1 12 209.66 9.4
-1 1 11 192.31 8.72
-1 -1 11 200.16 9.04
-1 1 11 199.78 9.24
-1 -1 11 216.62 9.44
-1 -1 10 456.42 13.09
-1 -1 10 494.68 13.61
-1 1 10 482.5 13.65
-1 1 10 508.55 13.33
1 -1 -9 25.14 2.65
-1 -1 8 289.52 8.65
-1 -1 7 3.94 1.07
-1 1 6 141.44 4.81
-1 -1 6 142.62 4.98
-1 -1 5 87.51 3.49
-1 1 5 89.77 3.38
-1 -1 4 151.97 4.11
-1 1 4 152.78 3.87
-1 1 3 243.6 4.1
-1 -1 3 247.26 4.56
-1 1 2 5.14 0.55
-1 -1 2 1.1 0.46
-1 -1 1 5.55 0.54
-1 1 1 6 0.45
-1 -1 1 5.77 0.52
-1 -1 1 6.8 0.73
-1 -1 0 71.29 1.95
-1 1 0 71.51 1.93
-1 1 -1 35.2 1.5
-1 -1 -1 35.22 1.58
-1 1 -2 290.76 4.63
-1 -1 -2 290.64 4.93
-1 1 -3 11.52 1.1
-1 -1 -3 18.99 1.5
-1 1 -4 8.92 1.1
-1 -1 -4 9.91 1.26
-1 -1 -5 204.3 5.62
-1 1 -5 183.56 4.94
-1 1 -6 33.93 2.39
-1 -1 -6 35.64 2.64
-1 -1 -7 42.41 3.1
-1 1 -7 35.87 2.67
-1 -1 -8 11 1.86
-1 1 -8 12.47 1.85
1 -1 9 174.76 8.04
-1 -1 -9 152.9 6.7
1 1 9 152.76 7.45
-1 -1 -10 4.3 1.57
1 -1 10 4.34 1.88
1 1 10 5.47 2.23
1 1 10 3.66 1.83
1 -1 10 5.88 2.03
1 -1 11 236.14 9.44
1 -1 11 235.15 10.47
1 1 11 231.99 10.26
1 1 11 242.87 9.28
1 -1 12 8.28 2.57
1 -1 12 11.23 2.42
1 1 12 10.09 2.58
1 1 13 1.49 1.64
1 -1 13 2.15 1.63
1 1 14 5.04 1.78
1 -1 14 6.94 2.05
1 -1 15 24.42 2.94
1 1 15 22.19 2.63
1 1 16 6.84 1.35
1 -1 16 8.27 1.54
-1 2 16 86.92 4.15
-1 -2 15 193.33 7.65
-1 2 15 199.46 7.71
-1 -2 14 146.31 7.55
-1 2 14 160.07 7.82
-1 -2 14 145.97 6.92
-1 2 14 135.97 6.59
-1 -2 13 886.84 19.52
-1 2 13 874.85 17.74
-1 2 13 903.46 19.68
-1 -2 13 890.32 18.39
-1 2 12 46.05 4.73
-1 -2 12 40.06 4.22
-1 2 12 45.16 4.28
-1 -2 12 49.59 4.79
-1 -2 11 878.87 18.81
-1 -2 11 911.95 19.53
-1 2 11 885.7 19.57
1 -2 -10 99.38 5.76
-1 2 10 82.84 5.97
-1 2 10 97.7 5.8
-1 -2 10 90.27 6.05
-1 -2 10 92.63 6.02
-1 -2 9 2747.17 30.45
-1 -2 9 2790.52 30.63
1 -2 -9 2758.72 27.99
-1 -2 8 140.44 6.09
-1 -2 7 3539.45 27.82
1 2 -6 257.69 4.98
-1 -2 6 250.48 6.71
-1 -2 5 2022.85 17.23
-1 -2 4 88.32 3.23
-1 2 4 85.34 2.86
-1 2 3 1710.76 10.54
-1 -2 3 1729.17 12.77
-1 -2 2 62.67 2.27
-1 2 2 59.58 1.53
-1 -2 2 58.19 2.05
-1 -2 1 302.11 4.77
-1 -2 1 303.72 3.51
-1 -2 0 1314.59 8.64
1 -2 0 1329.24 6.95
-1 -2 -1 71.68 2.33
-1 2 -1 73.8 2.11
-1 -2 -2 176.49 4.15
-1 2 -2 170.66 3.43
-1 2 -3 504.7 6.62
-1 -2 -3 535.58 7.91
-1 -2 -4 758.7 10.38
-1 2 -4 740.75 8.79
-1 2 -5 777.79 9.85
-1 -2 -5 780.23 11.56
-1 -2 -6 430.23 9.38
-1 2 -6 429.15 7.97
-1 2 -7 881.2 12.38
-1 -2 -7 864.93 14.31
-1 -2 -8 6.16 1.55
-1 -2 -9 1172.18 19.17
1 2 9 1175.87 20.42
1 -2 9 1148.91 20.2
1 -2 9 1154.28 20.07
-1 -2 -10 96.64 5.93
1 -2 10 102.26 6.33
1 2 10 95.5 6.29
1 2 10 93.83 6.02
1 -2 10 97.01 6.35
1 -2 10 93.25 6.54
-1 -2 -11 1153.69 21.28
1 -2 11 1109.93 22.81
1 2 11 1175.64 21.03
1 -2 11 1141.22 21.31
1 2 11 1127.29 21.92
1 -2 12 23.65 3.28
1 -2 12 19.01 3.48
1 2 12 19.84 3.03
1 2 12 21.73 3.51
1 2 13 681.23 15.09
1 2 13 655.45 16.46
1 -2 13 690.28 17.6
1 -2 14 33.77 3.86
1 2 14 31.92 3.43
1 2 15 381.14 9.8
1 -2 15 388.87 10.88
1 -2 16 0.92 0.95
-1 3 16 25.26 2.33
-1 3 15 385.15 10.56
-1 -3 14 19.31 3.18
-1 -3 14 19.22 2.59
-1 3 14 18 2.92
-1 -3 13 507.41 14.81
-1 -3 13 510.43 13.42
-1 3 13 531.39 15.13
-1 -3 12 18.57 2.97
-1 -3 12 18.06 3.22
-1 3 12 15.07 3.11
-1 3 11 144.6 8.11
-1 -3 11 155.69 8.27
-1 -3 11 140.83 7.43
1 -3 -11 162.68 8.17
-1 -3 10 31.74 3.71
1 -3 -10 29.24 3.45
-1 -3 10 30.3 3.7
-1 3 10 33.83 4.03
-1 -3 10 24.97 3.36
1 -3 -9 340.7 10.36
-1 -3 9 324.12 10.28
-1 -3 9 344.2 10.95
-1 -3 9 341.12 10.97
-1 3 9 341.15 11.37
-1 -3 8 2.19 1.09
-1 -3 7 438.48 10.05
-1 -3 6 77.7 3.88
-1 -3 5 69.5 3.34
-1 -3 4 55.62 2.7
1 3 -4 62.64 1.23
-1 -3 3 199.91 4.64
-1 -3 2 129.67 3.49
-1 -3 2 128.71 3.48
-1 -3 1 306.96 5.31
-1 -3 1 303.89 3.73
-1 -3 0 22.26 1.26
1 -3 0 24.15 1.24
-1 -3 -1 3404.21 17.15
1 -3 1 3529.35 15.46
-1 -3 -2 11.34 1.2
-1 3 -2 13.33 0.98
-1 3 -3 1965.97 12.28
-1 -3 -3 1965.21 16.03
-1 3 -4 2.06 0.59
-1 -3 -4 2.74 0.89
-1 -3 -5 1555.42 17.03
-1 3 -5 1516.9 13.2
-1 3 -6 55.35 2.78
-1 -3 -6 56.61 3.6
-1 -3 -7 2227.48 24.14
-1 -3 -8 219.25 8.14
-1 -3 -9 634.57 14.7
1 -3 9 628.61 15.36
1 -3 9 626.81 14.99
1 3 9 646.62 15.2
1 -3 9 633.29 15.75
1 3 10 286.07 10.65
1 -3 10 301.9 11.03
1 3 10 287.96 10.63
-1 -3 -10 284.86 10.47
1 -3 10 289.14 11.33
1 -3 10 280.09 10.57
1 3 11 213.36 9.29
1 -3 11 196.03 9.76
1 3 11 197.02 9.01
1 -3 11 209.34 9.44
-1 -3 -11 205.78 9.33
1 -3 12 212.01 10.07
1 3 12 215.96 9.46
1 3 12 220.87 9.25
1 -3 12 215.63 9.49
1 3 13 140.9 7.38
1 -3 13 136.56 7.81
1 3 13 131.63 6.8
1 3 14 81.59 4.82
1 -3 14 76.96 5.58
1 3 14 78.8 5.03
1 -3 15 31.81 3.24
1 3 15 34.27 2.87
1 -3 16 10.87 1.59
-1 4 16 252.17 6.63
-1 4 15 344.75 9.8
-1 4 14 272.14 10.01
-1 -4 14 253.1 9.64
-1 4 13 367.21 12.57
-1 -4 13 353.29 10.72
-1 -4 13 364.59 12.37
-1 -4 12 262.91 10.84
-1 -4 12 278.22 10.03
-1 4 12 258.21 10.94
-1 -4 11 1171.37 22.52
-1 -4 11 1142.01 20.51
-1 4 11 1144.67 22.77
1 -4 -11 1158.99 22.17
-1 4 10 65.78 5.51
-1 -4 10 65.27 5.27
1 -4 -10 70.01 5.28
-1 -4 10 59.17 4.76
-1 -4 10 65.63 5.27
-1 -4 9 1155.92 19.66
1 -4 -9 1157.88 19.89
-1 -4 9 1157.43 20.44
-1 4 9 1123.61 21.07
-1 -4 9 1169.76 20.55
-1 -4 8 3.79 1.25
-1 -4 7 1104.01 16.43
-1 -4 6 21.47 2.17
-1 -4 5 1837.91 17.75
-1 -4 4 117.65 4.11
-1 -4 3 204.89 5.02
-1 -4 3 194.31 5.02
-1 -4 2 84.95 3.21
-1 -4 2 87.8 3.12
-1 -4 1 29.22 1.81
-1 -4 1 30.75 1.32
-1 -4 0 1055.55 9.03
1 -4 0 1073.62 9.54
1 -4 1 513.42 6.88
-1 -4 -1 523.61 7.25
1 -4 1 521.76 4.55
-1 -4 -2 142.91 4.21
1 -4 2 145.56 3.13
1 -4 3 726.12 8.3
-1 -4 -3 748.68 10.47
-1 -4 -4 317.89 7.55
-1 4 -4 332.59 5
-1 -4 -5 651.92 11.63
-1 -4 -6 600.35 12.13
-1 -4 -7 2753.34 28.15
-1 -4 -8 520.72 13.07
1 -4 9 829.23 18.12
1 4 9 869.14 17.41
-1 -4 -9 855.83 17.76
1 -4 9 831.75 17.24
1 -4 9 827.31 18.22
-1 -4 -10 265.11 10.41
1 -4 10 259.67 10.54
1 -4 10 256.44 10.71
1 4 11 722.34 16.72
1 -4 11 676.85 17.77
1 4 11 732.97 17.5
1 -4 11 697.81 17.47
1 -4 12 1.26 1.4
1 -4 12 2.14 1.96
1 4 12 3.79 1.87
1 4 12 1.9 1.69
1 -4 13 495.89 13.87
1 -4 13 483.22 14.28
1 4 13 497.01 12.87
1 4 13 505.32 13.25
1 -4 14 38.57 3.93
1 4 14 40.71 3.45
1 -4 15 28.3 2.91
-1 5 15 241.64 7.96
-1 -5 14 2.84 1.64
-1 5 14 2 1.52
-1 -5 13 252.37 10.12
-1 5 13 260.07 10.43
-1 -5 12 1.56 1.54
-1 5 12 2.55 1.95
-1 -5 11 284.66 10.06
-1 -5 11 278.31 11.19
-1 5 11 286.86 11.52
-1 5 10 42.26 4.55
1 -5 -10 44.61 4.49
-1 -5 10 44.79 4.1
-1 -5 10 42.18 4.34
-1 -5 10 52.06 4.73
1 -5 -9 11.51 2.31
-1 -5 9 8.01 2.01
-1 5 9 13.81 2.8
-1 -5 9 15.81 2.71
-1 -5 9 15.35 2.68
-1 -5 9 10.76 2.14
-1 -5 8 476.39 12.09
-1 -5 8 496.73 12.84
-1 -5 8 478.68 12.71
-1 -5 7 111.68 5.42
-1 -5 6 577.98 11.27
-1 -5 5 4.75 1.08
-1 -5 4 646 10.12
-1 -5 3 536.55 8.58
-1 -5 3 532.38 9.11
-1 -5 2 802.1 10.94
-1 -5 2 808.87 10.04
-1 -5 1 1203.71 8.8
-1 -5 1 1207.47 12.23
-1 -5 0 690.86 8
-1 -5 0 695.48 9.33
1 -5 0 696.73 8.8
1 -5 1 2712.33 17.86
1 -5 1 2732.55 10.98
-1 -5 -2 1.69 0.75
1 -5 2 1.27 0.45
1 -5 3 1680.26 12.98
-1 -5 -3 1700.65 16.82
1 -5 4 21.83 1.75
-1 -5 -4 22.88 2.22
-1 -5 -5 1849.41 20.72
-1 -5 -6 121.5 5.75
-1 -5 -7 803.59 15.99
1 -5 8 702.62 15.78
1 -5 8 675.18 16.15
-1 -5 -8 711.71 15.94
1 -5 9 302.19 11.22
1 -5 9 292.85 10.82
-1 -5 -9 297.56 10.89
1 -5 10 177.3 8.9
-1 -5 -10 178.26 8.87
1 -5 10 169.4 8.74
1 5 11 527.1 15.06
1 -5 11 513.09 15.15
1 -5 12 261.43 10.65
1 5 12 274.82 10.52
1 -5 12 258.75 10.66
1 -5 13 8.2 2.17
1 5 13 8.67 2.07
1 -5 13 7.67 2.23
1 -5 14 477.5 12.57
1 5 14 482.54 11.39
1 -5 15 1.1 0.97
-1 6 15 280.27 8.09
-1 6 14 62.87 4.62
-1 -6 13 277.24 10.24
-1 6 13 305.69 11.04
-1 -6 12 249.24 10.18
-1 6 12 256.86 10.72
-1 6 11 526.21 15.68
-1 -6 11 527.27 14.92
-1 6 10 209.13 9.88
-1 -6 10 220.49 9.55
-1 -6 10 217.68 9.62
1 -6 -10 224.52 10.02
-1 -6 9 284.71 10.16
-1 -6 9 274.28 10.33
-1 -6 9 291.36 10.61
-1 -6 9 267.02 9.46
1 -6 -9 291.67 10.89
-1 -6 8 56.68 4.59
-1 -6 8 58.45 4.4
-1 -6 8 60.27 4.7
-1 -6 8 58.89 4.21
-1 -6 8 58.09 4.52
-1 -6 7 65.27 4.31
-1 -6 6 247.01 7.69
-1 -6 5 144.49 5.45
-1 -6 4 27.75 2.24
-1 -6 3 45.07 2.95
-1 -6 3 47.73 2.76
-1 -6 2 15.57 1.8
-1 -6 2 13.84 1.46
-1 -6 1 233.52 5.72
-1 -6 1 221.75 4.1
-1 -6 0 3.62 0.86
-1 -6 0 4.17 0.81
1 -6 0 4.32 0.93
1 -6 1 1506.81 14.78
-1 -6 -1 1519.54 14.37
-1 -6 -2 171.92 5.31
1 -6 2 170.44 5.17
1 -6 2 177.59 3.71
-1 -6 -3 1428.48 16.47
1 -6 3 1511.23 12.68
-1 -6 -4 137.94 5.6
-1 -6 -5 2663.25 26.26
-1 -6 -6 48.65 3.91
-1 -6 -7 772.9 16.35
1 -6 7 724.14 16.22
1 -6 8 73.23 5.28
1 -6 8 71.32 5.48
-1 -6 -8 70.54 5.32
1 -6 9 522.37 15.09
1 -6 9 502.35 14.15
-1 -6 -9 531.08 14.97
1 -6 10 142.39 8.17
-1 -6 -10 146.79 8.26
1 -6 10 144.06 7.81
1 -6 11 143.92 8
1 6 11 166.83 8.61
1 -6 11 153.84 8.51
1 -6 12 137.7 7.62
1 6 12 150.57 7.81
1 -6 12 145.28 7.95
1 6 13 4.48 1.77
1 -6 13 7.97 2.15
1 -6 13 5.23 1.89
1 6 14 159.03 6.36
1 -6 14 164.32 6.86
-1 7 15 283.72 7.53
-1 7 14 3.34 1.41
-1 7 13 23.19 3.12
-1 7 12 46.36 4.69
-1 -7 12 42.6 4.18
-1 7 11 61.26 5.56
-1 -7 11 54.49 4.81
-1 -7 10 560.3 15.02
-1 -7 10 555.04 15.39
-1 7 10 553.85 15.98
-1 -7 9 20.29 3.01
1 -7 -9 19.05 3.09
-1 -7 9 18.7 2.85
-1 -7 9 19.67 3.06
-1 -7 9 21.03 2.79
1 -7 -8 262.16 10.19
-1 -7 8 262.07 9.84
-1 -7 8 267.23 9.72
-1 -7 8 253.51 9.05
-1 -7 8 256.81 9.34
-1 -7 7 309.71 9.61
-1 -7 7 315.21 9.86
-1 -7 7 329.36 10.2
-1 -7 7 314.44 10.17
-1 -7 6 1458.18 19.39
-1 -7 5 540.25 10.93
-1 -7 4 1726.75 18.23
-1 -7 3 2518.81 20.73
-1 -7 3 2486.81 23.49
-1 -7 2 529.7 9.36
-1 -7 2 566.72 11.06
-1 -7 1 2117.45 21.28
-1 -7 1 2159.76 18.2
1 -7 0 1222.2 14.5
-1 -7 0 1201.01 12.24
-1 -7 0 1223.03 13.92
1 -7 1 1100.38 13.95
-1 -7 -1 1081.52 13.44
-1 -7 -1 1095.88 13.22
1 -7 2 357.19 8.18
-1 -7 -2 374.29 8.37
-1 -7 -3 1247.4 16.49
-1 -7 -4 10.93 1.84
-1 -7 -5 1132.38 18.14
-1 -7 -6 176.91 7.71
1 -7 7 621.52 15.48
-1 -7 -7 642.15 15.47
-1 -7 -8 115.77 6.98
1 -7 8 117.92 7.15
1 -7 8 111.61 6.44
1 -7 9 127.25 7.03
-1 -7 -9 132.57 7.77
1 -7 9 133.64 7.85
1 -7 10 581.97 16.38
1 -7 10 568.29 15.08
1 -7 11 9.61 2.3
1 -7 11 8.6 2.35
1 7 11 11.07 2.7
1 7 12 589.21 15.07
1 -7 12 591.7 15.65
1 -7 13 29.61 3.13
1 -7 13 27.56 3.33
1 7 13 24.44 2.97
1 7 14 265.56 7.8
1 -7 14 261.19 7.79
-1 8 14 48.03 3.6
-1 8 13 60.25 4.58
-1 8 12 43.49 4.39
-1 8 11 110.2 7.17
-1 -8 10 65.21 4.69
-1 8 10 59.51 5.41
-1 -8 10 61.15 5.16
-1 -8 9 2.99 1.29
-1 -8 9 4.24 1.61
-1 -8 9 4.83 1.68
-1 -8 9 6.82 2.03
-1 -8 8 208.7 8.57
-1 -8 8 203.72 8.77
-1 -8 8 221.06 8.76
-1 -8 8 206.88 8.46
1 -8 -8 212.19 9.59
-1 -8 7 106.66 6.07
-1 -8 7 101.3 5.73
-1 -8 7 108.87 5.95
-1 -8 7 96.39 5.78
-1 -8 6 151.29 6.51
-1 -8 6 150.46 7.04
-1 -8 5 13.52 1.9
-1 -8 4 332.64 8.34
-1 -8 3 387.33 8.58
-1 -8 3 372.92 9.84
-1 -8 2 199.12 7.15
-1 -8 2 198.08 5.92
-1 -8 1 839.52 11.88
-1 -8 1 806.61 14.28
1 -8 -1 836.07 13.17
1 -8 0 305.98 7.95
-1 -8 0 313.19 7.34
-1 -8 -1 1251.22 15.24
1 -8 1 1218.91 16.01
-1 -8 -1 1265.15 14.99
-1 -8 -2 225.82 6.95
1 -8 2 230.06 7.14
-1 -8 -2 221.56 6.63
-1 -8 -3 723.09 13.42
-1 -8 -4 90.4 5.12
-1 -8 -5 597.79 13.92
1 -8 6 5.38 1.8
1 -8 6 3.75 1.46
-1 -8 -6 6.66 1.76
-1 -8 -7 514.49 14.41
1 -8 7 510.22 13.08
1 -8 7 499.17 14.21
1 -8 8 31.92 3.9
-1 -8 -8 27.08 3.64
1 -8 9 259.22 10.93
1 -8 9 268.16 9.93
1 -8 10 104.17 6.26
1 -8 10 103.97 7
1 -8 11 25.6 3.17
1 -8 11 25.98 3.7
1 8 12 168.56 7.93
1 -8 12 167.18 8.09
1 -8 12 155.87 6.97
1 8 13 5.59 1.59
1 -8 13 6.47 1.51
1 8 14 93.32 4.35
-1 9 14 5.76 1.4
-1 9 13 10.14 1.99
-1 9 12 2.67 1.65
-1 9 11 149.64 7.99
-1 -9 10 147.64 7.04
-1 9 10 150.64 8.3
-1 -9 9 358.92 11.39
-1 -9 9 357.33 11.89
-1 -9 8 382.04 11.97
1 -9 -8 369.76 13.05
-1 -9 8 399.38 11.94
-1 -9 8 401.79 12.19
-1 -9 7 804.67 16.66
1 -9 -7 777.31 17.98
-1 -9 7 801.92 17.22
-1 -9 7 803.07 16.09
-1 -9 6 571.03 12.86
-1 -9 6 560.4 14.23
-1 -9 5 1146.99 17.24
-1 -9 5 1146.02 19.99
-1 -9 4 1189.27 19.94
-1 -9 4 1239.84 16.9
-1 -9 3 851.83 16.1
-1 -9 3 890.59 13.59
-1 -9 2 1661.81 17.72
-1 -9 2 1605.02 22.06
-1 -9 1 1248.55 15.21
-1 -9 1 1244.35 19.21
1 -9 -1 1270.36 17.59
1 -9 0 1098.89 16.28
-1 -9 0 1089.37 18.12
1 -9 1 1064.28 16.07
-1 -9 -2 652.77 12.35
-1 -9 -3 1023.97 16.68
-1 -9 -4 599.16 13.75
1 -9 4 585.1 14.36
1 -9 5 22.18 2.91
-1 -9 -5 16.36 2.63
1 -9 5 13.31 2.4
1 -9 6 34.28 3.81
-1 -9 -6 37.05 3.9
1 -9 6 39.46 3.92
-1 -9 -7 4.37 1.97
1 -9 7 1.64 1.57
1 -9 7 1.24 1.14
1 -9 8 3.46 1.64
1 -9 8 0.26 1.72
1 -9 9 17.9 3.1
1 -9 10 206.89 9.57
1 -9 11 232.62 9.68
1 9 11 242.76 9.88
1 9 12 245.68 8.98
1 -9 12 239.02 9.13
1 9 13 93.88 4.85
1 9 14 126.9 4.48
-1 10 13 0.25 1.02
-1 10 12 0.06 1.28
-1 10 11 3.11 1.63
-1 10 10 10.01 2.5
-1 -10 10 10.72 2.08
-1 -10 9 4.29 1.7
-1 -10 8 1.53 1.13
-1 -10 8 4.83 1.78
-1 -10 7 12.86 2.37
1 -10 -6 348.06 12
-1 -10 6 344.22 11.66
-1 -10 5 107.02 6.54
1 -10 -5 104.62 6.31
-1 -10 4 243.39 9.6
1 -10 -3 246 9.44
-1 -10 3 241.47 9.35
-1 -10 3 243.13 9.47
-1 -10 3 243.07 9.29
-1 -10 2 673.43 15.27
-1 -10 2 653.08 14.98
1 -10 -2 640.06 15.26
-1 -10 2 663.17 15.38
1 -10 -2 655.38 13.75
-1 -10 1 56.91 4.44
-1 -10 1 58.11 4.57
1 -10 -1 57.57 4.06
-1 -10 1 59.04 4.65
1 -10 -1 57.7 4.75
1 -10 0 976.8 16.6
-1 -10 0 965 18.24
1 -10 0 940.88 18.51
-1 -10 0 1002.13 18.51
-1 -10 0 964.06 18.11
1 -10 1 111.84 5.65
1 -10 1 102.92 6.29
1 -10 2 441.85 12.9
1 -10 3 450.72 13.13
1 -10 4 736.86 16.98
-1 -10 -4 760.52 16
1 -10 5 201.8 8.64
-1 -10 -5 221.98 9.22
1 -10 5 219.31 9.24
-1 -10 -6 223.66 9.65
1 -10 6 212.3 9.17
1 -10 6 229.44 9.52
1 -10 7 1.21 1.3
1 -10 7 1.64 1.33
1 -10 8 27.06 3.57
1 -10 8 30.39 3.45
1 -10 9 7.47 2.12
1 -10 10 22.38 3.17
1 10 11 3.71 1.76
1 -10 11 2.64 1.58
1 10 12 45.69 3.75
1 10 13 99.65 4.51
-1 11 13 4.27 1.1
-1 11 12 45.64 3.46
-1 11 11 47.42 3.95
-1 -11 10 12.7 2.16
-1 11 10 8.13 2.14
-1 -11 9 301.44 10.39
-1 -11 8 63.11 5.09
-1 -11 7 284.04 10.79
-1 -11 6 551.65 15.18
-1 -11 5 862.23 18.89
1 -11 -5 860.36 18.55
-1 -11 4 510.04 14.55
-1 -11 3 1010.84 19.75
-1 -11 3 977.9 20.03
1 -11 -3 994.94 18.23
-1 -11 2 1138.41 20.79
1 -11 -2 1155.09 19.3
1 -11 -2 1158.11 21.67
-1 -11 2 1096.96 21
-1 -11 2 1160.38 20.96
-1 -11 1 929.11 19.05
-1 -11 1 912.12 18.94
1 -11 -1 927.72 17.2
1 -11 -1 890.2 19.11
-1 -11 1 962.33 19
1 -11 0 1325.25 23.13
1 -11 0 1280.67 20
-1 -11 0 1309.04 22.52
-1 -11 0 1302.16 22.24
-1 -11 0 1362.65 22.58
-1 -11 -1 515.35 13.64
1 -11 1 515.69 12.89
-1 -11 -1 508.5 14.23
1 -11 1 511.19 14.44
1 -11 2 1059.18 20.91
1 -11 3 130.84 7.45
1 -11 4 753.96 17.78
1 -11 5 103.67 6.65
1 -11 6 202.94 8.78
1 -11 6 191.5 8.88
1 -11 7 6.19 1.75
1 -11 7 8.71 2.18
1 -11 8 187.7 8.59
1 -11 8 211.4 8.68
1 -11 9 138.62 6.51
1 -11 9 136.14 7.19
1 -11 10 45.92 4.01
1 11 11 265.51 9.07
1 -11 11 243.53 8.34
1 11 12 1.06 1.06
-1 12 12 96.13 4.17
-1 12 11 34.08 3.02
-1 12 10 16.55 2.43
-1 -12 10 13.94 2.08
-1 -12 9 7.82 1.78
-1 12 9 3.56 1.7
-1 -12 8 18.68 2.79
-1 -12 7 3.52 1.59
-1 -12 6 113.99 7.05
-1 -12 5 15.25 2.86
-1 -12 4 175.66 8.85
-1 -12 3 291.74 11.32
1 -12 -3 294.75 10.78
-1 -12 2 220.82 9.47
1 -12 -2 196.69 9.24
-1 -12 2 207.09 9.49
-1 -12 1 4.76 1.62
-1 -12 1 4.41 1.73
1 -12 -1 4.4 1.74
1 -12 -1 5.7 2.01
-1 -12 1 2.52 1.33
1 -12 0 85.19 6.17
-1 -12 0 94.1 6.37
1 -12 0 85.3 5.54
-1 -12 0 87.53 6.02
-1 -12 0 88.63 6.06
1 -12 1 2.24 1.49
-1 -12 -1 2.16 1.4
-1 -12 -1 0.19 1.38
-1 -12 -1 0.27 1.21
-1 -12 -2 670.8 16.6
1 -12 2 673.34 17.2
1 -12 3 248.41 10.53
1 -12 4 271.97 10.87
1 -12 5 39.35 4.2
1 -12 6 247.48 10.09
1 -12 7 28.39 3.29
1 -12 7 29.16 3.5
1 -12 8 341.78 10.59
1 -12 8 363.35 10.96
1 -12 9 2.71 1.27
1 -12 9 2.4 1.17
1 -12 10 52.53 3.78
1 12 11 42.59 3.39
1 12 12 2.33 0.89
-1 13 10 63.74 3.89
-1 -13 10 69.28 3.85
-1 13 9 49.02 3.78
-1 -13 9 55.79 3.96
-1 13 8 8.19 1.88
-1 -13 8 10.46 2.14
-1 -13 7 108.41 6.42
-1 -13 6 38.82 4.1
-1 -13 5 541.05 15.2
-1 -13 4 265.8 10.81
-1 -13 3 236.29 10.3
-1 -13 2 765.53 18.26
-1 -13 2 767.81 17.57
1 -13 -1 241.59 10.48
-1 -13 1 224.84 9.86
-1 -13 1 231.52 9.65
-1 -13 0 881.66 18.75
-1 -13 0 856.44 18.7
1 -13 0 890.83 20.05
-1 -13 -1 131.82 7.4
-1 -13 -1 125.99 7.02
1 -13 1 130.67 7.75
-1 -13 -2 1125.78 21.29
1 -13 2 1109.53 22.43
1 -13 3 22.71 3.5
-1 -13 -3 22.58 3.34
1 -13 4 1162.32 22.44
1 -13 5 9.35 2.41
1 -13 6 855.19 18.19
-1 13 -6 844.57 15.51
1 -13 7 49.12 4.26
1 -13 8 379.29 10.56
1 -13 9 50.19 3.49
1 13 10 108.82 5.29
1 13 11 84.17 3.84
-1 14 9 4.4 1.31
-1 -14 9 8.69 1.58
-1 14 8 86.28 4.56
-1 -14 8 128.19 5.97
-1 14 7 0.53 0.98
-1 -14 7 1.9 1.26
-1 -14 6 127.24 6.86
-1 -14 5 50.41 4.59
-1 14 4 30.46 3.33
-1 -14 4 30.65 3.73
-1 -14 3 19.83 3.21
-1 -14 2 126.67 7.35
-1 -14 1 76.66 5.67
-1 -14 1 74.09 5.46
1 -14 -1 79.49 5.9
-1 -14 0 194.28 8.59
1 -14 0 182.64 8.98
-1 -14 0 181.1 8.43
1 -14 1 48.44 4.78
-1 -14 -1 49.09 4.43
-1 -14 -2 24.74 3.26
1 -14 2 24.78 3.54
1 -14 3 8.16 2.28
-1 -14 -3 8.23 2.09
1 -14 4 126.44 7.27
-1 -14 -4 123.21 6.64
-1 14 -5 304.39 9.44
1 -14 5 324.38 11.09
-1 -14 -5 309.76 10.26
-1 14 -6 349.1 9.26
-1 -14 -6 337.75 10.27
1 -14 6 354.01 11.05
1 -14 7 7.14 1.66
-1 -14 -7 8.06 1.81
1 -14 8 130.38 5.61
-1 -14 -8 109.8 5.17
1 14 9 100.82 4.85
-1 -14 -9 118.77 4.73
-1 -15 8 1.1 0.76
-1 -15 7 2.57 1.16
-1 -15 6 1.05 0.93
-1 -15 5 5.45 1.7
-1 -15 4 164.11 7.59
-1 15 4 161.5 6.67
-1 -15 3 3.89 1.59
-1 15 3 6.72 1.81
-1 15 2 269.48 9.5
-1 -15 2 260.67 9.75
-1 -15 1 89.18 5.68
1 -15 0 571.99 14.69
-1 -15 0 553.14 13.68
-1 -15 -1 63.67 4.6
1 -15 1 72.73 5.42
1 -15 2 595.4 15.26
-1 -15 -2 589.56 13.64
1 -15 3 41.35 4.14
-1 -15 -3 38.5 3.53
-1 15 -4 481.59 11.56
-1 -15 -4 463.99 11.52
1 -15 4 490.05 13.28
-1 -15 -5 54.72 3.86
1 -15 5 63.01 4.67
-1 15 -5 59.75 3.86
1 -15 6 666.11 13.66
-1 15 -6 648.43 11.13
1 -15 7 3.19 1.18
-1 -15 -7 3.14 1.12
1 15 8 69.02 3.65
-1 -16 7 4.68 1.12
-1 -16 6 398.75 9.38
1 16 -6 380.65 7.49
-1 -16 5 4.74 1.34
-1 16 4 408.3 9.03
-1 -16 4 412.91 10.66
-1 16 3 31.2 2.87
-1 -16 3 35.37 3.33
-1 16 2 155.53 6.5
-1 -16 2 152.28 6.66
-1 16 1 23.94 2.79
-1 -16 1 28.76 2.96
-1 -16 0 99.99 5.07
-1 16 0 105.63 5.57
-1 16 -1 106.75 5.55
-1 16 -2 8.5 1.8
1 -16 2 0.34 1.26
-1 -16 -3 2.24 0.93
-1 16 -3 3.82 1.29
1 -16 3 5.27 1.58
1 -16 4 51.07 3.83
-1 -16 -4 44.17 3.12
-1 16 -4 49.6 3.34
-1 16 -5 17.45 1.97
1 -16 5 15.63 2.14
-1 -16 -5 12.83 1.73
1 17 -4 90.22 3.82
-1 -17 4 85.79 4
-1 17 3 3.41 0.93
-1 -17 3 3.83 1.19
-1 -17 2 96 4.35
-1 17 2 107.44 4.55
-1 17 1 2.18 1.14
-1 17 0 170.35 6.06
-1 17 -1 3.17 1.2
-1 17 -2 237.65 6.84
1 17 2 236.23 6.52
-1 17 -3 0.99 0.9
-2 0 16 125.49 4.99
-2 0 15 0.79 1.13
-2 0 14 24.28 3.34
-2 0 13 1.01 1.62
-2 0 13 -1.03 1.39
-2 0 12 411.81 13.6
-2 0 12 431.58 12.98
-2 0 11 1.11 1.48
-2 0 11 1.97 1.69
-2 0 10 95.62 5.89
-2 0 10 89.87 6.18
-2 0 9 -0.47 1.06
-2 0 9 1.24 1.26
-2 0 8 89.52 4.84
-2 0 7 0.38 0.64
-2 0 6 127.59 4.74
-2 0 5 8.01 1.16
-2 0 4 1093.05 11.24
-2 0 3 1.42 0.56
-2 0 2 1344.11 10.71
-2 0 1 1.9 0.23
-2 0 1 1.3 0.53
-2 0 1 0.57 0.49
-2 0 0 943.85 9.81
-2 0 -1 2.62 0.81
-2 0 -2 6930.72 30.21
-2 0 -3 1.99 0.87
-2 0 -4 961.71 12.63
-2 0 -5 5.03 1.17
-2 0 -6 63.05 3.76
-2 0 -7 0.29 0.89
-2 0 -8 312.57 9.49
2 0 9 0.96 1.5
-2 0 -9 3.71 1.45
2 0 10 38.77 4.27
2 0 11 2.17 1.66
2 0 12 133.34 8.11
2 0 13 1.61 1.81
2 0 14 217.89 8.88
2 0 15 0.47 1.18
-2 1 16 2.44 1.15
-2 -1 16 2.76 1.04
-2 -1 15 79.28 4.84
-2 1 15 84.22 5.19
-2 -1 14 4.35 1.86
-2 1 14 0.54 1.41
-2 1 13 184.43 9.1
-2 -1 13 187.89 8.57
-2 1 13 200.12 8.34
-2 -1 13 192.45 9.11
-2 1 12 34.61 4.14
-2 -1 12 36.09 4.25
-2 -1 12 38.38 4.06
-2 1 12 36.81 3.81
-2 -1 11 265.78 10.74
-2 -1 11 276.71 10.44
-2 1 11 258.21 10.71
-2 1 11 272.64 9.91
-2 1 10 76.41 5.7
-2 -1 10 81.76 5.84
-2 1 10 78.16 5.32
-2 -1 10 83.49 5.61
-2 -1 9 264.45 9.11
-2 1 9 253.1 9.55
-2 -1 9 270.29 9.77
-2 -1 9 277.24 9.52
-2 -1 8 29.88 2.89
-2 -1 7 805.66 13.36
-2 1 7 792.85 12.74
-2 -1 6 9.61 1.41
-2 1 6 11.05 1.46
-2 1 5 761.87 10.12
-2 -1 5 765.65 10.78
-2 -1 4 153.86 4.45
-2 1 4 160.69 4.14
-2 1 3 810.68 8.27
-2 -1 3 835.82 9.68
-2 -1 2 3.8 0.81
-2 1 2 2.63 0.52
-2 -1 1 1141.66 10.22
-2 1 1 1134.78 8.75
-2 -1 1 1163.67 10.97
-2 1 0 53.42 2.39
-2 -1 0 47.33 2.27
-2 1 -1 454.97 7.17
-2 -1 -1 454.6 7.4
-2 -1 -2 528.17 8.45
-2 1 -2 520.98 8.28
-2 1 -3 646.3 9.7
-2 -1 -3 621.08 9.79
-2 1 -4 8.36 1.33
-2 -1 -4 8.18 1.32
-2 1 -5 77.68 3.87
-2 -1 -5 77.98 4
-2 1 -6 115.08 5.02
-2 -1 -6 103.57 4.91
-2 1 -7 38 3.1
-2 -1 -7 37 3.19
-2 -1 -8 12.23 2.05
-2 1 -8 10.37 1.84
-2 -1 -9 194.6 8.21
2 -1 9 195.06 8.32
2 1 9 183.29 8.56
2 -1 9 199.42 8.94
-2 -1 -10 5.1 1.91
2 1 10 2.83 1.77
2 -1 10 4.21 1.78
2 -1 10 4.64 1.95
2 -1 11 486.76 13.41
2 -1 11 469.62 14.57
2 1 11 476.95 14.6
2 -1 12 26.45 3.85
2 1 12 25.23 3.7
2 -1 12 27 3.3
2 1 13 456.69 13.97
2 -1 13 453.79 14.09
2 -1 14 44.42 4.23
2 1 14 38.13 3.87
2 -1 15 477.33 11.33
2 1 15 473.65 10.85
2 -1 16 0.94 0.83
-2 2 16 209.77 6.56
-2 2 15 114.54 5.99
-2 -2 15 108.03 5.4
-2 2 14 179.32 8.46
-2 -2 14 169.28 7.72
-2 -2 13 1.18 1.62
-2 -2 13 0.78 1.64
-2 2 13 0.89 1.9
-2 -2 12 16.03 2.91
-2 2 12 14.09 3.03
-2 -2 12 16.19 2.9
-2 -2 11 213.22 9.57
-2 2 11 213.42 9.8
-2 -2 11 223.71 9.53
-2 2 10 5.85 2.01
2 -2 -10 5.18 1.7
-2 -2 10 4.86 1.97
-2 -2 10 6.59 2.02
-2 -2 9 41.21 3.93
-2 2 9 43.8 4.22
-2 -2 9 39.48 3.84
-2 -2 9 38.89 3.63
-2 -2 8 50.25 3.82
-2 -2 7 46.86 3.36
-2 -2 6 1223.49 15.42
-2 2 6 1204.23 13.88
-2 2 5 448.42 7.52
-2 -2 5 439.15 8.49
-2 -2 4 707.36 10.04
-2 2 4 721.78 8.37
-2 -2 3 853.97 10.48
-2 2 3 888.21 7.92
-2 2 2 2812.66 11.98
-2 -2 2 2802.25 14.72
-2 -2 2 2811.54 18.63
-2 -2 1 51.1 2.55
-2 2 1 48.62 1.54
-2 -2 1 51.89 2.23
-2 -2 0 7057.17 27.9
-2 2 -1 7738.27 29.37
-2 -2 -1 7699.86 30.95
-2 2 -2 13.2 1.37
-2 -2 -2 15.77 1.59
-2 2 -3 42.56 2.48
-2 -2 -3 45.55 2.74
-2 2 -4 788.03 11.35
-2 -2 -4 703.24 11.38
-2 2 -5 806 12.14
-2 -2 -5 829.91 13.13
-2 2 -6 208.07 6.57
-2 -2 -6 213.13 7.22
-2 2 -7 423.95 9.91
-2 -2 -7 411.68 10.74
-2 -2 -8 2.08 1.26
2 2 9 56.48 4.78
2 -2 9 56.35 4.83
2 -2 9 51.58 4.56
-2 -2 -9 52.97 4.45
2 2 10 2.01 1.65
-2 -2 -10 1.98 1.55
2 -2 10 0.03 1.34
2 -2 10 1.27 1.53
2 -2 11 10.62 2.25
2 -2 11 8.58 2.52
2 2 11 9.71 2.52
2 -2 11 10.18 2.49
2 2 12 150.37 8.22
2 -2 12 159.63 8.79
2 -2 12 150.08 7.55
2 2 13 94.37 6.33
2 -2 13 88.52 6.44
2 -2 14 27.4 3.39
2 2 14 25.62 3.2
2 2 15 42.06 3.21
2 -2 15 40.58 3.4
-2 3 16 8.19 1.54
-2 -3 15 8.65 1.65
-2 3 15 8.2 1.92
-2 -3 14 7.93 1.99
-2 3 14 11.12 2.49
-2 3 13 0.19 1.65
-2 -3 13 2.25 1.64
-2 -3 13 1.24 1.37
-2 -3 12 5.64 1.99
-2 -3 12 9.99 2.58
-2 3 12 6.8 2.38
-2 3 11 66.23 5.65
-2 -3 11 66.08 5.37
-2 -3 11 68.43 5.44
-2 -3 10 1.27 1.46
-2 -3 10 3.83 1.72
-2 -3 10 2.62 1.43
-2 3 10 5.02 1.94
-2 -3 9 185.59 7.93
-2 -3 9 183.69 8.18
-2 3 9 200.19 8.73
-2 -3 9 186.9 8.22
-2 -3 8 19.9 2.5
-2 -3 7 2.59 1.06
-2 -3 6 9.68 1.54
-2 -3 5 153.61 5.3
-2 -3 4 49.11 2.84
-2 3 4 49.73 2.13
-2 -3 3 545.62 8.86
-2 3 3 530.79 5.57
-2 3 2 132.8 2.08
-2 -3 2 138.92 3.3
-2 -3 2 139.75 3.85
-2 -3 2 145.53 4.55
-2 -3 1 620.28 7.72
2 -3 -1 608.62 4.79
-2 -3 0 9.7 1.17
-2 -3 -1 1250.22 12.81
-2 -3 -2 1032.14 12.38
-2 3 -2 1018.93 11.18
-2 -3 -3 60.66 3.25
-2 3 -3 59.11 2.88
-2 3 -4 98.87 3.86
-2 -3 -4 95.75 4.34
-2 -3 -5 318.79 8.45
-2 3 -5 302.49 7.11
-2 3 -6 19.84 2
-2 -3 -6 17.09 2.25
-2 -3 -7 58.21 4.24
2 -3 8 215.34 8.83
-2 -3 -8 222.21 8.7
2 -3 8 210.52 8.68
2 3 8 214.54 8.7
2 -3 9 43.17 4.3
-2 -3 -9 43.74 4.21
2 -3 9 40.82 4.14
2 3 9 40.73 4.1
2 3 10 6.32 1.75
-2 -3 -10 6.79 2.09
2 -3 10 9.6 2.27
2 -3 10 6.68 2.15
2 3 10 11.2 2.54
2 -3 11 3.6 1.74
2 -3 11 3.12 1.75
2 3 11 2.88 1.57
2 -3 11 8.24 2.59
2 -3 12 5.38 2.12
2 -3 12 3.35 1.87
2 3 12 3.26 1.86
2 3 13 81.18 5.59
2 -3 13 80.8 5.98
2 -3 13 78.02 5.23
2 3 14 34.88 3.4
2 -3 14 40.33 3.83
2 3 15 191.18 6.09
2 -3 15 199.88 7.05
-2 4 16 195.65 5.93
-2 -4 15 290.65 7.76
-2 4 15 286.78 9.03
-2 4 14 243.73 9.48
-2 -4 14 237.81 8.4
-2 -4 13 160.36 7.68
-2 4 13 172.42 8.71
-2 4 12 5.46 2.25
-2 -4 12 6.96 2.26
-2 -4 12 8.25 2.29
-2 -4 11 15.27 2.78
-2 4 11 11.01 2.57
-2 -4 11 11.45 2.57
-2 -4 10 35.7 3.87
-2 -4 10 38.92 4.07
-2 -4 10 30.89 3.76
-2 4 10 29.55 3.9
-2 -4 9 1.52 1.44
-2 -4 9 2.21 1.58
-2 4 9 0.08 1.34
-2 -4 9 1.08 1.04
-2 -4 8 171.5 7.28
-2 4 8 177.59 7.9
-2 -4 8 179.11 7.71
-2 -4 7 175.55 6.83
-2 -4 6 631.75 12.01
-2 -4 5 406.72 8.99
-2 -4 4 2225.57 19.71
-2 -4 3 1553.02 15.84
-2 -4 3 1500.78 14.44
-2 -4 2 1531.82 10.86
-2 -4 2 1507.57 14.3
2 -4 -1 1991.46 11.36
-2 -4 1 1999.02 17.85
-2 -4 0 2697.73 18.32
-2 -4 -1 872.41 11.14
-2 -4 -2 2865.49 21.42
-2 -4 -3 2020.51 19.18
-2 4 -4 1163.73 12.79
-2 -4 -4 1194.58 15.85
-2 -4 -5 1972.27 21.79
-2 4 -5 1960.46 17.4
-2 -4 -6 364.02 10.04
-2 -4 -7 1013.63 17.95
2 -4 8 100.29 6.36
2 4 8 104.96 6.13
2 -4 8 99.25 5.97
-2 -4 -8 94.68 5.95
2 -4 9 367.03 11.96
2 4 9 386.33 12.16
-2 -4 -9 380.18 12.5
2 -4 9 379.7 12.66
-2 -4 -10 7.15 2.12
2 -4 10 7.63 2.23
2 4 10 8.14 2.01
2 -4 10 9.2 2.27
2 -4 10 15.3 2.92
2 4 11 327.54 11.11
2 -4 11 307.29 11.51
2 -4 11 302.34 11.94
2 4 12 118.97 6.34
2 -4 12 118.32 7
2 -4 12 126.28 7.63
2 4 12 113.67 6.79
2 -4 13 101.84 5.97
2 -4 13 109.94 6.69
2 4 13 104.91 6.04
2 -4 14 46.36 3.96
2 4 14 41.84 3.37
2 -4 15 5.72 1.42
-2 5 15 50.53 3.75
-2 5 14 67.63 4.97
-2 -5 14 70.79 4.4
-2 5 13 355.42 12.12
-2 -5 13 336.96 10.58
-2 5 12 343 12.47
-2 -5 12 313.02 10.9
-2 -5 11 154.53 8.1
-2 5 11 153.47 8.45
-2 -5 11 146.32 7.65
-2 -5 10 241.84 10.02
-2 5 10 244.18 10.3
-2 -5 10 236.13 9.76
-2 -5 10 225.49 9.42
-2 -5 9 659.12 14.32
-2 5 9 651.68 16.4
-2 -5 9 668.94 15.8
-2 -5 9 677.42 15.84
-2 -5 9 650.64 15.45
-2 -5 8 112.27 5.82
-2 5 8 108.36 6.53
-2 -5 8 115.95 6.33
-2 -5 8 107.86 6.1
-2 -5 8 113.69 6.08
-2 -5 7 762.66 14.69
-2 -5 6 300.23 8.66
-2 -5 5 2.12 0.9
-2 -5 4 9.44 1.42
-2 -5 3 145.88 5.17
-2 -5 3 154.25 5.17
-2 -5 2 204.75 3.83
-2 -5 2 185.65 5.59
-2 -5 2 191.88 5.86
2 -5 -1 114.01 3.25
-2 -5 1 110.63 3.52
-2 -5 1 108.5 4.47
-2 -5 0 48.99 2.62
2 -5 0 52.92 2.29
-2 -5 0 45.77 2.97
-2 -5 -1 295.04 6.79
-2 -5 -2 133.9 4.89
-2 -5 -3 1660.85 18.18
-2 -5 -4 144.73 5.77
-2 -5 -5 1026.34 16.43
-2 -5 -6 5.7 1.6
-2 -5 -7 672.96 15.08
2 -5 7 635.82 15.4
-2 -5 -8 66.05 5.13
2 -5 8 72.3 5.53
2 -5 8 65.44 4.92
2 -5 8 69.59 5.27
2 5 8 68.57 5.04
2 -5 9 591.03 15.7
2 -5 9 620.74 16.49
2 5 9 619.89 15.11
2 -5 9 592.16 14.97
-2 -5 -9 620.51 16.32
2 -5 10 58.44 4.91
2 -5 10 56.09 5.14
2 -5 10 51.61 4.91
2 5 10 52.29 4.68
2 -5 11 46.21 4.84
2 5 11 46.86 4.44
2 -5 11 49.14 4.86
2 5 12 46.84 4.11
2 -5 12 50.27 4.63
2 -5 12 49.83 4.7
2 5 12 50.34 4.34
2 -5 13 27.13 3.29
2 -5 13 34.22 3.58
2 5 13 30.85 3.06
2 -5 14 34.18 3.27
2 -5 15 5.65 1.36
-2 6 15 52.31 3.55
-2 6 14 288.24 9.51
-2 6 13 23.01 3.26
-2 6 12 58.79 5.26
-2 -6 12 62.63 4.84
-2 6 11 208.85 9.82
-2 -6 11 216.6 9.14
-2 -6 10 116.4 6.16
-2 6 10 112.77 7.17
-2 -6 10 105.64 6.51
-2 -6 10 108.12 6.72
-2 -6 9 18.71 2.85
-2 6 9 22.41 3.3
-2 -6 9 21.18 3.03
-2 -6 9 15.82 2.35
-2 -6 9 19.84 2.93
-2 -6 8 519.1 12.92
-2 6 8 535.52 14.33
-2 -6 8 511.15 13.48
-2 -6 8 560.95 13.89
-2 -6 8 557.38 13.92
-2 -6 7 1.77 1.16
-2 -6 7 1.19 0.92
-2 -6 7 1.55 1.23
-2 -6 7 5.26 1.61
-2 -6 6 1524.47 20.34
-2 -6 5 97.21 4.84
-2 -6 4 1517.44 18.08
-2 -6 3 513.26 10.18
-2 -6 3 472.88 9.96
-2 -6 2 3487.7 26.11
-2 -6 2 3528.89 26.61
-2 -6 1 517.62 7.82
-2 -6 1 509.53 10.14
2 -6 -1 511.24 7.83
-2 -6 0 1633.54 15.52
-2 -6 0 1639.96 18.28
-2 -6 -1 1056.56 13.5
-2 -6 -2 2247.12 20.95
-2 -6 -3 1304.08 16.95
-2 -6 -4 727.58 13.54
-2 -6 -5 627.04 13.41
-2 -6 -6 225.98 8.65
-2 -6 -7 805.32 17.16
2 -6 7 798.94 17.8
2 -6 8 2.16 1.62
2 -6 8 -0.64 1.52
2 -6 9 285.63 10.76
2 -6 9 286.25 11.46
-2 -6 -9 292.11 11.51
2 -6 10 145.45 7.91
2 -6 10 163.64 8.77
2 -6 11 227.95 9.69
2 6 11 230.46 9.58
2 -6 11 232.83 10.2
2 -6 12 158.76 8.01
2 6 12 152.81 7.26
2 -6 12 149.72 7.59
2 -6 13 147.1 6.96
2 -6 13 137.87 6.66
2 6 13 141.17 6.14
2 -6 14 449.21 10.28
-2 7 15 295.32 7.5
-2 7 14 199.64 7.48
-2 7 13 677.77 15.46
-2 7 12 379.76 12.41
-2 7 11 913.13 19.81
-2 7 10 316.78 11.91
-2 -7 10 309.59 10.93
-2 -7 10 322.76 10.43
-2 -7 9 1676.29 24.13
-2 7 9 1654.05 26.48
-2 -7 9 1700.12 25.98
-2 -7 8 1266.06 20.83
-2 7 8 1252.63 22.52
-2 -7 8 1309.27 21.65
-2 -7 8 1229.19 21.44
-2 -7 7 691.95 15.02
-2 -7 7 693.26 15.15
-2 -7 7 672.11 15.44
-2 -7 6 1117.23 17.98
-2 -7 6 1104.69 18.64
-2 -7 6 1067.41 18.82
-2 -7 5 1112.83 17.05
-2 -7 4 548.02 11.36
-2 -7 3 104.93 4.94
-2 -7 3 112.19 5.26
-2 -7 2 637.25 11.8
-2 -7 2 633.65 12.44
2 -7 -1 3.68 0.91
-2 -7 1 4.83 1.25
-2 -7 1 3.52 1.06
-2 -7 0 107.04 4.16
2 -7 0 96.83 3.83
-2 -7 0 96.17 4.75
-2 -7 -1 590.73 12
-2 -7 -1 609.69 10.79
-2 -7 -2 186.2 6.38
-2 -7 -3 636.42 12.46
-2 -7 -4 92.17 5.1
-2 -7 -5 1299.08 20.25
2 -7 6 108.99 6.56
-2 -7 -6 115.51 6.49
-2 -7 -7 1620.13 25.33
2 -7 7 1546.67 25.51
-2 -7 -8 893.3 19.73
2 -7 8 897.65 20.12
2 -7 9 679.43 17.88
2 -7 9 655.41 15.72
2 -7 10 236.29 9.55
2 -7 10 242.09 10.71
2 -7 11 962.7 20.49
2 -7 11 900.27 18.16
2 7 12 265.03 9.3
2 -7 12 287.35 10.49
2 -7 12 277.72 9.55
2 -7 13 142.31 6.63
2 7 13 137.07 5.84
2 -7 13 143.1 6.13
2 -7 14 290.23 7.17
-2 8 14 9.23 1.8
-2 8 13 20.34 2.69
-2 8 12 6.18 1.98
-2 8 11 3.58 1.9
-2 -8 11 5.47 1.75
-2 8 10 6.3 2.22
-2 -8 10 1.61 1.06
-2 8 9 70.27 5.7
-2 -8 9 71.54 5.19
-2 8 8 58.79 5.1
-2 -8 8 56.25 4.7
-2 -8 8 54.59 4.59
-2 -8 7 12.62 2.34
-2 -8 7 9.27 2.02
-2 -8 6 351.7 10.55
-2 -8 6 357.18 11.15
-2 -8 5 39.57 3.68
-2 -8 5 35.69 3.23
-2 -8 4 998.26 16.05
-2 -8 3 21.94 2.41
-2 -8 3 18.18 2.41
-2 -8 2 1104.95 16.21
-2 -8 2 1079.65 17.49
2 -8 -1 1.36 0.73
-2 -8 1 2.26 1.01
-2 -8 1 2.12 1.01
2 -8 0 1561.29 16.87
-2 -8 0 1589.9 19.95
-2 -8 -1 38.07 3.26
-2 -8 -1 38.65 2.93
-2 -8 -2 330.42 8.9
-2 -8 -2 329.54 9.7
-2 -8 -3 50.9 3.8
-2 -8 -4 390.52 10.96
2 -8 5 263.76 9.99
2 -8 5 269.42 9.48
-2 -8 -5 286.32 9.91
2 -8 6 21.58 3
2 -8 6 17.24 2.94
-2 -8 -6 16.08 2.61
2 -8 7 46.34 4.68
-2 -8 -7 39.52 4.28
2 -8 8 69.19 5.82
-2 -8 -8 70.41 5.81
2 -8 9 566.52 16.33
2 -8 10 32.55 4.16
2 -8 11 122.32 6.23
2 -8 11 132.47 7.62
2 8 12 364.32 10.48
2 -8 12 345.19 9.48
2 -8 12 373.46 11.47
2 -8 13 138.65 6.19
2 -8 13 122.18 4.86
2 8 13 124.39 5.26
-2 9 14 516.94 9.71
-2 9 13 596.84 12.42
-2 9 12 879.34 16.88
-2 9 11 1207.65 21.64
-2 -9 11 1270.04 19.28
-2 9 10 2138.41 29.5
-2 -9 10 2061.75 26.54
-2 -9 9 939.9 18.69
-2 9 9 958.58 19.91
-2 9 8 956.88 19.83
-2 -9 8 956.76 19.05
-2 -9 7 743.09 16.34
-2 -9 7 742.11 16.91
-2 -9 6 1109.64 19.16
-2 -9 6 1110.84 20.42
-2 -9 5 1334.91 20.25
-2 -9 5 1300.32 21.72
-2 -9 4 850.33 17.26
-2 -9 4 882.96 15.75
-2 -9 4 854.29 17.94
-2 -9 3 156.34 7.23
-2 -9 3 159.2 6.46
-2 -9 3 168.13 7.8
-2 -9 3 159.34 7.35
-2 -9 2 24.63 2.63
2 -9 -2 22.81 3.13
-2 -9 2 23.7 2.88
-2 -9 2 24.32 2.97
-2 -9 2 22.01 2.86
-2 -9 1 1.29 0.89
2 -9 -1 1.64 0.98
-2 -9 1 1 0.88
-2 -9 0 44.28 3.5
2 -9 0 46.22 3.23
-2 -9 0 43.63 3.94
2 -9 1 18.21 2.73
-2 -9 -1 21.97 2.62
2 -9 2 305.22 10.39
-2 -9 -2 303.12 9.65
-2 -9 -3 306.59 9.63
2 -9 3 274.18 9.63
-2 -9 -3 287.74 9.86
2 -9 3 295.66 10.34
-2 -9 -4 483.56 12.72
2 -9 4 453.48 12.76
2 -9 4 488.12 13.34
-2 -9 -5 755.22 16.81
2 -9 5 747.8 17.12
2 -9 5 765.21 16.75
2 -9 6 1253.45 21.21
-2 -9 -6 1258.1 22.7
2 -9 6 1190.51 22.34
2 -9 7 999.16 18.67
-2 -9 -7 981.04 20.96
2 -9 8 621.56 16.94
2 -9 9 701.4 17.93
2 -9 10 1110.97 21.85
2 -9 11 845.95 17.83
2 9 12 532.92 11.93
2 -9 12 538.6 12.83
2 9 13 260.54 6.93
-2 10 13 7.74 1.57
-2 10 12 1.32 1.13
-2 10 11 5.32 1.8
-2 -10 11 4.59 1.36
-2 10 10 9.38 2.25
-2 -10 10 10.01 2.14
-2 10 9 105.1 6.57
-2 -10 9 95.01 5.97
-2 10 8 426.17 13.06
-2 -10 8 444.98 13.22
-2 -10 7 98.08 6.35
-2 -10 6 1.44 1.38
-2 -10 6 9.39 2.03
-2 -10 5 433.82 11.77
-2 -10 5 413.78 12.82
-2 -10 4 374.94 12.05
-2 -10 4 377.69 10.59
-2 10 4 378.14 11.29
-2 -10 3 429.26 12.69
-2 -10 3 441.69 13.2
-2 -10 3 449.39 11.21
-2 -10 3 436.9 12.82
-2 -10 2 74.36 5.48
-2 -10 2 72.59 5.3
-2 -10 2 71.92 4.47
2 -10 -2 78.2 5.78
-2 -10 2 71.79 5.22
-2 -10 1 317.95 9.28
-2 -10 1 302.69 10.75
2 -10 -1 322.55 11.46
-2 -10 1 292.41 10.72
-2 -10 1 301.33 10.29
2 -10 0 3.8 1.79
-2 -10 0 5 1.77
-2 -10 0 1.51 1.18
-2 -10 0 2.52 1.3
2 -10 1 474.39 13.71
2 -10 2 50.04 4.61
2 -10 3 66.76 4.96
2 -10 3 72.54 5.49
2 -10 4 182.08 8.57
2 -10 4 167.21 8.07
2 -10 5 3.78 1.63
2 -10 5 3.17 1.64
-2 -10 -5 1.01 1.24
2 -10 6 64.63 5.35
-2 -10 -6 81.96 6.14
2 -10 6 78.74 5.58
2 -10 7 131.57 7.01
2 -10 7 127.64 7.56
2 -10 8 258.14 10.71
2 -10 8 275.63 9.66
2 -10 9 105.11 6.79
2 -10 10 246.7 9.71
2 10 11 172 7.37
2 -10 11 181.24 7.7
2 10 12 239.67 7.42
2 -10 12 253.43 8.04
-2 11 12 456.47 9.85
-2 -11 11 357.63 9.19
-2 11 11 360.98 9.83
-2 11 10 766.79 15.43
-2 -11 10 769.65 15.37
-2 11 9 777.22 16.37
-2 -11 9 752.43 16.44
-2 11 8 1014.22 19.34
-2 -11 8 1052.17 20.14
-2 -11 7 623.58 15.94
-2 -11 6 796.86 18.2
-2 11 5 281.28 9.8
-2 -11 5 292.09 11.06
-2 11 4 537.32 13.79
-2 -11 4 537.23 14.83
-2 -11 3 254.75 10.41
-2 -11 3 246.25 10.19
-2 -11 3 258.22 10.27
-2 -11 2 108.08 6.8
2 -11 -2 107.89 6.94
-2 -11 2 117.29 7.02
-2 -11 2 112.37 6.71
-2 -11 1 37.56 4
-2 -11 1 42.83 4.3
2 -11 -1 38.9 4.31
-2 -11 1 41.77 4.3
2 -11 0 6.63 2.08
-2 -11 0 6.21 2.03
-2 -11 0 5.37 1.86
-2 -11 0 3.71 1.54
2 -11 1 6.68 1.92
-2 -11 -1 4.1 1.61
2 -11 2 49.72 4.76
2 -11 3 454.41 13.91
2 -11 4 509.61 14.75
2 -11 4 514.49 13.83
-2 11 -5 133.88 6.67
2 -11 5 124.54 7.02
2 -11 5 130.31 7.33
2 -11 6 868.81 18.51
2 -11 6 877.95 18.88
2 -11 7 479.26 13.29
2 -11 7 448.28 13.66
2 -11 8 799.39 17.82
2 -11 8 866.21 16.86
2 -11 9 261.3 9.87
2 -11 10 432.28 11.75
2 11 11 45.9 3.64
2 -11 11 49.58 3.65
2 11 12 517.74 9.58
-2 -12 11 3.33 1.07
-2 12 11 1.08 1.14
-2 12 10 10.88 1.8
-2 -12 10 11.41 1.91
-2 12 9 29.54 3.04
-2 -12 9 33.91 3.41
-2 -12 8 18.74 2.9
-2 12 8 13.04 2.22
-2 -12 7 307.19 11.13
-2 -12 6 1.91 1.43
-2 12 5 127.29 6.62
-2 -12 5 131.98 7.62
-2 12 4 44.46 4.18
-2 -12 4 46.65 4.68
-2 -12 3 799.69 18.49
-2 12 3 818.66 17.49
-2 -12 2 351.21 12.42
-2 -12 2 335.07 11.9
2 -12 -1 422.48 13.93
-2 -12 1 420.27 13.12
-2 -12 1 401.4 13.31
-2 -12 0 218.17 9.23
-2 -12 0 230.62 10.14
2 -12 0 231.33 10.48
-2 -12 -1 292.65 11.37
2 -12 1 316.81 12.2
2 -12 2 372.46 13.02
-2 -12 -2 344.63 12.38
2 -12 3 144.68 8.08
2 -12 4 355.4 12.49
-2 12 -5 164.19 7.37
2 -12 5 170.83 8.51
2 -12 6 211.93 9.14
-2 12 -6 212.34 7.86
2 -12 6 215.52 8.91
2 -12 7 0.69 1.15
2 -12 7 1.96 1.25
2 -12 8 436.38 12.03
2 -12 8 433.43 11.31
2 -12 9 5.04 1.59
2 -12 10 156.7 6.2
2 12 11 79.16 4.01
-2 -13 10 174.57 6.05
-2 -13 9 131.7 6.01
-2 -13 8 282.58 9.67
-2 -13 7 183.13 8.2
-2 -13 6 167.83 8.21
-2 13 5 185.94 7.7
-2 -13 5 206.29 9.29
-2 13 4 97.86 5.94
-2 -13 4 98.14 6.53
-2 13 3 19.87 2.93
-2 -13 3 26.62 3.53
-2 -13 2 13.33 2.63
-2 13 2 16.05 2.77
-2 -13 2 14.63 2.79
-2 -13 1 76.78 5.66
-2 -13 1 79.31 5.9
2 -13 0 150.61 8.46
-2 -13 0 158.86 7.8
-2 -13 0 162.42 8.43
2 -13 1 5.31 2.17
-2 -13 -1 6.72 2.1
2 -13 2 351.57 12.77
-2 -13 -2 357.13 12.36
2 -13 3 2.36 1.77
-2 13 -3 1.64 1.55
-2 -13 -3 3.05 1.76
2 -13 4 389.47 12.96
-2 13 -4 384.16 11.36
2 -13 5 25.3 3.42
-2 13 -5 25.9 3
-2 13 -6 213.13 7.47
2 -13 6 211.49 8.84
2 -13 7 37.96 3.56
2 -13 8 266.04 8.07
2 -13 9 77.91 4.07
2 13 10 177.64 6.05
-2 -14 9 10.21 1.61
-2 -14 8 14.46 2.09
-2 -14 7 88.39 5.31
-2 -14 6 22.78 2.96
-2 -14 5 336.69 11.22
-2 14 5 341.15 9.67
-2 14 4 177.9 7.56
-2 -14 4 177.52 8.32
-2 14 3 214.08 8.65
-2 -14 3 229.04 9.49
-2 14 2 97.9 6.03
-2 -14 2 91.17 6.01
-2 -14 1 357.63 12.07
-2 14 1 350.11 11.39
-2 -14 1 335.9 11.15
-2 -14 0 266.4 10.36
-2 -14 0 258.58 9.44
-2 14 0 266.47 9.96
-2 14 -1 337.48 11.15
2 -14 1 348.75 12.26
-2 -14 -1 329.4 11.45
-2 -14 -2 596.83 15.31
2 -14 2 618.84 16.19
-2 14 -2 606.18 14.55
-2 14 -3 135.03 6.74
2 -14 3 147.51 7.83
-2 -14 -3 133.31 7.19
-2 14 -4 703.8 14.5
2 -14 4 724.77 16.6
-2 -14 -4 700.25 15.85
2 -14 5 47.2 4.23
-2 14 -5 46.88 3.64
-2 -14 -5 49.15 4.2
2 -14 6 600.47 13.41
-2 14 -6 576.77 11.14
-2 -14 -6 569.49 13.31
-2 -14 -7 1.59 1.1
-2 -14 -8 158.24 6.08
-2 -14 -9 7.63 1.35
-2 -15 8 1.59 0.95
-2 -15 7 81.91 4.48
-2 -15 6 12.38 1.98
-2 -15 5 33.09 3.28
-2 15 4 49.22 3.66
-2 -15 4 52.15 4.16
-2 15 3 52.69 4.03
-2 -15 3 53.31 4.26
-2 15 2 104.68 5.82
-2 -15 2 107.2 5.92
-2 -15 1 3.1 1.36
-2 15 1 3.31 1.45
-2 15 0 2.61 1.47
-2 -15 0 0.99 1.25
-2 15 -1 5.23 1.62
-2 -15 -1 1.28 1.17
-2 15 -2 78.41 5.01
-2 -15 -2 79.59 5.21
-2 15 -3 1.75 1.19
-2 -15 -3 2.99 1.28
-2 15 -4 21.84 2.43
-2 -15 -4 14.3 2.24
-2 15 -5 23.15 2.36
-2 -15 -5 20.48 2.46
-2 -15 -6 92.25 4.7
-2 -15 -7 20.73 2.16
-2 -16 6 0.83 0.78
-2 -16 5 88.74 4.48
-2 16 4 111.68 4.59
-2 -16 4 118.09 5.34
-2 16 3 93.33 4.63
-2 -16 3 94.05 4.85
-2 16 2 119.86 5.51
-2 -16 2 114.47 5.27
-2 16 1 169.54 6.69
-2 16 0 270.19 8.46
-2 16 -1 189.46 7.02
-2 16 -2 179.97 6.63
-2 -16 -2 169.81 6.56
-2 16 -3 81.45 4.27
-2 -16 -3 79.02 4.35
-2 16 -4 44.66 2.97
-2 -16 -4 40.25 3
-2 -16 -5 10.26 1.56
-2 17 2 100.67 4.14
-2 17 1 0.73 0.88
-2 17 0 176.62 5.79
-2 17 -1 4.53 1.2
-2 17 -2 110.85 4.34
-3 0 16 0.98 0.9
-3 0 15 739.56 14.5
-3 0 14 0.65 1.48
-3 0 13 1030.9 21.09
-3 0 12 0.14 1.71
-3 0 11 906.99 20.14
-3 0 10 0.1 1.75
-3 0 10 1.88 1.59
-3 0 9 2053.11 27.92
-3 0 9 2038.7 25.33
-3 0 8 1.08 1.31
-3 0 8 1.02 0.97
-3 0 7 1394.99 18.04
-3 0 6 0.46 0.7
-3 0 5 20.83 1.94
-3 0 4 0.5 0.59
-3 0 3 15.45 1.53
-3 0 2 0.83 0.62
-3 0 1 164.49 4.77
-3 0 0 0.2 0.69
-3 0 -1 2272.71 19.89
-3 0 -2 -0.03 0.72
-3 0 -3 922.85 14.19
-3 0 -4 0.95 0.92
-3 0 -5 2038.19 22.93
-3 0 -6 0.65 0.95
-3 0 -7 1756.27 23.69
-3 0 -8 1.27 1.28
3 0 8 2.26 1.82
-3 0 -9 344.34 11.47
3 0 9 317.14 11.78
3 0 10 3.11 1.89
3 0 11 635.34 17.03
3 0 12 2.77 1.92
3 0 13 154.63 7.89
3 0 14 1.67 1.43
3 0 15 45.61 3.21
-3 -1 16 131.57 4.83
-3 1 16 136.83 5.09
-3 1 15 26.45 2.91
-3 -1 15 25.18 2.81
-3 1 14 334.53 11.22
-3 -1 14 337.34 11.07
-3 -1 13 49.77 4.73
-3 1 13 47.97 4.77
-3 1 12 595.69 16.49
-3 -1 12 595.16 16.44
-3 1 11 77.14 6.1
-3 -1 11 77.35 6.09
-3 1 10 963.84 20.12
-3 -1 10 950.12 18.82
-3 -1 10 994.3 18.64
-3 -1 10 946.53 20.06
-3 -1 9 31.54 3.7
-3 1 9 33.73 3.79
-3 -1 9 37.91 3.72
-3 -1 9 38.24 3.65
-3 -1 8 1323.29 19.46
-3 1 8 1282.77 20.7
-3 1 8 1290.65 18.38
-3 -1 8 1314.42 21.15
-3 -1 7 93.6 4.84
-3 1 7 90.96 4.56
-3 1 6 1331.49 15.72
-3 -1 6 1363.86 17.02
-3 1 5 17.45 1.69
-3 -1 5 14.06 1.67
-3 -1 4 776.61 11.26
-3 1 4 763.49 9.97
-3 -1 3 301.87 6.87
-3 1 3 294.13 5.82
-3 -1 2 154.83 4.93
-3 1 2 154.18 4.15
-3 -1 1 465.92 8.33
-3 -1 1 457.79 8.54
-3 1 1 453.43 7.32
-3 -1 1 436.63 4.98
-3 -1 0 89.63 3.87
-3 1 0 85.02 3.74
-3 -1 -1 310.59 7.4
-3 1 -1 267.55 6.87
-3 -1 -2 733.48 12.11
-3 1 -2 712.31 11.53
-3 -1 -3 2.5 1.07
-3 1 -3 1.29 0.78
-3 -1 -4 992.79 15.37
-3 1 -4 990.12 15
-3 -1 -5 0.5 0.87
-3 1 -5 1.65 1
-3 -1 -6 1828.68 23.18
-3 1 -6 1815.11 22.66
-3 -1 -7 35.38 3.58
-3 1 -7 38.9 3.63
-3 -1 -8 2999.06 33.01
-3 1 -8 3059.94 32.26
3 -1 8 3070.16 31.75
3 -1 8 2899.85 33.89
3 1 8 2905.14 33.81
-3 -1 -9 154.52 7.94
3 1 9 152.35 8.14
3 -1 9 156.19 8.23
-3 -1 -10 1945.76 28.83
3 1 10 1981.77 29.61
3 -1 10 1976.9 29.79
3 1 11 114.91 7.3
3 -1 11 116.16 7.35
3 -1 12 1547.53 25.68
3 -1 12 1598.11 26.81
3 1 12 1575.33 25.7
3 -1 13 2.85 1.76
3 1 13 1.85 1.56
3 -1 14 565.86 13.22
3 1 14 558.36 12.86
3 -1 15 40.65 3.04
3 1 15 38.61 2.86
-3 2 16 14.41 1.81
-3 2 15 582.28 12.77
-3 -2 15 587.95 12.38
-3 2 14 42.76 4.13
-3 -2 14 45.02 4.13
-3 2 13 933.58 20.01
-3 -2 13 942.12 19.68
-3 -2 12 62.08 5.38
-3 2 12 63.3 5.61
-3 -2 11 1688.71 27.41
-3 2 11 1676.84 27.42
-3 -2 10 6.27 2.09
-3 2 10 2.95 1.75
-3 -2 10 5.72 1.91
-3 -2 9 923.7 19.01
-3 -2 9 936.65 17.16
-3 -2 9 917.09 17.59
-3 -2 9 904.6 17.78
-3 2 9 909.54 18.54
-3 2 8 202.79 8.3
-3 -2 8 206.57 7.91
-3 -2 8 205.26 8.03
-3 -2 8 213.66 8.61
-3 2 7 721.75 12.28
-3 -2 7 673.85 13.31
-3 2 6 588.63 10.14
-3 -2 6 568.93 11.33
-3 -2 5 1310.44 16.15
-3 2 5 1312.81 13.62
-3 -2 4 681.17 11.26
-3 2 4 639.11 8.58
-3 -2 3 0.85 0.67
-3 2 3 1.41 0.51
-3 2 2 1509.13 11.48
-3 -2 2 1523.14 11.37
-3 -2 2 1540.09 16.43
-3 -2 1 72.26 3.36
-3 -2 1 74.12 3.67
-3 2 1 70.86 2.61
-3 -2 0 990.51 12.76
-3 -2 -1 1210.71 15.16
-3 2 -1 1208.69 14.51
-3 -2 -2 1484.54 17.5
-3 2 -2 1462.8 16.55
-3 -2 -3 1434.6 17.88
-3 2 -3 1389.99 16.71
-3 -2 -4 289.79 8.53
-3 2 -4 286.87 7.95
-3 -2 -5 1754.37 21.93
-3 2 -5 1762.84 20.47
-3 2 -6 34.11 3.08
-3 -2 -6 38.39 3.57
-3 -2 -7 1914.12 25.48
-3 2 -7 1877.24 23.08
3 2 7 1861.61 24.88
3 -2 8 8.1 2.22
-3 -2 -8 10.68 2.29
3 -2 8 7.49 2.3
3 2 8 5.83 2.02
-3 -2 -9 884.2 19.19
3 -2 9 906.15 18.47
3 2 9 904.61 19.43
3 -2 9 889.45 19.5
-3 -2 -10 29.26 3.95
3 -2 10 32.88 4.01
3 -2 10 34.01 3.86
3 2 10 34.27 4.05
3 -2 11 514.92 15.14
3 2 11 512.65 14.96
3 -2 11 508.79 13.7
3 -2 12 27.23 3.67
3 -2 12 25.91 3.76
3 -2 12 27.13 3.11
3 2 12 29.39 3.79
3 -2 13 64.13 5.17
3 2 13 62.78 5.01
3 -2 14 67.92 4.6
3 2 14 69.77 4.48
3 -2 15 22.18 2.27
3 2 15 16.1 1.84
-3 3 16 1.95 0.92
-3 -3 15 0.37 1
-3 3 15 1.62 1.14
-3 3 14 43.78 4.13
-3 -3 14 42.2 3.88
-3 3 13 50.35 4.77
-3 -3 13 51.15 4.66
-3 3 12 150.53 8.37
-3 -3 12 144.32 7.95
-3 -3 11 9.47 2.4
-3 3 11 6.35 2.23
-3 -3 10 277.63 10.85
-3 3 10 282.44 10.96
-3 -3 10 282.42 9.57
-3 -3 10 272.09 10.45
-3 -3 9 505.68 14.12
-3 3 9 497.1 13.8
-3 -3 9 493.77 12.71
-3 -3 9 484.98 13.31
-3 -3 8 574.52 14.35
-3 3 8 582.91 14.05
-3 -3 8 563.61 13.36
-3 -3 8 587.95 13.69
-3 -3 7 632.14 13.36
-3 -3 6 507.08 11.16
-3 -3 5 344.31 8.66
-3 -3 4 793.36 12.74
-3 -3 3 726.05 11.86
-3 -3 2 423.79 7.62
-3 -3 2 431.21 7.08
-3 -3 2 426.9 9.12
-3 3 1 315.38 4.28
-3 -3 1 328.62 7.16
-3 -3 1 337.62 8.19
-3 -3 0 5.99 1.17
-3 3 0 5.34 0.77
-3 -3 -1 336.27 8.11
-3 -3 -2 143.31 5.53
-3 3 -2 145.67 5.25
-3 3 -3 4.57 1.17
-3 -3 -3 4.17 1.18
-3 -3 -4 548.48 11.96
-3 3 -4 527.14 10.74
-3 -3 -5 44.12 3.69
-3 3 -5 38.89 3.06
-3 3 -6 1008.78 15.93
-3 -3 -6 1016.96 18.03
-3 -3 -7 50.42 4.37
3 -3 7 45.3 4.06
3 -3 7 44.21 4.11
3 3 7 45.12 4.04
-3 -3 -8 773.11 17.51
3 -3 8 780.29 17.31
3 -3 8 749.56 17.24
3 3 8 757.26 17.07
3 -3 9 27.9 3.66
3 3 9 26.67 3.56
-3 -3 -9 28.85 3.76
3 -3 9 24.88 3.58
3 -3 10 545.55 14.97
3 -3 10 521.59 15.15
3 3 10 534.93 15.07
3 3 11 3.15 1.81
3 -3 11 1.57 1.59
3 -3 11 2.41 1.74
3 -3 12 676.98 15.22
3 -3 12 676.46 17.04
3 -3 12 673.7 16.39
3 -3 13 118.98 6.72
3 3 13 121.19 6.5
3 -3 13 117.22 5.66
3 -3 14 463.03 11.28
3 3 14 464.25 10.73
3 -3 15 38.04 2.72
-3 4 15 189.17 6.93
-3 -4 14 5.79 1.65
-3 4 14 7.39 1.87
-3 4 13 336.88 11.59
-3 -4 13 311.4 10.74
-3 4 12 92.74 6.57
-3 -4 12 92.51 6.27
-3 4 11 626.46 16.68
-3 -4 11 587.88 15.89
-3 4 10 89.14 6.23
-3 -4 10 89.58 5.55
-3 -4 10 87.6 6.17
-3 -4 10 85.07 6.02
-3 -4 9 971.56 19.67
-3 -4 9 967.05 18.04
-3 -4 9 930.44 18.87
-3 4 9 971.59 19.31
-3 4 8 723.33 15.71
-3 -4 8 707.89 15.33
-3 -4 8 709.28 15.53
-3 -4 8 724.61 16.3
-3 -4 7 492.13 12.2
-3 -4 7 505.08 12.94
-3 -4 6 915.35 15.6
-3 -4 5 519.48 11.19
-3 -4 4 1717.23 19.72
-3 -4 3 341.03 8.63
-3 -4 3 322.39 7.01
-3 -4 2 2063.93 17.72
-3 -4 2 2093.01 16.88
-3 -4 2 2120.6 21.51
-3 -4 1 17.03 1.74
-3 -4 1 17.05 2.08
-3 -4 0 1175.83 14.84
-3 -4 -1 3.3 1.02
-3 -4 -2 1430.33 17.84
-3 -4 -3 614.5 12.3
-3 4 -4 565.17 10.83
-3 -4 -4 591.12 12.73
-3 4 -5 426.39 9.74
-3 -4 -5 431.02 11.51
-3 -4 -6 604.98 14.37
3 -4 7 133.84 7.25
3 -4 7 129.97 6.8
3 4 7 129.54 6.81
-3 -4 -7 136.17 7.21
-3 -4 -8 34.72 4.01
3 4 8 43.33 4.22
3 -4 8 43.35 4.4
3 -4 8 34.21 3.85
-3 -4 -9 659.82 17.42
3 -4 9 670.52 16.88
3 4 9 681.36 16.5
3 -4 9 654.48 16.46
3 4 10 67.07 5.39
3 -4 10 61.31 5.23
3 -4 10 72.03 5.71
3 -4 11 175.96 8.52
3 -4 11 172.9 8.84
3 4 11 174.39 8.41
3 -4 11 173.12 8.5
3 -4 12 289.87 10.14
3 -4 12 285.3 10.82
3 -4 13 109.98 5.57
3 -4 13 117.89 6.33
3 4 13 118.48 6.07
3 -4 14 329.02 9.05
3 4 14 316.17 8.1
-3 5 15 75.64 4.18
-3 5 14 17.3 2.58
-3 -5 13 0.52 1.26
-3 5 13 1.07 1.46
-3 5 12 24.9 3.55
-3 -5 12 30.02 3.64
-3 -5 11 12.12 2.67
-3 5 11 11.38 2.66
-3 -5 11 7.07 1.77
-3 -5 10 20.58 2.89
-3 5 10 17.92 3.14
-3 -5 10 20.49 3.24
-3 5 9 197.8 8.83
-3 -5 9 204.77 8.49
-3 -5 9 200.43 9
-3 -5 9 190.99 8.85
-3 -5 8 4.88 1.66
-3 -5 8 5.37 1.88
-3 5 8 5.85 1.98
-3 -5 8 5.81 1.77
-3 5 7 311.2 9.88
-3 -5 7 292.79 9.85
-3 -5 7 303.69 9.92
-3 -5 7 301.85 10.29
-3 -5 6 35.75 3.28
-3 -5 5 1920.87 22.47
-3 -5 4 341.61 9.3
-3 -5 3 1459.35 18.68
-3 -5 3 1407.4 16.3
-3 -5 2 33.53 2.17
-3 -5 2 30.24 2.44
-3 -5 2 30.36 2.8
-3 -5 1 548.78 9.53
-3 -5 1 542.18 11.64
-3 -5 0 118.32 4.84
-3 -5 0 111.22 5.4
-3 -5 -1 1032.75 14.94
-3 -5 -2 451.59 10.37
-3 -5 -3 480.33 11.23
-3 -5 -4 10.77 1.91
-3 -5 -5 176.38 7.62
3 -5 6 10.77 2.22
-3 -5 -6 8.45 1.92
3 -5 7 19.95 2.95
3 5 7 23.7 3.29
-3 -5 -7 19.49 2.96
3 -5 8 24.8 3.47
3 5 8 25.84 3.44
-3 -5 -8 19.26 3.17
3 -5 8 23.92 3.26
3 -5 9 2.92 1.81
3 -5 9 3.69 1.67
3 5 9 2.81 1.53
3 -5 10 273.92 11.04
3 -5 10 248.93 10.42
3 5 10 271.23 10.33
3 -5 10 260.02 10.27
3 -5 11 75.01 5.68
3 -5 11 69.31 5.48
3 5 11 65.76 5.08
3 -5 11 67.31 5.18
3 -5 12 95.26 5.99
3 -5 12 102.35 6.08
3 -5 13 17.89 2.4
3 -5 13 19.84 2.59
3 5 13 16.24 2.28
3 -5 14 7.44 1.51
-3 6 15 13.99 1.82
-3 6 14 25.51 2.82
-3 6 13 159.92 7.46
-3 -6 12 5.92 2.05
-3 6 12 5.56 2
-3 -6 11 324.03 10.23
-3 6 11 316.32 11.48
-3 -6 11 318.21 11.38
-3 -6 10 131.84 6.9
-3 6 10 131.49 7.48
-3 -6 10 138.07 7.66
-3 -6 9 496.45 13.48
-3 6 9 526.7 14.38
-3 -6 9 503.07 14.4
-3 -6 9 488.15 14.23
-3 -6 8 487.94 13.28
-3 6 8 466.96 13.05
-3 -6 8 470.32 13.41
-3 -6 8 463.86 13.52
-3 6 7 1146.55 19.31
-3 -6 7 1096 19.41
-3 -6 7 1074.81 19.98
-3 -6 7 1091.71 19.45
-3 -6 6 383.68 11.24
-3 -6 6 384.11 11
-3 -6 6 383.06 11.52
-3 -6 5 656.94 13.75
-3 -6 4 1266.66 18.72
-3 -6 3 101.27 5.19
-3 -6 3 93.64 4.64
-3 -6 2 981.87 16.25
-3 -6 2 967.51 14.84
-3 -6 1 4.34 1.07
-3 -6 1 5.55 1.38
-3 -6 0 1202.71 15.91
-3 -6 0 1194.91 18.24
-3 -6 -1 53.74 3.56
-3 -6 -2 1276.81 18.1
-3 -6 -3 40.72 3.5
-3 -6 -4 288.38 9.49
3 -6 5 91.08 5.89
-3 -6 -5 97.17 5.89
3 -6 6 81.39 5.83
-3 -6 -6 80.79 5.67
3 -6 7 416.77 13.4
-3 -6 -7 419.93 13.31
3 -6 8 4.95 2
3 -6 8 4.29 1.85
-3 -6 -8 6.12 1.9
3 -6 9 76.51 5.39
3 -6 9 67.45 5.27
3 -6 9 71.95 5.96
3 -6 10 32.38 3.81
3 -6 10 25.01 3.27
3 -6 10 31.34 3.94
3 6 11 108.86 5.95
3 -6 11 118.72 7.08
3 -6 11 111.84 6.44
3 -6 12 121.93 6.6
3 -6 12 119.19 6.16
3 -6 13 132.03 5.91
3 -6 13 119.5 5.46
3 -6 14 222.42 5.95
-3 7 14 168.55 6.34
-3 7 13 145.46 6.69
-3 7 12 143.27 7.26
-3 7 11 -0.26 1.57
-3 -7 11 1.24 1.13
-3 -7 10 158.07 7.6
-3 7 10 160.91 8.1
-3 -7 9 23.41 3.11
-3 7 9 27.07 3.49
-3 7 8 7.66 2.08
-3 -7 8 9.65 2.1
-3 -7 8 14.28 2.62
-3 -7 7 26.59 3.26
-3 -7 7 24.89 3.2
-3 7 7 23.39 3.15
-3 -7 6 9.27 1.96
-3 -7 6 6.66 1.7
-3 -7 5 115.13 6.26
-3 -7 5 112.18 5.98
-3 -7 4 80.44 4.97
-3 -7 3 315.23 9.61
-3 -7 3 316.3 9.21
-3 -7 2 619.76 13.43
-3 -7 2 600.01 12.71
-3 -7 1 1017.58 16.76
-3 -7 1 1018.83 17.48
-3 -7 0 290.83 9.53
-3 -7 -1 1151.27 16.91
-3 -7 -1 1126.58 18.99
-3 -7 -2 568.19 12.49
-3 -7 -3 798.52 15.63
3 -7 4 244.09 9.55
-3 -7 -4 249.16 9.17
3 -7 5 483.2 13.91
3 -7 5 486.78 12.76
-3 -7 -5 488.97 13.44
-3 -7 -6 315.58 11.37
3 -7 6 320.05 11.59
3 -7 7 154.56 8.39
-3 -7 -7 162.25 8.55
3 -7 8 44.53 4.66
3 -7 9 342.35 12.67
3 -7 10 6.22 2.22
3 -7 10 7.66 1.93
3 7 11 1.19 1.25
3 -7 11 2.06 1.2
3 -7 12 31.18 2.95
3 -7 12 29.59 3.27
3 -7 13 1.64 1.14
3 -7 13 1.79 1.1
-3 8 14 4.76 1.27
-3 8 13 11.21 1.98
-3 8 12 32.5 3.42
-3 8 11 12.14 2.57
-3 -8 11 18.21 2.57
-3 8 10 76.88 5.54
-3 -8 10 76.73 5.31
-3 -8 9 68.29 5.2
-3 8 9 69.81 5.33
-3 -8 8 57.18 4.8
-3 8 8 59.84 4.82
-3 -8 7 6.43 1.84
-3 -8 7 6.35 1.88
-3 -8 6 171.13 8.1
-3 -8 6 172.82 7.88
-3 -8 5 24.13 3.1
-3 -8 5 24.93 3.02
-3 8 5 19.36 2.82
-3 -8 4 67.92 4.94
-3 -8 4 69.63 4.79
-3 8 4 65.58 4.61
-3 -8 4 68.17 5.1
-3 -8 3 270.66 9.51
-3 -8 3 273.1 9.36
-3 -8 3 270.73 9.19
-3 8 3 267.78 9.06
-3 -8 3 267.88 9.74
-3 -8 2 409.99 11.28
-3 -8 2 400.19 11.21
-3 -8 2 407.61 11.89
-3 -8 1 53.64 4.25
-3 -8 1 59.66 4.43
-3 -8 0 151.25 7.16
3 -8 1 2.42 1.55
-3 -8 -1 1.96 1.06
-3 8 -1 2.44 1.5
-3 -8 -2 30.62 3.07
-3 8 -2 32.01 3.25
-3 -8 -2 26.12 3.32
3 -8 2 36.88 3.82
-3 -8 -3 69.69 4.87
-3 8 -3 67.13 4.56
3 -8 3 71.47 5.23
3 -8 4 145.63 7.69
-3 8 -4 161.53 6.98
3 -8 4 163.01 7.78
-3 -8 -4 159.77 7.65
3 -8 5 20.42 3
-3 -8 -5 17.31 2.77
3 -8 5 19.99 3.15
3 -8 6 9.86 2.38
-3 -8 -6 3.85 1.69
3 -8 7 4.8 1.82
3 -8 8 72.46 6
3 -8 9 114.61 7.38
3 -8 10 2.05 1.74
3 8 11 1.11 1.11
3 -8 11 1.65 1.49
3 8 12 60.47 3.64
3 -8 12 62.62 4.36
3 -8 13 1.84 1.11
-3 9 13 265.25 7.44
-3 9 12 56.32 4.02
-3 9 11 255.13 9.07
-3 -9 11 250.55 8.6
-3 9 10 45.42 4.14
-3 -9 10 49.15 4.22
-3 9 9 137.14 7.05
-3 -9 9 129.69 7.08
-3 9 8 23.99 3.28
-3 -9 8 24.05 3.24
-3 -9 7 17.89 2.89
-3 -9 6 384.08 12.37
-3 -9 6 399.73 12.38
-3 -9 5 206.36 8.99
-3 9 5 209.66 8.4
-3 -9 5 209.48 8.69
-3 -9 4 61.97 4.92
-3 -9 4 62.36 4.67
-3 -9 3 412.39 11.85
-3 -9 3 423.03 12.26
-3 9 3 412.24 11.76
-3 -9 3 438.19 13.23
-3 -9 3 426.43 12.37
-3 -9 2 776.35 16.37
-3 -9 2 785.82 16.19
-3 9 2 777.26 15.97
-3 -9 2 763.01 16.61
-3 -9 2 783.42 17.55
-3 -9 1 792.8 16.14
-3 -9 1 807.26 16.51
-3 9 1 832.44 16.45
-3 -9 1 801.26 17.14
-3 -9 1 811.87 17.8
3 -9 0 764.43 17.46
-3 9 0 723.54 15.3
-3 -9 0 722.55 16.48
-3 -9 0 708.63 15.87
-3 9 -1 609.36 14.01
3 -9 1 613.79 15.61
-3 -9 -1 587.28 14.71
-3 9 -2 402.03 11.36
3 -9 2 401.79 12.67
-3 -9 -2 401.27 12.44
3 -9 3 690.17 16.48
-3 9 -3 732.11 15.26
3 -9 3 736.71 17.2
-3 -9 -3 671.94 16.6
-3 -9 -4 486.49 13.61
-3 -9 -4 444.36 13.94
3 -9 4 490.43 14.12
-3 9 -4 487.5 12.4
3 -9 4 491.46 14
-3 -9 -5 1161.43 21.95
3 -9 5 1145.25 22.09
-3 9 -5 1144.17 18.69
3 -9 5 1139.1 21.21
3 -9 6 187.68 8.36
3 -9 6 182.05 9.13
3 -9 7 397.76 13.57
3 -9 8 221.51 10.16
3 -9 9 121.95 7.45
3 -9 10 55.9 4.87
3 9 11 122.4 5.74
3 -9 11 128.27 6.52
3 9 12 7.62 1.46
3 -9 12 12.84 1.95
-3 10 12 1.67 1.19
-3 10 11 1.23 1.11
-3 -10 11 0.55 0.93
-3 10 10 6 1.66
-3 -10 10 6.46 1.77
-3 10 9 2.3 1.26
-3 -10 9 0.92 1.25
-3 -10 8 2.81 1.36
-3 -10 7 11.08 2.44
-3 -10 6 22.53 3.18
-3 -10 5 146.05 7.75
-3 10 5 140.2 6.98
-3 -10 5 137.35 7.2
-3 10 4 52.54 4.43
-3 -10 4 50.34 4.32
-3 -10 4 45.91 4.39
-3 -10 3 35.67 3.6
-3 -10 3 39.12 4.18
-3 10 3 36.98 3.74
-3 -10 3 37 3.96
-3 -10 3 37.25 3.96
-3 -10 2 130.59 6.94
-3 10 2 143.65 7.26
-3 -10 2 141.79 7.67
-3 -10 2 154.33 8.11
-3 -10 2 151.41 7.54
-3 -10 1 407.41 11.97
-3 10 1 413.95 12.24
-3 -10 1 409.54 13.02
-3 -10 1 421.18 13.31
-3 -10 1 395.31 11.89
3 -10 0 1.02 1.6
-3 -10 0 1.32 1.26
-3 10 0 1.36 1.36
-3 -10 0 1.17 1.43
-3 -10 0 0.03 1.38
-3 10 -1 405.73 12.02
-3 -10 -1 377.94 12.83
3 -10 1 402.61 13.25
-3 -10 -1 407.52 12.4
-3 -10 -2 21.73 3.28
3 -10 2 15.74 2.64
-3 10 -2 18.48 2.79
3 -10 2 18.65 3.1
3 -10 3 54.55 4.78
-3 10 -3 48.54 4.24
-3 -10 -3 42.12 4.48
3 -10 3 49.75 4.75
3 -10 4 43.53 4.37
-3 10 -4 43.78 3.96
3 -10 4 41.34 4.29
3 -10 5 307.91 11.55
-3 10 -5 319.89 10.1
3 -10 5 320.25 11.39
3 -10 6 58.54 5.22
3 -10 6 59.76 4.88
3 -10 7 96.67 6.64
3 -10 7 92.34 5.67
3 -10 8 27.31 3.68
3 -10 9 19.07 3
3 -10 10 42.37 4
3 10 11 25.95 2.55
3 -10 11 29.6 2.98
3 -10 12 17.3 2
-3 11 11 87.06 4.27
-3 -11 11 93.79 4.62
-3 -11 10 34.09 3.21
-3 -11 9 92.04 5.67
-3 -11 8 70.36 5.21
-3 -11 7 4.68 1.77
-3 -11 6 256.4 10.37
-3 11 5 21.54 2.88
-3 -11 5 31.94 3.8
-3 11 4 635.91 15.23
-3 -11 4 634.44 16.28
-3 11 3 63 4.98
-3 -11 3 61.4 5.36
-3 -11 3 58.05 4.99
-3 11 2 588.84 14.91
-3 -11 2 612.94 16.56
-3 -11 2 614.23 15.49
-3 11 1 274.97 10.24
-3 -11 1 268.49 10.08
-3 -11 1 267.54 10.99
-3 -11 1 279.47 11.21
-3 11 0 620.26 15.24
-3 -11 0 635.79 16.88
-3 11 -1 392.41 12.1
3 -11 1 374.46 13.08
-3 -11 -1 374.64 13.04
-3 11 -2 761.47 16.6
3 -11 2 748.79 18.4
3 -11 3 550.83 14.56
-3 11 -3 575.42 14.3
3 -11 3 591.7 16.09
-3 11 -4 499.9 13.03
3 -11 4 511.25 14.8
3 -11 4 498.47 14.14
3 -11 5 116.17 7.03
3 -11 5 121 7.1
-3 11 -5 119.7 6.26
3 -11 6 119.97 7.15
3 -11 6 127.3 6.97
3 -11 7 327.79 11.57
3 -11 8 12.72 2.43
3 -11 9 127.98 6.58
3 -11 10 6.91 1.68
3 11 11 53.61 3.18
3 -11 11 68.21 3.82
-3 -12 11 5.68 1.11
-3 -12 10 82.34 4.55
-3 -12 9 162.03 7.06
-3 -12 8 97.23 5.84
-3 -12 7 114.63 6.65
-3 -12 6 2.01 1.45
-3 12 5 471.32 12.55
-3 -12 5 473.4 13.96
-3 12 4 210.17 8.74
-3 -12 4 218.24 9.52
-3 12 3 936.52 18.69
-3 -12 3 962.2 19.72
-3 -12 2 9.09 2.13
-3 12 2 5.49 2.01
-3 -12 2 3.87 1.78
-3 12 1 587.24 15.03
-3 -12 1 591.41 16.36
-3 -12 1 583.58 14.92
-3 12 0 32.65 3.77
-3 -12 0 30.9 3.96
-3 12 -1 549.65 14.4
-3 -12 -1 560.35 15.93
3 -12 2 15.89 3.01
-3 12 -2 13.88 2.53
-3 -12 -2 13.91 2.89
-3 12 -3 728.92 16.06
3 -12 3 733.5 17.98
-3 12 -4 58.75 4.55
3 -12 4 52.44 4.79
3 -12 4 53.74 4.53
3 -12 5 125.53 7.14
-3 12 -5 117.32 6
3 -12 5 119.95 6.69
3 -12 6 5.72 1.86
3 -12 7 51.31 4.28
3 -12 8 8.81 1.91
3 -12 9 31.63 2.95
3 12 10 5.31 1.33
3 -12 10 8.27 1.53
-3 -13 10 37.83 2.72
-3 -13 9 1.8 1
-3 -13 8 291.51 9.38
-3 -13 7 41.89 3.88
-3 -13 6 348.88 11.4
-3 -13 5 8.82 2.13
-3 13 5 8.27 1.97
-3 13 4 603.46 14.24
-3 -13 4 595.68 15.39
-3 13 3 265.91 9.78
-3 -13 3 260.9 10.19
-3 13 2 666.67 15.73
-3 -13 2 685.3 17.37
-3 -13 2 655.5 15.84
-3 13 1 212.99 9
-3 -13 1 220.96 8.99
-3 -13 1 235.78 10.24
-3 13 0 635.76 15.54
-3 -13 0 625.25 16.62
-3 13 -1 143.85 7.39
-3 -13 -1 135.09 7.78
-3 13 -2 230.2 9.07
-3 -13 -2 241.01 10.22
-3 13 -3 80.55 5.29
-3 -13 -3 76.56 5.75
-3 13 -4 92.34 5.39
-3 -13 -4 89.75 6.16
-3 13 -5 39.41 3.36
3 -13 6 32.75 3.17
3 -13 7 2.46 1.17
3 -13 8 0.73 0.86
3 -13 9 28.93 2.26
-3 -14 9 68.97 3.6
-3 -14 8 171.58 6.36
-3 -14 7 412.34 10.7
-3 -14 6 127.66 6.34
-3 14 5 272.1 8.18
-3 -14 5 258.59 9.27
-3 14 4 28.79 3.04
-3 -14 4 31.41 3.39
-3 14 3 440.68 11.86
-3 -14 3 461.28 12.56
-3 14 2 34.54 3.58
-3 -14 2 35.31 3.51
-3 14 1 1017.31 18.6
-3 -14 1 1024.72 17.78
-3 -14 1 1020.32 20.2
-3 14 0 5.11 1.83
-3 -14 0 2.09 1.5
-3 14 -1 593.51 14.12
-3 -14 -1 605.18 15.37
-3 14 -2 93.47 5.56
-3 -14 -2 95.07 6.08
-3 14 -3 590.27 13.17
-3 -14 -3 586.05 14.54
-3 14 -4 236.6 7.92
-3 -14 -4 239.75 9.05
-3 14 -5 397.68 9.45
-3 -14 -5 409.8 11.29
-3 -14 -6 44.17 3.56
-3 -14 -7 20.88 2.35
-3 -14 -8 155.68 5.41
-3 -15 7 136.61 5.28
-3 -15 6 311.63 8.56
-3 -15 5 247.2 7.98
-3 15 4 453.74 10.1
-3 -15 4 446.28 11
-3 15 3 96.91 5.09
-3 -15 3 98.05 5.19
-3 15 2 395.92 10.54
-3 -15 2 393.17 10.12
-3 15 1 3.02 1.4
-3 15 0 230.3 8.22
-3 15 -1 2.54 1.33
-3 -15 -1 0.36 1.18
-3 15 -2 269.61 8.45
-3 -15 -2 267.82 9.1
-3 15 -3 12.13 1.93
-3 -15 -3 11.3 1.96
-3 15 -4 72.96 3.94
-3 -15 -4 73.22 4.44
-3 15 -5 154.73 5.03
-3 -15 -5 161.7 6.17
-3 -15 -6 -0.3 0.78
-3 -16 5 174.17 5.43
-3 -16 4 -0.24 0.94
-3 16 3 439.13 8.96
-3 -16 3 447.68 8.97
-3 16 2 0.97 0.95
-3 16 1 126.07 5.32
-3 16 0 153.54 5.89
-3 16 -1 452.12 9.85
-3 16 -2 132.72 5.16
-3 16 -3 82.89 3.84
-3 -16 -3 85.63 4.25
-3 -16 -4 192.82 5.9
-4 0 15 1.79 1.22
-4 0 14 436.78 11.85
-4 0 13 -2.25 1.66
-4 0 12 2.51 1.96
-4 0 11 2.76 1.85
-4 0 10 76.1 5.81
-4 0 10 85.71 5.71
-4 0 9 -0.59 1.59
-4 0 9 2.02 1.31
-4 0 8 467.04 13
-4 0 8 461.16 11.8
-4 0 7 6.83 1.91
-4 0 7 0.15 0.74
-4 0 6 2005.88 21.76
-4 0 5 1.79 0.84
-4 0 4 2285.87 20.85
-4 0 3 1.87 0.81
-4 0 2 5157.35 31.24
-4 0 1 0.85 0.77
-4 0 0 3193.48 27.12
-4 0 -1 1.37 0.95
-4 0 -2 2526.98 25.7
-4 0 -3 0.01 0.89
-4 0 -4 1118.65 18.25
-4 0 -5 2.03 1.32
-4 0 -6 780.92 16.55
4 0 6 774.85 16.26
-4 0 -7 0.38 1.19
4 0 7 1.4 1.71
-4 0 -8 119.31 6.99
4 0 8 116.76 7.14
-4 0 -9 2.28 1.81
4 0 9 0.09 1.52
4 0 10 5.11 2.12
4 0 11 -0.35 1.48
4 0 12 154.54 7.74
4 0 13 0.79 1.26
4 0 14 8.28 1.62
-4 -1 15 197.29 6.82
-4 1 15 194.29 6.78
-4 -1 14 51.81 4.2
-4 1 14 50.49 4.21
-4 1 13 351 11.63
-4 -1 13 340.5 11.5
-4 1 12 53.58 5.11
-4 -1 12 58.59 5.21
-4 -1 11 173.39 8.93
-4 1 11 179.6 8.97
-4 -1 10 589.2 15.89
-4 1 10 559.26 15.39
-4 -1 10 562.44 14.92
-4 -1 10 578.34 14.53
-4 -1 9 116.61 7.03
-4 1 9 121.17 7.03
-4 -1 9 118.03 6.85
-4 -1 9 118.06 6.62
-4 -1 8 16.86 2.92
-4 1 8 18.01 2.9
-4 -1 8 17.44 2.5
-4 -1 7 1.5 0.93
-4 -1 7 1.77 1.52
-4 1 6 347.54 8.68
-4 -1 6 344 9.37
-4 -1 5 117.28 5.22
-4 1 5 125.61 4.93
-4 -1 4 140.49 5.69
-4 1 4 131.51 4.73
-4 -1 3 928.07 13.78
-4 1 3 859.61 11.71
-4 1 2 142.7 4.79
-4 -1 2 130.13 5.29
-4 -1 1 1557.42 18.55
-4 1 1 1560.05 16.31
-4 -1 0 64.68 3.93
-4 -1 -1 1941.32 22
-4 1 -1 1920.43 21.57
-4 -1 -2 43.23 3.48
-4 1 -2 42.53 3.43
-4 -1 -3 1881.81 23.03
-4 1 -3 1864.02 22.68
-4 -1 -4 74.76 4.93
-4 1 -4 75.2 4.77
-4 -1 -5 1837.42 25.3
-4 1 -5 1778.73 23.79
-4 -1 -6 253.42 9.86
-4 1 -6 242.11 9.11
4 -1 6 248.58 9.31
4 1 6 239.17 9.12
-4 -1 -7 948.31 19.71
-4 1 -7 922.71 18.25
4 -1 7 914.65 18.56
4 1 7 923.21 18.54
-4 -1 -8 30.43 3.83
-4 1 -8 28.81 3.53
4 -1 8 27.38 3.66
4 1 8 29.53 3.8
4 1 9 561.28 15.78
4 -1 9 555.68 15.83
4 1 10 194.01 9.43
4 -1 10 193.03 9.38
4 1 11 9.51 2.47
4 -1 11 10.7 2.54
4 1 12 111.33 6.58
4 -1 12 108.45 6.53
4 -1 13 6.89 1.82
4 1 13 4.41 1.73
4 -1 14 136.88 5.55
4 1 14 135.56 5.54
-4 -2 15 2.88 1.2
-4 2 15 3.64 1.31
-4 -2 14 373.87 10.75
-4 2 14 364.49 10.63
-4 -2 13 0.88 1.49
-4 2 13 1.64 1.55
-4 2 12 130.79 7.5
-4 -2 12 142.61 7.84
-4 2 11 74.67 5.79
-4 -2 11 68.47 4.96
-4 -2 11 72.57 5.83
-4 2 10 27.29 3.65
-4 -2 10 23 3.51
-4 -2 10 22.72 3.16
-4 -2 9 27.31 3.58
-4 2 9 26.32 3.52
-4 -2 9 26.81 3.42
-4 -2 9 26.78 3.38
-4 -2 8 344.68 11.52
-4 2 8 348.91 11.1
-4 -2 8 361.41 11.06
-4 -2 8 368.75 11.91
-4 -2 7 135.69 6.89
-4 2 7 125.6 6.43
-4 -2 7 132.61 6.39
-4 -2 6 806.88 14.9
-4 -2 5 324.53 9.06
-4 -2 4 2180.42 22.89
-4 -2 3 154.37 6.03
-4 2 2 2312.05 17.25
-4 -2 2 2285.05 23.35
-4 -2 1 91.3 4.54
-4 -2 1 98.59 4.98
-4 2 1 96.17 3.71
-4 -2 0 1893.54 21.23
-4 2 0 1978.17 17.47
-4 -2 -1 1344.59 18.37
-4 -2 -2 4549.63 34.88
-4 2 -2 4560.17 34.23
-4 -2 -3 198.56 7.76
-4 2 -3 193.3 7.33
-4 -2 -4 771.31 16.01
-4 2 -4 787.9 15.24
-4 -2 -5 9.24 2.03
-4 2 -5 9.48 1.93
-4 -2 -6 559.4 14.72
-4 2 -6 542.77 13.43
4 -2 6 554.14 13.63
4 2 6 522.84 13.41
4 -2 7 10.33 2.34
-4 -2 -7 11.16 2.48
-4 2 -7 11.71 2.22
4 -2 7 12.13 2.46
4 2 7 10.77 2.4
-4 -2 -8 129.77 7.77
4 -2 8 140.03 7.28
4 -2 8 141.89 7.85
4 2 8 131.28 7.51
4 2 9 159.56 8.43
4 -2 9 162.11 7.94
4 -2 9 152.76 8.33
4 -2 10 17.66 2.78
4 2 10 14.05 2.96
4 -2 10 13.8 2.8
4 2 11 54.19 4.85
4 -2 11 48.74 4.65
4 -2 12 1.22 1.45
4 2 12 0.62 1.36
4 -2 12 0.21 1.4
4 -2 13 91.26 5.34
4 2 13 98.29 5.45
4 -2 14 299.79 7.92
4 2 14 297.84 7.83
-4 3 15 44.04 3.18
-4 3 14 323.03 9.8
-4 -3 14 330.2 9.82
-4 3 13 112.26 6.46
-4 -3 13 109.31 6.42
-4 3 12 852.86 18.52
-4 -3 12 861.18 18.81
-4 3 11 24.04 3.54
-4 -3 11 20.64 2.9
-4 -3 11 22.98 3.41
-4 3 10 438.06 13.4
-4 -3 10 436.69 12.8
-4 -3 10 460.06 14.12
-4 3 9 57.2 4.9
-4 -3 9 52.59 4.68
-4 -3 9 56.08 4.83
-4 -3 9 56.53 5.06
-4 3 8 1093.99 19.52
-4 -3 8 1102.12 19.87
-4 -3 8 1112.19 20.53
-4 -3 8 1041.41 20.2
-4 3 7 31.71 3.37
-4 -3 7 35.22 3.79
-4 -3 7 33.28 3.42
-4 -3 7 33.93 3.69
-4 -3 6 1298.5 21.41
-4 -3 6 1274.41 19.39
-4 -3 6 1325.08 20.73
-4 -3 5 296.97 9.05
-4 -3 4 312.83 9.11
-4 -3 3 186.78 6.96
-4 -3 2 414.01 10.49
-4 -3 1 1543.56 18.51
-4 -3 1 1606.95 20.93
-4 -3 0 37.2 3.08
-4 -3 0 38.35 3.42
-4 -3 -1 802.73 14.37
-4 -3 -2 138.63 6.3
-4 -3 -3 3405.15 32.86
-4 3 -3 3402.97 30.41
-4 -3 -4 57.85 4.51
-4 3 -4 67.07 4.47
-4 -3 -5 506.61 13.64
-4 3 -5 509.51 12.43
-4 -3 -6 130.87 7.31
-4 3 -6 127.17 6.42
4 -3 6 137.36 7.08
4 -3 6 116.3 6.48
4 3 6 118.87 6.49
-4 -3 -7 297.65 11.43
4 -3 7 319.11 11.01
4 -3 7 284.59 10.42
4 3 7 305.38 10.64
-4 -3 -8 622.35 17.05
4 -3 8 633.56 15.87
4 -3 8 635.53 16.39
4 3 8 642.39 16.26
4 -3 9 61.01 5.02
4 3 9 64.23 5.34
4 -3 9 58.8 5.22
4 -3 10 324.41 11.16
4 3 10 321.04 11.62
4 -3 10 318.55 11.72
4 -3 11 6.22 1.86
4 3 11 6.22 2.03
4 -3 11 9.16 2.25
4 -3 12 262.29 8.31
4 -3 12 268.21 9.79
4 3 12 258.83 9.33
4 -3 12 262.6 9.51
4 -3 13 43.93 3.63
4 3 13 42.45 3.55
4 -3 14 106.14 4.53
4 3 14 103.79 4.37
-4 4 15 2.69 1.08
-4 4 14 28.78 2.97
-4 -4 14 27.91 2.89
-4 4 13 27.67 3.25
-4 -4 13 24.92 3.13
-4 -4 12 7.28 2.23
-4 4 12 6.86 2.14
-4 4 11 263.49 10.43
-4 -4 11 259.34 9.43
-4 -4 11 281.06 11
-4 4 10 124.57 7.2
-4 -4 10 122.6 6.82
-4 -4 10 127.04 7.49
-4 4 9 97.77 6.23
-4 -4 9 96.52 6.29
-4 -4 9 96.77 6.37
-4 -4 9 93.28 6.37
-4 4 8 192.82 8.29
-4 -4 8 200.74 8.79
-4 -4 8 204.12 8.96
-4 -4 8 197.24 8.93
-4 4 7 606.67 13.91
-4 -4 7 624.81 15.34
-4 -4 7 613.34 15.1
-4 -4 7 619.67 14.79
-4 -4 6 362.6 11.43
-4 -4 6 361.55 10.79
-4 -4 6 376.58 11.37
-4 -4 5 223.86 8.25
-4 -4 4 346.26 10.04
-4 -4 3 449.24 11.35
-4 -4 2 933.38 16.5
-4 -4 1 224.24 7.15
-4 -4 1 225.46 6.28
-4 -4 1 224.94 8.25
-4 -4 0 596.34 12.16
-4 -4 0 603.06 13.65
-4 -4 -1 199.3 7.32
-4 -4 -2 24.13 2.82
-4 -4 -3 261.17 9.27
-4 -4 -4 352.67 11.24
-4 -4 -5 38.45 3.95
4 -4 5 38.2 3.63
4 4 5 36.28 3.55
4 -4 6 2.47 1.79
-4 -4 -6 1.83 1.36
4 -4 6 4.75 1.75
4 4 6 3.24 1.73
-4 -4 -7 141.07 8.02
4 -4 7 146.2 7.86
4 -4 7 148.33 7.6
4 4 7 151.62 7.62
4 -4 8 25.76 3.6
-4 -4 -8 20.13 3.34
4 -4 8 22.44 3.23
4 4 8 21.16 3.18
4 -4 9 289.45 11.01
4 4 9 283.8 10.8
4 -4 9 271.25 10.77
4 -4 10 16.19 2.86
4 4 10 21.04 3.1
4 -4 10 15.91 2.86
4 -4 11 326.04 10.61
4 -4 11 315.75 11.07
4 4 11 324.6 10.82
4 -4 11 314.13 10.8
4 -4 12 36.66 3.33
4 -4 12 33.07 3.41
4 -4 13 355.32 8.14
4 -4 13 372.65 9.48
4 4 13 370.16 9.44
4 -4 14 52.46 2.92
-4 5 14 210.1 7.1
-4 5 13 2.89 1.41
-4 5 12 648.85 15.11
-4 -5 12 628.55 15.52
-4 5 11 29.96 3.61
-4 -5 11 22.93 2.94
-4 -5 11 33.09 3.96
-4 5 10 814.6 17.68
-4 -5 10 779.57 17.16
-4 -5 10 790.9 18.53
-4 5 9 47.39 4.4
-4 -5 9 47.1 4.39
-4 -5 9 51.67 4.88
-4 5 8 2531.73 29.54
-4 -5 8 2521.81 31.98
-4 -5 8 2541.74 31.55
-4 -5 8 2533.2 32.24
-4 -5 7 104.48 6.42
-4 -5 7 102.46 6.21
-4 -5 7 107.42 6.6
-4 -5 6 828.97 17.47
-4 -5 6 804.27 16.69
-4 -5 6 838.29 17.5
-4 -5 5 259.91 9.5
-4 -5 5 256.93 9.19
-4 -5 5 273.35 9.81
-4 -5 4 1646.55 22.94
-4 -5 3 693.83 14.69
-4 -5 2 405.81 11.47
-4 -5 2 409.18 9.16
-4 -5 1 569.6 11.43
-4 -5 1 561 11.02
-4 -5 1 562.67 13.62
-4 -5 0 169.32 6.6
-4 -5 0 186.24 7.92
-4 -5 -1 1066.01 17.16
-4 -5 -2 8.37 1.84
-4 -5 -3 4.25 1.44
-4 -5 -4 206.61 8.78
-4 -5 -5 372.45 12.2
4 -5 5 365.46 10.89
4 5 5 370.75 10.81
-4 -5 -6 431.21 13.58
4 -5 6 410.85 13.04
4 -5 6 412.8 12.02
4 5 6 431.86 12.09
-4 -5 -7 198.5 9.58
4 -5 7 204.57 9.3
4 -5 7 189.1 8.55
4 5 7 196.56 8.58
4 -5 8 604.47 16.2
4 5 8 626.51 15.57
4 -5 8 591.17 15.38
4 -5 9 108.24 6.97
4 5 9 95.85 6.25
4 -5 9 98.72 6.38
4 -5 10 291.45 10.86
4 -5 10 291.36 10.49
4 5 10 290.66 10.25
4 -5 10 294.58 10.54
4 -5 11 0.04 1.37
4 -5 11 3.53 1.62
4 5 11 3.46 1.47
4 -5 11 1.25 1.23
4 -5 12 510.03 11.77
4 -5 12 527.56 12.06
4 5 13 182.15 5.99
4 -5 13 181.79 6.08
4 -5 13 173.41 5.68
-4 6 14 26.42 2.49
-4 6 13 145.66 6.39
-4 6 12 8.27 2
-4 -6 12 7.9 1.73
-4 -6 11 29.29 3.32
-4 6 11 31.28 3.62
-4 -6 11 29.9 3.72
-4 -6 10 2.05 1.93
-4 6 10 6.48 1.91
-4 -6 10 3.76 1.44
-4 6 9 472.59 13.14
-4 -6 9 467.72 13.64
-4 -6 9 492.12 14.68
-4 -6 8 21.14 3.13
-4 6 8 19.46 2.95
-4 -6 8 18.6 3.04
-4 -6 8 26.77 3.64
-4 -6 7 116.01 6.84
-4 -6 7 112.24 6.76
-4 -6 7 119.38 7.09
-4 -6 6 170.68 8.12
-4 -6 6 173.36 8.07
-4 -6 5 174.62 8
-4 6 5 159.28 7.12
-4 -6 5 162.26 7.61
-4 -6 4 220.75 8.75
-4 -6 4 203.63 8.48
-4 6 4 202.38 7.9
-4 -6 3 93.05 5.64
-4 -6 3 92.67 5.55
-4 -6 3 80.01 4.39
-4 -6 2 4.95 1.23
-4 -6 2 1.65 1.07
-4 -6 1 21.61 2.42
-4 -6 1 21.56 2.87
-4 -6 0 63.48 4.18
-4 -6 0 59.56 4.75
-4 -6 -1 1.12 0.84
-4 -6 -1 0.84 1.1
-4 -6 -2 20.22 2.74
-4 -6 -3 229.2 9.07
-4 6 -3 220.11 7.98
-4 -6 -4 67.51 5.18
-4 6 -4 65.68 4.43
-4 -6 -5 416.37 13.16
4 -6 5 437.71 13.47
-4 -6 -6 182.52 9.1
4 -6 6 198.95 9.28
-4 -6 -7 360.18 13.1
4 -6 7 376.43 13.03
4 -6 8 278.37 11.23
4 -6 8 266.64 9.94
4 -6 9 653.88 15.24
4 -6 9 691.75 15.73
4 -6 9 675.4 17.22
4 -6 10 57.7 4.97
4 -6 10 56.39 4.47
4 -6 10 60.32 4.54
4 -6 11 254.81 9.3
4 -6 11 240.48 8.3
4 -6 12 221.14 7.6
4 -6 12 211.65 6.9
4 6 12 220.99 7.15
4 -6 13 155.18 5.21
-4 7 13 10.57 1.75
-4 7 12 327.93 9.66
-4 -7 12 329.25 9.1
-4 7 11 9.07 2.1
-4 -7 11 7.21 1.76
-4 -7 10 865.75 17.77
-4 7 10 890.38 17.36
-4 -7 9 25.34 3.33
-4 7 9 24.39 3.11
-4 -7 8 140.05 7.57
-4 -7 7 9.16 2.09
-4 -7 7 5.32 1.61
-4 -7 6 264.9 10.23
-4 -7 6 271.28 10.41
-4 -7 5 66.57 5.13
-4 7 5 62.98 4.74
-4 -7 5 64.96 5.01
-4 -7 4 683.87 15.64
-4 -7 4 669.05 15.83
-4 7 4 672.47 14.83
-4 -7 3 237.07 9.08
-4 -7 3 244.33 9.49
-4 7 3 229.07 8.66
-4 -7 3 236.85 9.08
-4 -7 2 56.32 4.64
-4 -7 2 57.83 4.46
-4 7 2 56.09 4.28
-4 -7 2 61.72 4.26
-4 -7 2 56.69 4.47
-4 7 1 62.24 4.53
-4 -7 1 60.13 4.29
-4 -7 1 64.39 4.76
-4 -7 1 59.77 4.86
-4 7 0 61.77 4.47
-4 -7 0 62.87 5.05
-4 -7 -1 266.13 9
-4 7 -1 258.31 9.04
-4 -7 -1 252.23 10.18
-4 -7 -2 35.78 3.64
-4 7 -2 30.13 3.27
-4 -7 -2 33 3.86
-4 -7 -3 101.81 6.22
-4 7 -3 82.17 5.15
-4 -7 -4 24.36 3.29
-4 7 -4 17.46 2.65
-4 -7 -5 73.57 5.76
4 -7 5 73 5.75
-4 -7 -6 47.86 4.83
4 -7 6 38.07 4.31
4 -7 7 22.72 3.6
4 -7 8 59.91 5.49
4 -7 9 3.54 1.86
4 -7 10 171.74 8.24
4 -7 11 123.98 6.36
4 -7 12 120.07 5.42
-4 8 13 168.42 5.49
-4 8 12 106.6 5.05
-4 -8 12 106.41 4.97
-4 8 11 252.02 8.51
-4 -8 11 240.58 8.54
-4 -8 10 371.76 11.46
-4 8 10 381.44 10.79
-4 -8 9 42 4.11
-4 -8 8 165.33 8.24
-4 -8 7 259.04 10.33
-4 -8 6 25.85 3.49
-4 -8 6 22.16 3.15
-4 -8 5 7.17 1.95
-4 -8 5 6.67 2.01
-4 8 5 6.79 1.93
-4 -8 4 5.83 1.8
-4 8 4 1.12 1.3
-4 -8 3 2.6 1.38
-4 -8 3 5.04 1.77
-4 -8 3 4.05 1.38
-4 8 3 1.42 1.44
-4 -8 3 0.25 1.23
-4 -8 2 36.13 3.69
-4 8 2 36.4 3.71
-4 -8 2 35.5 3.85
-4 -8 2 37.44 3.64
-4 -8 2 39.03 4
-4 -8 1 173.48 8.4
-4 -8 1 171.98 7.54
-4 8 1 166.52 7.57
-4 -8 1 168.86 7.73
-4 -8 1 168.16 7.95
-4 8 0 191.21 8.07
-4 -8 0 179.41 8.09
-4 -8 0 183.28 8.34
-4 -8 0 186.9 8.94
-4 8 -1 271.87 9.55
-4 -8 -1 259.21 10.66
-4 8 -2 225.04 8.69
-4 -8 -2 215.98 9.91
-4 -8 -3 563.63 14.83
-4 8 -3 534.05 13.28
-4 -8 -4 738.18 17.62
-4 8 -4 703.12 14.94
4 -8 4 757.14 17.99
-4 -8 -5 861.25 19.55
4 -8 5 878.06 19.65
4 -8 6 322.63 12.14
4 -8 7 773 18.85
4 -8 8 429.06 13.84
4 -8 9 378.39 12.6
4 -8 10 307.92 10.56
4 -8 11 342.25 9.9
4 -8 12 94.76 4.49
-4 -9 12 15.33 1.89
-4 -9 11 103.84 5.33
-4 -9 10 46.34 4.02
-4 -9 9 103.81 6.32
-4 -9 8 325.59 11.45
-4 -9 7 69.96 5.44
-4 -9 6 200.92 9.17
-4 -9 5 15.81 2.82
-4 9 5 16.96 2.53
-4 -9 4 31.31 3.71
-4 9 4 32.87 3.66
-4 -9 4 31.88 3.68
-4 -9 3 6.1 1.96
-4 -9 3 1.45 1.29
-4 -9 3 2.76 1.53
-4 9 3 2.48 1.42
-4 -9 3 1.55 1.2
-4 -9 2 126.83 6.83
-4 -9 2 119.89 7.09
-4 9 2 118.86 6.72
-4 -9 2 118.16 6.77
-4 -9 2 111.17 6.79
-4 -9 1 -0.39 1.16
-4 -9 1 1.93 1.76
-4 -9 1 2.45 1.46
-4 -9 0 -0.03 1.41
-4 9 0 4.57 1.84
-4 -9 0 2 1.5
-4 -9 0 1.98 1.31
-4 9 -1 62.39 4.87
-4 -9 -1 63.56 5.26
-4 -9 -1 63.88 5.46
-4 9 -2 18.4 2.78
-4 -9 -2 16.91 3.06
-4 9 -3 186.46 8.06
4 -9 3 183.37 8.87
-4 -9 -3 161.21 8.96
-4 9 -4 26.81 3.33
4 -9 4 24.88 3.46
4 -9 5 12.61 2.85
-4 9 -5 10.73 2.23
4 -9 6 0.83 1.43
4 -9 7 10.9 2.61
4 -9 8 33.52 4.04
4 -9 9 3.57 1.81
4 -9 10 2.23 1.36
4 -9 11 2.18 1.17
4 -9 12 0.84 0.72
-4 -10 11 133.94 5.62
-4 -10 10 80.69 4.92
-4 -10 9 102.65 6.03
-4 -10 8 93.39 5.99
-4 -10 7 34.4 3.87
-4 -10 6 237.23 9.95
-4 -10 5 3.6 1.68
-4 10 5 2.18 1.43
-4 -10 4 101.15 6.49
-4 10 4 104.81 6.29
-4 -10 3 20.17 2.96
-4 10 3 19.75 2.98
-4 -10 3 18.17 3
-4 -10 2 0.19 1.44
-4 -10 2 3.22 1.59
-4 10 2 2.81 1.68
-4 -10 2 1.09 1.19
-4 -10 1 284.83 10.99
-4 10 1 313.21 10.92
-4 -10 1 303.34 11.38
-4 -10 1 288.58 11.19
-4 -10 1 324.17 10.7
-4 -10 0 5.14 1.79
-4 -10 0 3.49 1.66
-4 -10 0 3.23 1.55
-4 10 -1 553.84 14.4
-4 -10 -1 533.52 15.21
-4 10 -2 194.11 8.48
4 -10 2 211.7 9.42
-4 10 -3 396.49 11.82
4 -10 3 409.63 13.04
-4 10 -4 70.31 4.99
4 -10 4 75.13 5.77
-4 10 -5 472.6 12.06
4 -10 5 483.55 14.39
4 -10 6 634.66 16.5
4 -10 7 347.92 11.97
4 -10 8 329.03 11.2
4 -10 9 472.84 12.48
4 -10 10 455.78 11.01
4 -10 11 212.68 6.45
-4 -11 11 349.55 8.14
-4 -11 10 0.9 0.96
-4 -11 9 525.72 12.74
-4 -11 8 4.61 1.67
-4 -11 7 406.44 12.41
-4 -11 6 1.46 1.47
-4 11 5 359.62 10.97
-4 -11 5 370.51 12.26
-4 -11 4 22.24 3.16
-4 11 4 18.31 2.82
-4 11 3 93.08 6.03
-4 -11 3 94.05 6.15
-4 -11 2 19.3 2.9
-4 11 2 18.69 2.97
-4 -11 2 19.52 3.2
-4 -11 1 8.2 2.08
-4 11 1 7.18 2
-4 -11 1 5.91 2.01
-4 11 0 10.96 2.42
-4 -11 0 7.22 2.03
4 -11 1 5.72 1.94
-4 11 -1 4.64 1.92
-4 -11 -1 6.56 2.13
-4 11 -2 72.4 5.29
4 -11 2 74.99 5.52
-4 -11 -2 73.39 5.81
4 -11 3 6.15 2.15
-4 11 -3 5.28 1.86
4 -11 4 2.07 1.47
-4 11 -4 2.97 1.47
-4 11 -5 164.54 6.95
4 -11 5 173.73 8.39
4 -11 6 4.65 1.81
4 -11 7 204.29 8.6
4 -11 8 13.79 2.31
4 -11 9 174.8 6.84
4 -11 10 0.76 0.87
-4 -12 10 156.46 5.68
-4 -12 9 94.3 5.03
-4 -12 8 374.9 10.7
-4 -12 7 3.32 1.47
-4 -12 6 111.97 6.45
-4 12 5 179.5 7.46
-4 -12 5 186.93 8.39
-4 12 4 240.69 9.06
-4 -12 4 252.01 9.83
-4 12 3 83.78 5.62
-4 -12 3 87.75 5.82
-4 12 2 170.78 8.09
-4 -12 2 175.58 8.81
-4 -12 2 179.27 8.05
-4 12 1 1.52 1.51
-4 -12 1 2.36 1.52
-4 12 0 -0.18 1.57
-4 -12 0 2.38 1.45
-4 12 -1 11.06 2.3
-4 -12 -1 10.32 2.53
4 -12 2 18.46 2.78
-4 12 -2 14.89 2.56
-4 -12 -2 13.82 2.7
4 -12 3 293.54 10.13
-4 12 -3 299.49 9.97
-4 -12 -3 311.53 11.27
-4 12 -4 173.71 7.26
4 -12 4 170.84 7.77
-4 -12 -4 185.99 8.6
-4 12 -5 228.21 7.66
4 -12 5 220.6 8.69
4 -12 6 274.27 9.39
4 -12 7 310.58 9.45
4 -12 8 261.97 8.01
4 -12 9 76.22 3.86
-4 -13 9 737.76 12.15
-4 -13 8 3.18 1.25
-4 -13 7 573.57 12.8
-4 -13 6 1.05 1.09
-4 13 5 527.65 11.75
-4 -13 5 521.33 13.05
-4 13 4 39.61 3.56
-4 -13 4 39.65 3.8
-4 13 3 358.39 10.79
-4 -13 3 354.04 10.86
-4 13 2 40.43 3.86
-4 -13 2 45.94 3.96
-4 13 1 48.4 4.28
-4 -13 1 50.38 4.58
-4 13 0 33.78 3.61
-4 -13 0 30.27 3.63
-4 13 -1 7.76 2.11
-4 -13 -1 7.99 2.05
-4 13 -2 134.91 6.63
-4 -13 -2 130.47 7.15
-4 13 -3 79.54 4.93
-4 -13 -3 83.96 5.63
-4 13 -4 35.27 3.17
4 -13 4 34.83 3.17
-4 -13 -4 35.63 3.6
4 -13 5 185.43 6.96
-4 13 -5 195.31 6.46
-4 -13 -5 206.82 8
4 -13 6 162.18 6.2
-4 -13 -6 184.73 7.09
4 -13 7 229.15 6.8
-4 -13 -7 238.73 7.42
-4 -13 -8 1.88 0.85
-4 -14 8 187.7 5.8
-4 -14 7 104.48 4.82
-4 -14 6 313.05 8.77
-4 14 5 104.7 4.66
-4 -14 5 108.08 5.41
-4 14 4 88.97 4.69
-4 -14 4 84.89 4.84
-4 14 3 167.33 6.74
-4 -14 3 172.85 6.84
-4 14 2 170.88 7.05
-4 14 1 139.32 6.51
-4 14 0 36.67 3.44
-4 -14 0 35.17 3.55
-4 14 -1 34.15 3.28
-4 -14 -1 31.25 3.33
-4 14 -2 21.02 2.59
-4 -14 -2 17.87 2.53
-4 14 -3 19.2 2.29
-4 -14 -3 19.62 2.58
-4 14 -4 8.84 1.52
-4 -14 -4 7.69 1.59
-4 14 -5 17.01 1.88
-4 -14 -5 19.46 2.28
-4 -14 -6 43.5 3.07
-4 -14 -7 30.96 2.31
-4 -15 5 317.96 7.63
-4 15 4 44.47 2.9
-4 -15 4 42.02 2.93
-4 15 3 182.39 6.18
-4 -15 3 197 6.1
-4 15 2 80.09 4.29
-4 15 1 72.57 4.2
-4 15 0 515.19 10.95
-4 15 -1 1.92 1.08
-4 15 -2 179.56 6.09
-4 -15 -2 185.07 6.76
-4 15 -3 48.41 3.05
-4 -15 -3 50.65 3.45
-4 15 -4 214.59 5.61
-4 -15 -4 212.81 6.55
-4 -15 -5 146.23 4.96
-4 16 2 21.1 1.88
-4 16 1 332.95 7.37
-4 16 0 20.78 1.98
-4 16 -1 273.82 6.53
-5 0 14 1.81 1.09
-5 0 13 185.74 7.6
-5 0 12 0.09 1.39
-5 0 11 945.28 17.8
-5 0 11 995.53 19.6
-5 0 10 1.93 1.42
-5 0 10 1.68 1.37
-5 0 9 252.58 9.92
-5 0 8 2.58 1.71
-5 0 7 1344.85 21.44
-5 0 6 5.57 1.88
-5 0 6 0.62 1.5
-5 0 5 1749.83 23.98
-5 0 4 2.31 0.99
-5 0 3 315.28 8.83
-5 0 2 0.69 0.93
-5 0 1 589.01 12.51
-5 0 0 0.33 0.89
-5 0 -1 116.21 6.22
-5 0 -2 0.24 1
-5 0 -3 60.21 4.72
-5 0 -4 0.1 0.95
-5 0 -5 11.31 2.35
5 0 5 10.59 2.25
-5 0 -6 2.34 1.42
5 0 6 0.46 1.56
-5 0 -7 58.38 5.22
5 0 7 50.71 4.73
5 0 8 0.12 1.28
5 0 9 108.79 7.06
5 0 10 2.6 1.87
5 0 11 40.09 3.95
5 0 12 -0.76 1.32
5 0 13 9.04 1.68
-5 -1 14 77.09 4.4
-5 1 14 76.91 4.32
-5 -1 13 194.51 7.83
-5 1 13 191.6 7.66
-5 -1 12 40.92 4.07
-5 1 12 43.18 4.11
-5 -1 11 80.17 5.4
-5 1 11 81.59 5.27
-5 -1 11 92.08 6.15
-5 1 11 91.58 6.02
-5 1 10 272.7 10.38
-5 -1 10 258.77 10.24
-5 1 10 256.36 10.29
-5 -1 10 265.15 10.49
-5 1 9 42.41 4.17
-5 -1 9 37.42 4.26
-5 -1 9 45.99 4.52
-5 1 8 178.82 8.07
-5 -1 8 178.8 8.34
-5 1 7 56.66 4.61
-5 -1 7 60.14 4.54
-5 -1 7 55.22 4.58
-5 -1 6 197.29 8.14
-5 1 6 189.15 8.01
-5 -1 6 217.53 8.1
-5 -1 6 216.63 8.44
-5 -1 5 17.82 2.63
-5 -1 5 16.11 2.28
-5 -1 5 14.81 2.51
-5 1 5 14.58 2.43
-5 -1 4 337.76 9.64
-5 -1 3 30.67 3
-5 -1 2 17.81 2.44
-5 -1 1 5.42 1.54
-5 -1 0 7.42 1.71
-5 1 0 13.86 2.16
-5 -1 -1 20.88 2.72
-5 1 -1 13.46 2.19
-5 -1 -2 158.15 7.42
-5 1 -2 158.25 7.35
-5 -1 -3 210.93 8.87
-5 1 -3 209.42 8.63
-5 -1 -4 166.27 8.1
-5 1 -4 166.35 7.96
-5 -1 -5 89.37 6.12
-5 1 -5 79.26 5.7
5 -1 5 78.55 5.49
5 1 5 80.77 5.56
-5 -1 -6 507.88 14.81
-5 1 -6 500.11 14.36
5 -1 6 512.66 14.04
5 1 6 520.61 14.07
-5 -1 -7 37.12 4.25
-5 1 -7 34.08 4.03
5 -1 7 35.66 4.01
5 1 7 39.12 4.28
5 -1 8 426.93 13.61
5 1 8 427.61 13.57
5 1 9 417.07 13.47
5 -1 9 405.73 13.36
5 1 10 342.49 11.8
5 -1 10 334.31 11.72
5 1 11 123.22 6.67
5 -1 11 120.66 6.62
5 -1 12 325.64 9.72
5 1 12 303.06 9.34
5 -1 12 304.94 9.37
5 -1 13 6.43 1.47
5 1 13 6.1 1.5
-5 -2 14 43.04 3.35
-5 2 14 39.66 3.07
-5 -2 13 165.06 7.15
-5 2 13 166.5 7
-5 -2 12 14.46 2.67
-5 2 12 15.99 2.73
-5 2 11 563.28 14.4
-5 -2 11 543.83 13.75
-5 -2 10 7.09 2.34
-5 2 10 4.18 1.99
-5 -2 10 6.94 2
-5 2 9 925.06 18.61
-5 -2 9 925.74 19.96
-5 -2 9 928.95 19.39
-5 2 8 33.71 3.7
-5 -2 8 34.84 3.86
-5 -2 8 32.15 4.05
-5 -2 8 38.68 4.11
-5 -2 7 769.93 16.76
-5 -2 7 742.8 16.12
-5 -2 6 18.33 2.73
-5 -2 6 12.87 2.42
-5 2 6 12.69 2.55
-5 -2 6 11.78 2.17
-5 -2 5 333.65 10.47
-5 2 5 331.18 10.56
-5 -2 5 336.41 10.24
-5 -2 5 361.38 10.71
-5 -2 4 13.97 2.27
-5 -2 4 10.53 2.13
-5 2 4 12.76 2.36
-5 -2 3 732.58 14.85
-5 -2 2 34.18 3.43
-5 -2 1 255.12 9.14
-5 -2 0 7.25 1.75
-5 -2 0 7.27 1.68
-5 -2 -1 19.72 2.71
-5 -2 -2 96.7 5.93
-5 2 -3 5.44 1.52
-5 -2 -3 10.11 2.11
-5 2 -3 5.64 1.57
-5 -2 -4 38.57 4.03
-5 2 -4 45.99 4.22
-5 -2 -5 32.99 3.83
-5 2 -5 34.92 3.8
5 -2 5 37.7 3.91
5 2 5 31.3 3.55
5 -2 6 0.92 1.37
-5 -2 -6 1.8 1.61
-5 2 -6 0.48 1.2
5 -2 6 3.39 1.59
5 2 6 1.61 1.38
5 -2 7 10.99 2.4
-5 -2 -7 10.55 2.57
-5 2 -7 9.34 2.44
5 -2 7 12.02 2.65
5 2 7 9 2.26
5 -2 8 70.9 5.2
5 -2 8 66.94 5.56
5 2 8 67.29 5.52
5 2 9 72.47 5.74
5 -2 9 66.47 5.53
5 2 10 17.52 2.91
5 -2 10 15.48 2.88
5 2 11 94.73 5.74
5 -2 11 93.56 5.75
5 -2 12 42.66 3.55
5 2 12 44.28 3.56
5 -2 12 40.49 3.45
5 -2 13 115.57 4.79
5 2 13 119.75 5.01
-5 3 14 65.54 3.74
-5 -3 13 263.55 8.91
-5 3 13 253.17 8.21
-5 3 12 229.6 8.58
-5 -3 12 219.27 8.84
-5 3 11 305.5 10.37
-5 -3 11 282.76 9.87
-5 -3 11 297.22 10.9
-5 3 10 467.55 13.1
-5 -3 10 455.36 13.48
-5 -3 10 448.68 13.61
-5 3 9 328.91 10.96
-5 -3 9 319.92 11.68
-5 -3 9 319.35 11.56
-5 3 8 390.31 11.53
-5 -3 8 346.34 11.74
-5 -3 8 368.33 12.66
-5 -3 8 360.85 12.11
-5 -3 7 240.32 10.33
-5 -3 7 235.87 9.43
-5 -3 7 238.17 9.56
-5 -3 6 625.91 14.5
-5 -3 6 630.1 16.3
-5 3 6 583.57 14.16
-5 -3 6 600.9 14.55
-5 -3 5 26.51 3.21
-5 3 5 26.89 3.19
-5 -3 5 24 2.95
-5 -3 5 24.89 3.11
-5 -3 4 89.03 5.49
-5 -3 4 83.98 5.37
-5 3 4 78.28 5.21
-5 -3 4 93.39 5.62
-5 -3 3 8.76 1.88
-5 -3 3 6.86 1.79
-5 3 3 7.18 1.82
-5 -3 2 75.11 5.19
-5 -3 2 71.75 4.85
-5 3 2 78.89 5.06
-5 -3 1 40.84 3.94
-5 -3 0 124.81 6.33
-5 -3 0 119.53 6.67
-5 -3 -1 102.02 5.96
-5 3 -1 98.35 5.53
-5 -3 -1 95.79 6.14
-5 -3 -2 53.99 4.25
-5 -3 -2 54.36 4.52
-5 3 -2 55 4.15
-5 -3 -3 605.87 13.58
-5 -3 -3 628.27 15.47
-5 3 -3 592.83 13.24
-5 -3 -4 328.55 11.54
-5 -3 -5 397.51 13.01
5 -3 5 372.27 11.68
5 3 5 403.9 11.99
-5 -3 -6 595.57 16.38
5 -3 6 615.73 15.39
5 -3 6 601.9 15.25
5 3 6 603.77 15.13
5 -3 7 530.87 14.26
5 -3 7 513.48 14.35
5 3 7 546.52 14.68
5 -3 8 767.34 17.06
5 -3 8 766.85 17.93
5 3 8 775.38 17.83
5 -3 9 375.44 11.59
5 3 9 378.35 12.46
5 -3 9 372.14 12.49
5 -3 10 770.64 15.39
5 3 10 777.84 16.83
5 -3 10 774.59 17.06
5 -3 11 147.56 6.87
5 3 11 154.38 7.02
5 -3 11 148.35 6.96
5 -3 12 341.89 9.23
5 3 12 326.74 8.92
5 -3 12 335.15 9.16
5 -3 13 272.23 6.73
5 3 13 286.31 7.19
-5 4 14 28.34 2.32
-5 4 13 484.41 10.75
-5 -4 12 14.08 2.49
-5 4 12 15.85 2.43
-5 -4 12 12.36 2
-5 4 11 231.41 8.89
-5 -4 11 207.87 8.43
-5 -4 11 237.86 9.67
-5 4 10 82.66 5.48
-5 -4 10 82.03 5.75
-5 -4 10 86.95 6.22
-5 4 9 305.49 10.31
-5 -4 9 301.63 11.21
-5 -4 9 295.58 11.18
-5 -4 8 18.35 3.1
-5 -4 8 20.97 3.19
-5 -4 7 281.07 10.96
-5 -4 7 271.12 10.49
-5 -4 7 288.97 10.73
-5 -4 6 5.65 1.97
-5 -4 6 4.25 1.73
-5 4 6 7.81 2.05
-5 -4 6 4.77 1.83
-5 -4 5 7.91 1.98
-5 -4 5 6.32 1.93
-5 -4 5 6.23 1.87
-5 -4 5 5.93 1.83
-5 4 5 5.12 1.97
-5 -4 4 107.16 6.17
-5 -4 4 114.28 6.7
-5 -4 4 112.55 6.43
-5 4 4 102.34 5.98
-5 -4 3 56.68 4.61
-5 -4 3 57.47 4.53
-5 -4 3 59.76 4.79
-5 4 3 51.2 4.22
-5 -4 2 37.54 3.82
-5 -4 2 35.69 3.53
-5 -4 2 26.68 3.35
-5 4 2 29.68 3.29
-5 -4 1 216.97 8.52
-5 4 1 216.23 8.31
-5 -4 1 205.71 9
-5 -4 0 144.35 6.98
-5 -4 0 148.98 6.96
-5 4 0 152.32 6.94
-5 -4 0 145.4 7.63
-5 -4 -1 272.12 9.51
-5 -4 -1 280.41 9.86
-5 4 -1 272.98 9.26
-5 -4 -1 261.36 10.38
-5 -4 -2 5.44 1.76
-5 -4 -2 4.46 1.63
-5 4 -2 8.52 2.2
-5 -4 -3 290.28 9.62
-5 -4 -3 311.68 11.01
-5 4 -3 293.61 9.49
-5 -4 -4 11.05 2.36
-5 4 -4 11.25 2.36
5 -4 4 6.83 1.93
-5 -4 -5 397.68 13.15
5 -4 5 394.38 11.91
5 4 5 396.19 11.88
5 -4 6 21.17 3.16
-5 -4 -6 19.89 3.21
5 -4 6 19.94 2.99
5 4 6 15.35 2.69
5 -4 7 260.16 10.26
5 -4 7 247.45 9.92
5 4 7 252.96 9.94
5 -4 8 5.83 1.98
5 -4 8 6.45 2.05
5 4 8 3.8 1.97
5 -4 9 20.66 3.16
5 4 9 25.97 3.38
5 -4 9 23.13 3.17
5 -4 10 6.01 1.85
5 4 10 5.17 1.78
5 -4 10 4.04 1.55
5 -4 11 16.84 2.21
5 -4 11 15.26 2.27
5 4 11 16.97 2.42
5 -4 11 15.37 2.3
5 -4 12 11.63 1.8
-5 5 13 366.43 8.72
-5 5 12 443.3 10.84
-5 -5 12 434.91 10.52
-5 5 11 372.05 10.58
-5 -5 11 356.48 10.83
-5 5 10 347.47 10.56
-5 -5 10 338.66 11.39
-5 -5 10 372.74 12.35
-5 -5 9 325.31 11.6
-5 -5 9 329.49 11.94
-5 -5 8 1114.22 21.71
-5 -5 8 1141.91 22.05
-5 -5 7 146.86 7.96
-5 -5 7 143.54 7.81
-5 -5 6 902.28 19.41
-5 5 6 892.29 17.49
-5 -5 6 915.73 19.24
-5 -5 5 119.55 7.04
-5 5 5 115.69 6.46
-5 -5 5 115.12 6.83
-5 -5 4 677.38 16.06
-5 5 4 653.65 15.14
-5 -5 3 4.53 1.67
-5 -5 3 5.24 1.91
-5 -5 3 5.93 1.83
-5 5 3 7.18 1.96
-5 -5 2 506.55 14.23
-5 -5 2 530.64 13.51
-5 -5 2 480.76 13.07
-5 5 2 499.9 12.97
-5 -5 1 352.53 10.58
-5 -5 1 333.87 10.8
-5 5 1 327.57 10.4
-5 -5 1 314.22 11.41
-5 -5 0 2.51 1.74
-5 5 0 3.84 1.56
-5 -5 0 4.2 1.45
-5 -5 0 1.36 1.12
-5 -5 -1 315.83 10.47
-5 -5 -1 306.47 10.42
-5 5 -1 321.76 10.14
-5 -5 -1 299.38 11.44
-5 -5 -2 120.27 6.78
-5 5 -2 116.82 6.22
-5 -5 -2 102.73 6.9
-5 -5 -3 658.15 16.15
-5 5 -3 632.53 14.09
-5 -5 -4 400.25 13.02
-5 5 -4 393.52 11.01
5 -5 4 414.25 11.83
5 5 4 424.82 11.9
-5 -5 -5 651.75 17.06
5 -5 5 687.71 16.9
5 -5 5 637.92 15.07
5 5 5 666.56 15.22
5 -5 6 557.29 15.27
5 -5 6 529.65 13.89
5 5 6 545.29 14.05
5 -5 7 687.6 16.98
5 -5 7 658.64 15.91
5 5 7 695.01 16.14
5 -5 8 735.35 17.26
5 5 8 741.11 16.59
5 -5 8 723.39 16.59
5 -5 9 665.78 15.81
5 5 9 663.19 15.1
5 -5 9 626.46 14.84
5 -5 10 730.83 15.28
5 -5 10 728.47 14.47
5 5 10 745.36 14.91
5 -5 10 737.28 15.03
5 -5 11 156.22 6.26
5 -5 11 155.39 6.06
5 5 11 158.96 6.18
5 -5 11 153.47 6.18
5 -5 12 309.98 7.05
5 -5 12 320.44 7.19
-5 6 13 167.84 5.29
-5 6 12 38.63 3.03
-5 -6 12 30.69 2.79
-5 6 11 77.19 4.6
-5 -6 11 80.97 5.07
-5 -6 10 36.47 3.8
-5 -6 9 94.15 6.24
-5 -6 8 171.12 8.49
-5 -6 7 67.93 5.47
-5 -6 6 242.22 10.08
-5 6 6 246.14 9.27
-5 -6 6 236.33 10.15
-5 -6 5 63.53 5.22
-5 6 5 72.13 5.24
-5 -6 5 70.54 5.54
-5 -6 4 328.44 11.37
-5 -6 4 343.92 12.19
-5 6 4 325.34 10.79
-5 -6 3 212.45 8.97
-5 -6 3 206.55 9.29
-5 6 3 213.97 8.75
-5 -6 2 314.61 11.57
-5 -6 2 319.31 10.61
-5 6 2 320.72 10.57
-5 6 1 695 15.42
-5 -6 1 685.74 17.34
-5 6 0 196.43 8.2
-5 -6 0 166.29 8.71
-5 6 -1 997.22 18.22
-5 -6 -1 949.91 21.04
-5 -6 -2 283.59 10.46
-5 6 -2 269.06 9.46
-5 -6 -2 256.95 11.08
-5 -6 -3 1237.03 22.49
-5 6 -3 1200.02 19.73
-5 -6 -4 197.89 9.27
-5 6 -4 199.74 8.03
5 -6 5 462.62 14.13
5 -6 6 60.76 5.35
5 -6 6 56.31 4.58
5 -6 7 313.13 11.59
5 -6 7 313.45 10.59
5 -6 8 2.34 1.64
5 -6 8 3.49 1.53
5 -6 9 292.66 10.44
5 -6 9 292.39 9.4
5 -6 10 6.91 1.83
5 -6 11 10.25 1.8
-5 -7 12 284.21 7.78
-5 -7 11 49.4 3.83
-5 -7 10 449.23 12.48
-5 -7 9 6.32 1.91
-5 -7 8 676.97 16.72
-5 -7 7 15.99 2.85
-5 -7 6 855.64 18.87
-5 7 6 854.87 17.26
-5 -7 5 359.11 12.11
-5 7 5 373.84 11.63
-5 -7 4 604.93 15.44
-5 -7 4 610.07 16.51
-5 7 4 623.9 15.11
-5 -7 3 18.21 3.03
-5 -7 3 17.07 2.75
-5 7 3 19.73 2.88
-5 -7 2 426.93 12.31
-5 -7 2 402.04 13.41
-5 7 2 410.41 12.21
-5 -7 2 416.96 12.02
-5 -7 1 227.94 10.44
-5 7 1 257.59 9.6
-5 -7 1 255.54 9.47
-5 7 0 38.76 3.94
-5 -7 0 40.89 3.93
-5 -7 0 33.77 4.21
-5 7 -1 225.37 8.9
-5 -7 -1 204.06 10.08
-5 -7 -1 228.63 8.97
-5 -7 -2 2.61 1.85
-5 -7 -2 2.9 1.67
-5 7 -2 2.99 1.69
-5 -7 -3 108.45 6.8
-5 7 -3 106.01 6.06
-5 -7 -3 102.82 7.35
-5 7 -4 90.87 5.53
5 -7 5 311.75 11.74
5 -7 6 548.26 15.49
5 -7 7 74.58 5.87
5 -7 8 393.84 12.52
5 -7 9 23.89 3.14
5 -7 10 424.81 11.1
5 -7 11 159.24 5.89
-5 -8 12 1.36 0.82
-5 -8 11 69.69 4.27
-5 -8 10 50.07 4.12
-5 -8 9 2.54 1.42
-5 -8 8 177.51 8.44
-5 -8 7 77.32 5.77
-5 -8 6 406.41 13.05
-5 8 6 420.03 11.99
-5 -8 5 559.23 15.23
-5 8 5 537.13 14
-5 -8 4 1109.73 21.05
-5 8 4 1149.91 20.69
-5 -8 3 1166.54 21.14
-5 8 3 1174.37 20.87
-5 -8 2 494.27 13.37
-5 -8 2 468.98 14.72
-5 8 2 486.23 13.51
-5 -8 2 461.97 13.26
-5 -8 1 1684.43 28.26
-5 8 1 1701.8 25.16
-5 -8 1 1684.87 25.1
-5 8 0 1282.89 21.62
-5 -8 0 1287.33 21.96
-5 8 -1 1151.97 20.41
-5 -8 -1 1090.41 23.49
-5 -8 -1 1147.61 20.67
-5 8 -2 1117.07 19.93
-5 8 -3 1069.5 19.19
-5 8 -4 232.32 8.79
5 -8 4 251.42 10.62
5 -8 5 973.85 20.6
5 -8 6 415.39 13.43
5 -8 7 246.21 10.17
5 -8 8 32.2 3.74
5 -8 9 0 1.16
5 -8 10 22.33 2.55
5 -8 11 0.63 0.87
-5 -9 11 21.33 2.3
-5 -9 10 174.22 7.03
-5 -9 9 96.4 5.73
-5 -9 8 373.65 11.72
-5 -9 7 42.25 4.2
-5 -9 6 165.22 8.24
-5 9 6 165.65 7.45
-5 -9 5 185.67 8.68
-5 9 5 192.81 8.33
-5 -9 4 584.73 15.16
-5 9 4 592.75 14.78
-5 -9 3 345.06 11.55
-5 9 3 359.11 11.63
-5 -9 2 179.48 8.1
-5 9 2 169.82 8.07
-5 -9 2 172.95 8.35
-5 9 1 204.5 8.83
-5 -9 1 194.67 8.85
-5 9 0 208.79 8.95
-5 -9 0 199.05 8.9
-5 9 -1 221.38 9.07
-5 -9 -1 215.28 9.24
-5 9 -2 143.83 7.29
-5 -9 -2 146.94 7.72
-5 9 -3 80.08 5.34
5 -9 3 82.99 6.14
-5 9 -4 24.62 3.03
5 -9 4 29.83 3.83
5 -9 5 3.72 1.82
-5 9 -5 0.72 1.27
5 -9 6 3.12 1.58
5 -9 7 8.64 2.34
5 -9 8 228.15 8.89
5 -9 9 0.49 0.98
5 -9 10 46.42 3.29
-5 -10 11 5.48 1.17
-5 -10 10 0.96 0.84
-5 -10 9 48.04 3.83
-5 -10 8 160.02 7.33
-5 -10 7 171.25 7.97
-5 -10 6 269.28 10.11
-5 10 6 272.81 9.09
-5 -10 5 154.29 7.79
-5 10 5 148.9 7.16
-5 -10 4 480.34 13.53
-5 10 4 482.93 13.12
-5 -10 3 647.27 15.49
-5 10 3 667.98 15.66
-5 10 2 1935.62 26.91
-5 -10 2 1903.51 27.62
-5 -10 2 2000.95 26.39
-5 10 1 574.25 14.69
-5 -10 1 536.7 14.7
-5 10 0 1029.71 19.6
-5 -10 0 1007.76 19.99
-5 10 -1 604.19 14.81
-5 -10 -1 572.14 15.07
-5 10 -2 801.91 16.7
-5 -10 -2 785.14 17.46
-5 10 -3 823 16.44
-5 -10 -3 792.39 17.47
-5 10 -4 816.88 15.88
-5 -10 -4 819.85 17.4
-5 10 -5 176.7 6.89
5 -10 5 186.63 8.6
5 -10 6 106.79 6.4
5 -10 7 192.71 8.09
5 -10 8 73.47 4.69
5 -10 9 5.38 1.33
5 -10 10 0.02 0.64
-5 -11 10 36.68 2.75
-5 -11 9 238.17 7.69
-5 -11 8 8.29 1.88
-5 -11 7 562.49 13.42
-5 -11 6 76.26 5.21
-5 11 5 198.9 7.83
-5 -11 5 196.65 8.33
-5 11 4 123.73 6.5
-5 -11 4 132.87 6.88
-5 11 3 576.03 14.17
-5 -11 3 577.36 14.04
-5 11 2 241.47 9.37
-5 -11 2 258.59 9.2
-5 11 1 92.78 5.96
-5 -11 1 86.55 5.98
-5 11 0 166.94 7.81
-5 -11 0 159.49 7.9
-5 11 -1 36.07 3.73
5 -11 1 38.37 3.93
-5 -11 -1 33.25 3.76
-5 11 -2 63.12 4.68
5 -11 2 54.9 4.66
-5 -11 -2 62.32 4.91
5 -11 3 6.22 1.9
-5 11 -3 3.42 1.31
-5 -11 -3 3.32 1.49
-5 11 -4 124.99 5.95
5 -11 4 133.29 7
-5 -11 -4 113.5 6.25
5 -11 5 16.88 2.65
-5 11 -5 14.19 2.13
-5 -11 -5 14.05 2.28
5 -11 6 121.21 6.19
-5 -11 -6 111.36 5.61
5 -11 7 179.91 7.09
-5 -11 -7 149.85 5.98
5 -11 8 58.16 3.72
-5 -11 -8 45.05 3
5 -11 9 170.87 5.44
-5 -12 9 9.89 1.55
-5 -12 8 4.09 1.33
-5 -12 7 102.61 5.29
-5 -12 6 165.1 6.97
-5 12 5 142.26 6.16
-5 -12 5 155.07 6.89
-5 12 4 275.62 9.05
-5 -12 4 268.65 9.09
-5 12 3 240.68 8.76
-5 -12 3 259.22 8.81
-5 12 2 378.55 11.16
-5 12 1 281.31 9.7
-5 12 0 488.64 12.6
-5 -12 0 455.99 12.83
-5 12 -1 361.52 10.7
5 -12 1 334.48 10.03
-5 -12 -1 353.13 11.09
-5 12 -2 614.27 13.49
5 -12 2 605.91 13.54
-5 -12 -2 610.95 14.28
-5 12 -3 170.4 6.91
5 -12 3 175.97 7.34
-5 -12 -3 169.34 7.35
-5 12 -4 465.39 10.56
5 -12 4 454.18 11.54
-5 -12 -4 469.76 11.71
-5 12 -5 74.72 3.94
5 -12 5 78.35 4.68
-5 -12 -5 67.62 4.31
5 -12 6 255.52 7.92
-5 -12 -6 243.68 7.42
5 -12 7 62.23 3.65
-5 -12 -7 52.66 3.19
-5 -13 8 85.24 3.86
-5 -13 7 203.1 6.52
-5 -13 6 1.02 1.03
-5 13 5 274.72 7.52
-5 -13 5 282.84 8.37
-5 -13 4 12.76 1.97
-5 13 4 13.52 1.96
-5 13 3 87.27 4.88
-5 -13 3 87.88 4.69
-5 13 2 48.23 3.78
-5 13 1 62.23 4.34
-5 13 0 223.42 7.94
-5 13 -1 19.78 2.57
-5 -13 -1 24.29 2.8
-5 13 -2 319.87 9.04
-5 -13 -2 316.29 9.5
5 -13 3 3.66 1.14
-5 13 -3 3.2 1.19
-5 -13 -3 2.14 1.05
-5 13 -4 256.67 7.02
5 -13 4 237.29 7.1
-5 -13 -4 247.98 7.71
5 -13 5 92.03 4.24
-5 -13 -5 89.85 4.37
5 -13 6 128.82 4.55
-5 -13 -6 132.38 4.76
-5 -14 5 129.4 4.7
-5 -14 4 3.97 1.2
-5 14 4 4.85 1.22
-5 14 3 41.31 3.05
-5 14 2 27.48 2.6
-5 14 1 23.13 2.41
-5 14 0 95.84 4.73
-5 14 -1 99.62 4.72
-5 14 -2 86.11 4.18
-5 -14 -2 83.58 4.33
-5 14 -3 9.86 1.54
-5 -14 -3 10.2 1.63
-5 -14 -4 38.89 2.66
-5 15 2 53.21 2.93
-5 15 1 28.35 2.27
-5 15 0 135.52 4.73
-5 15 -1 5.22 1.12
-6 0 13 -0.13 1.01
-6 0 12 0.95 1.04
-6 0 11 -0.57 1.21
-6 0 11 1.37 1.23
-6 0 10 3.64 1.7
-6 0 10 2.32 1.41
-6 0 9 -0.13 1.39
-6 0 9 0.15 1.4
-6 0 8 52.65 4.39
-6 0 7 3.7 1.73
-6 0 6 3.9 1.83
-6 0 5 0.91 1.45
-6 0 4 19.88 2.99
-6 0 3 0.73 1.67
-6 0 2 1.21 1.54
-6 0 1 0.03 2.04
-6 0 0 0.83 1.48
-6 0 -1 0.11 1.8
-6 0 -2 118.9 6.6
-6 0 -3 0.12 1.8
-6 0 -3 1.49 1.4
-6 0 -4 7.87 2.09
6 0 5 0.41 1.34
6 0 6 8.43 2.2
6 0 7 0.75 1.42
6 0 8 43.02 4.4
6 0 9 -0.61 1.46
6 0 10 5.49 1.76
6 0 11 0.08 1.17
6 0 12 7.58 1.38
-6 1 13 2.96 1.18
-6 1 12 14.34 2.12
-6 -1 12 13.73 1.9
-6 -1 12 17.62 2.39
-6 -1 11 88.13 5.36
-6 1 11 81.54 5.11
-6 -1 11 102.17 5.74
-6 1 11 101.32 5.45
-6 -1 10 118.26 6.78
-6 1 10 113.07 6.79
-6 -1 10 125.53 6.56
-6 1 10 121.97 6.28
-6 -1 9 333.88 12.08
-6 -1 9 329.03 10.86
-6 1 9 324.92 10.31
-6 -1 8 57.59 5.38
-6 -1 8 59.29 4.72
-6 -1 7 734.94 16.1
-6 1 7 718.22 15.89
-6 -1 6 28 3.4
-6 1 6 26.82 3.43
-6 -1 5 1506.11 24
-6 1 5 1532.62 24.41
-6 -1 4 3.89 1.74
-6 1 4 4.69 1.78
-6 -1 3 1467.94 23.73
-6 1 3 1487.52 23.94
-6 -1 2 64.62 5.17
-6 1 2 55.01 4.87
-6 -1 1 2178.72 28.4
-6 1 1 2169.53 28.46
-6 -1 0 2.45 1.76
-6 -1 0 1.12 1.53
-6 -1 -1 1401.38 22.37
-6 1 -1 1364.12 22.22
-6 -1 -1 1365.93 22.8
-6 -1 -2 57.11 4.67
-6 1 -2 57.42 4.71
-6 -1 -2 60.21 5.15
-6 -1 -2 59.79 5.05
-6 -1 -3 1075.04 19.09
-6 1 -3 1067.4 19.1
-6 -1 -3 1112.01 22
-6 -1 -4 41.69 4.48
6 -1 5 165.58 8.16
6 1 5 159.84 8.03
6 -1 6 140.72 7.63
6 1 6 142.19 7.65
6 -1 7 17.52 2.96
6 1 7 14.97 2.78
6 -1 8 6.28 2.03
6 1 8 5.79 1.87
6 1 9 61.27 4.93
6 -1 9 62.26 4.94
6 1 10 110.47 5.98
6 -1 10 117.7 6.16
6 1 11 204.11 7.11
6 -1 11 200.79 7.09
6 -1 12 3.7 1.03
6 1 12 3.06 1.03
-6 2 13 158.75 5.27
-6 2 12 1.14 1.14
-6 -2 12 0.35 0.8
-6 -2 11 13.04 2.31
-6 2 11 11.65 2.02
-6 -2 11 11.61 2.12
-6 2 11 11.13 2.06
-6 -2 10 10.39 2.33
-6 2 10 5.7 1.64
-6 -2 10 9.54 2.16
-6 2 10 8.57 2.07
-6 -2 9 136.56 7.66
-6 -2 9 145.59 7.36
-6 -2 8 26.34 3.8
-6 -2 8 25.82 3.28
-6 -2 7 13.19 2.53
-6 -2 7 6.91 2.16
-6 -2 7 9.03 2.24
-6 -2 6 14.36 2.57
-6 -2 6 10.55 2.3
-6 -2 5 111.54 6.66
-6 2 5 111.75 6.72
-6 -2 4 25.44 3.34
-6 -2 4 23.03 3.1
-6 2 4 19.23 3.04
-6 -2 3 37.31 3.78
-6 -2 3 40.28 4.14
-6 2 3 41.53 4.19
-6 -2 2 23.39 3.11
-6 2 2 22.37 3.24
-6 -2 2 20.86 3.11
-6 -2 1 328.48 11.26
-6 2 1 333.11 11.2
-6 -2 0 5.33 1.93
-6 2 0 4.71 1.92
-6 -2 0 2.71 1.74
-6 -2 -1 409.38 12.21
-6 2 -1 413.38 12.2
-6 -2 -1 385.13 12.65
-6 -2 -2 15.26 2.98
-6 -2 -2 16.37 2.83
-6 2 -2 16.15 2.77
-6 -2 -2 16.05 2.84
-6 -2 -3 216.97 8.68
-6 2 -3 235.76 9.02
-6 -2 -3 219.81 9.84
-6 -2 -4 1.55 1.26
6 -2 5 154.55 7.59
6 -2 5 166.94 8.12
6 2 5 164.06 8.11
6 -2 6 29.63 3.41
6 -2 6 33.54 3.87
6 2 6 29.46 3.63
6 -2 7 333.66 11.46
6 2 7 308.08 11.08
6 -2 8 6.02 1.88
6 2 8 5.35 1.99
6 2 9 156.65 7.51
6 -2 9 150.44 7.4
6 2 10 4.97 1.67
6 -2 10 2.83 1.25
6 -2 11 46 3.3
6 2 11 45.15 3.37
6 -2 11 43.53 3.31
6 2 12 1.16 0.81
-6 -3 12 43.29 3.17
-6 3 12 51.72 3.35
-6 -3 11 1.94 1.09
-6 3 11 1.28 1.01
-6 -3 10 32.93 3.68
-6 -3 9 16.95 2.83
-6 -3 9 12.02 2.55
-6 -3 8 49.29 4.8
-6 -3 7 576.24 16.3
-6 -3 6 3.19 1.81
-6 -3 6 4.19 1.72
-6 3 6 4.12 1.86
-6 -3 5 462.2 13.42
-6 -3 5 466.4 14.51
-6 3 5 464.88 13.5
-6 -3 5 466.68 13.44
-6 -3 4 42.89 4.32
-6 3 4 47.92 4.5
-6 -3 4 41.14 4.14
-6 -3 3 1466.15 23.76
-6 -3 3 1481.12 23.98
-6 3 3 1470.69 23.9
-6 -3 2 1.89 1.51
-6 -3 2 3.37 1.79
-6 3 2 3.68 1.92
-6 -3 1 838.2 18.68
-6 -3 1 878.17 18.3
-6 3 1 893.14 18.17
-6 -3 0 155.49 7.67
-6 3 0 140.18 7.27
-6 -3 0 140 7.84
-6 -3 -1 1388.78 22.45
-6 3 -1 1375.12 22.16
-6 -3 -1 1385.52 23.86
-6 -3 -1 1316.67 24.11
-6 -3 -2 83.91 5.76
-6 3 -2 79.13 5.45
-6 -3 -2 72.36 5.65
-6 -3 -2 83.89 6.34
-6 -3 -3 280.11 9.86
-6 3 -3 275.34 9.82
-6 -3 -3 255.07 10.71
-6 -3 -3 268.87 11.44
-6 3 -4 151.16 7.15
6 -3 4 151.7 7.65
6 3 4 154.9 7.7
6 -3 5 843.47 17.89
6 -3 5 822.59 17.76
6 3 5 844.22 17.98
6 -3 6 111.05 6.48
6 -3 6 99.12 6.3
6 3 6 108 6.54
6 -3 7 165.15 7.63
6 -3 7 154.22 7.77
6 3 7 169.34 8.08
6 -3 8 138.37 6.62
6 -3 8 136 7.19
6 3 8 149.96 7.51
6 3 9 18.02 2.77
6 -3 9 16 2.62
6 3 10 156.75 6.62
6 -3 10 155.33 6.64
6 -3 11 3.76 1.1
6 3 11 3.05 1.18
6 -3 11 4.77 1.27
-6 -4 12 6.39 1.41
-6 -4 11 132.26 6.19
-6 -4 10 70.48 5.11
-6 -4 9 162.57 8.15
-6 -4 8 91.24 6.34
-6 -4 7 5.01 1.76
-6 -4 6 491.52 14.71
-6 4 6 466.77 13.32
-6 -4 5 24.44 3.47
-6 4 5 33.26 3.8
-6 -4 4 484.34 14.32
-6 -4 4 467.72 13.67
-6 4 4 488.17 13.71
-6 -4 4 477.44 14.06
-6 -4 3 91.36 6.17
-6 -4 3 88.93 6.07
-6 -4 3 89.4 6.23
-6 4 3 84.64 5.81
-6 -4 2 147.12 7.95
-6 -4 2 170.15 8.08
-6 -4 2 160.48 8.01
-6 4 2 165.32 8.05
-6 -4 1 285.24 11.28
-6 -4 1 292.74 10.7
-6 4 1 293.79 10.57
-6 -4 0 246.46 9.78
-6 4 0 237.62 9.46
-6 -4 0 236.71 10.44
-6 -4 -1 164.49 7.95
-6 4 -1 155.8 7.58
-6 -4 -1 158.84 8.17
-6 -4 -1 150.83 8.48
-6 -4 -2 366.88 11.57
-6 4 -2 366.81 11.47
-6 -4 -2 360.99 12.43
-6 -4 -2 340.23 12.75
-6 -4 -3 1680.62 27.36
-6 4 -3 1679.55 23.86
-6 -4 -3 1610.34 28.23
-6 4 -4 57.71 4.59
6 -4 4 63.53 4.99
6 4 4 62.38 5
6 -4 5 572.98 15.08
6 -4 5 543.77 14.22
6 4 5 563.33 14.38
6 -4 6 2.51 1.49
6 -4 6 3.62 1.6
6 4 6 1.42 1.41
6 -4 7 588.04 14.49
6 -4 7 566.53 14.41
6 4 7 571.19 14.39
6 -4 8 27.86 3.22
6 4 8 38.26 3.82
6 -4 8 33.63 3.67
6 -4 9 417.21 10.63
6 4 9 413.44 11.16
6 -4 9 409.19 11.13
6 -4 10 43.6 3.18
6 4 10 44.83 3.41
6 -4 10 43.15 3.37
6 4 11 72.48 3.66
6 -4 11 68.41 3.58
-6 -5 12 2.56 1.06
-6 -5 11 143.28 6.24
-6 -5 10 2.84 1.4
-6 -5 9 22.06 3.09
-6 -5 8 38.99 4.21
-6 -5 7 21.12 3.24
-6 -5 6 91.69 6.44
-6 5 6 113.17 6.59
-6 -5 5 12.19 2.53
-6 5 5 12.93 2.54
-6 -5 4 59.13 5.03
-6 5 4 55.67 4.8
-6 -5 3 459.42 13.46
-6 -5 3 429.55 13.83
-6 5 3 449.58 13.23
-6 -5 2 60.68 5.34
-6 -5 2 58.24 4.75
-6 5 2 64.61 5.14
-6 -5 1 472.46 14.93
-6 -5 1 497.21 14.13
-6 5 1 504.96 13.93
-6 5 0 308.85 10.87
-6 -5 0 261.95 11.31
-6 5 -1 697.62 16
-6 -5 -1 680.5 16.68
-6 -5 -1 654.35 18
-6 5 -2 62.67 4.98
-6 -5 -2 65.17 5.45
-6 5 -3 1706.25 24.18
-6 5 -4 628.72 14.25
6 -5 4 610.51 14.61
6 5 4 659.03 15.11
6 -5 5 185.1 8.74
6 -5 5 171.89 7.8
6 5 5 189.73 8.2
6 -5 6 94.75 6.2
6 -5 6 88.59 5.63
6 5 6 96.82 5.92
6 -5 7 198.29 8.63
6 -5 7 200.01 8.3
6 5 7 206.83 8.4
6 -5 8 100.42 5.85
6 5 8 109.35 5.89
6 -5 8 107.41 5.84
6 -5 9 229.48 7.93
6 5 9 241.72 7.93
6 -5 9 235.66 7.87
6 -5 10 14.25 1.94
6 5 10 16.14 2.04
6 -5 10 14.03 1.89
-6 -6 12 39.08 2.62
-6 -6 11 405.21 9.96
-6 -6 10 261.04 9.02
-6 -6 9 148.85 7.39
-6 -6 8 316.01 11.13
-6 -6 7 344.53 11.97
-6 -6 6 261.24 10.51
-6 6 6 270.52 9.93
-6 -6 5 10.85 2.46
-6 6 5 7.99 2.06
-6 -6 4 602.68 15.51
-6 6 4 579.59 14.98
-6 -6 3 3.91 1.72
-6 6 3 4.09 1.82
-6 -6 2 683.16 15.71
-6 6 2 638.93 15.75
-6 6 1 145.85 7.61
-6 6 0 253.84 9.86
-6 6 -1 361.31 11.59
-6 6 -2 37.23 3.86
-6 6 -3 150.37 7.3
6 -6 3 157.16 7.15
-6 6 -4 86.01 5.49
6 -6 4 82 5.26
6 -6 5 884.9 18.91
6 -6 5 843.66 16.34
6 6 5 896.13 16.88
6 -6 6 2.62 1.62
6 -6 6 2.96 1.46
6 6 6 2.45 1.57
6 -6 7 466.71 12.95
6 -6 7 460.9 11.67
6 -6 8 37.09 3.59
6 -6 8 35.47 3.15
6 -6 9 425.91 10.54
6 -6 10 111.09 4.65
-6 -7 11 481.65 10.24
-6 -7 10 95.28 5.23
-6 -7 9 203.54 8.27
-6 -7 8 612.58 15
-6 -7 7 203.78 9.01
-6 -7 6 123.54 7.09
-6 7 6 126.5 6.66
-6 -7 5 3.36 1.85
-6 7 5 1.49 1.38
-6 -7 4 116.2 6.79
-6 7 4 117.03 6.75
-6 -7 3 3.14 1.65
-6 7 3 3.12 1.58
-6 -7 2 145.59 7.19
-6 7 2 142.33 7.53
-6 7 1 240.33 9.66
-6 7 0 62.32 5.08
-6 7 -1 290.7 10.4
-6 7 -2 39.74 4.01
-6 7 -3 301.7 10.24
-6 7 -4 45.54 3.97
6 -7 4 50.37 4.87
6 -7 5 479.3 13.9
6 -7 6 13.93 2.67
6 -7 7 332.79 10.74
6 -7 8 6.49 1.79
6 -7 9 67.94 4.08
6 -7 10 0.98 0.87
-6 -8 11 252.96 6.82
-6 -8 10 103.39 5.1
-6 -8 9 488.25 12.11
-6 -8 8 586.7 14
-6 -8 7 249.82 9.56
-6 -8 6 886.53 18.26
-6 8 6 911.94 16.94
-6 -8 5 378.04 12.02
-6 8 5 379.49 11.57
-6 -8 4 680.37 15.9
-6 8 4 706.83 16.04
-6 -8 3 121.85 6.75
-6 8 3 132.44 7.16
-6 -8 2 422.54 11.95
-6 8 2 398.7 12.38
-6 8 1 32.27 3.75
-6 8 0 435.4 12.81
-6 8 -1 4 1.82
-6 8 -2 44.25 4.11
-6 8 -3 101.1 5.91
6 -8 4 0.55 1.44
-6 8 -4 1.15 1.24
6 -8 5 132.61 7.27
6 -8 6 256.27 9.55
6 -8 7 446.9 11.89
6 -8 8 171.48 6.81
6 -8 9 366.28 8.75
-6 -9 10 248.01 7.2
-6 -9 9 367.28 9.71
-6 -9 8 158.82 6.91
-6 -9 7 104.95 5.92
-6 -9 6 302.03 10.17
-6 9 6 296.3 9.24
-6 -9 5 35.28 3.67
-6 9 5 33.74 3.45
-6 -9 4 245.3 9.22
-6 9 4 237.02 9.14
-6 -9 3 37.42 3.63
-6 9 3 30.77 3.56
-6 9 2 86.88 5.81
-6 9 1 18.86 2.91
-6 9 0 5.94 2.11
-6 9 -1 41.65 4.04
-6 9 -2 3.53 1.58
-6 9 -3 22.89 2.81
6 -9 3 19.02 3.03
6 -9 4 2.89 1.62
-6 9 -4 1.4 1.17
6 -9 5 255.16 9.48
6 -9 6 41.92 3.83
6 -9 7 79.08 4.81
6 -9 8 88.45 4.56
6 -9 9 89.43 3.91
-6 -10 9 179.86 6.2
-6 -10 8 200.96 7.14
-6 -10 7 433.17 11.01
-6 10 6 333.05 9.04
-6 -10 6 353.12 10.3
-6 10 5 440.69 11.26
-6 -10 5 444.22 11.69
-6 10 4 78.68 5.07
-6 -10 4 76.92 4.9
-6 10 3 298.78 9.94
-6 -10 3 308.58 9.6
-6 10 2 262.61 9.52
-6 10 1 361.21 11.22
-6 10 0 24.5 3.12
-6 -10 0 20.93 2.63
-6 10 -1 41.7 3.9
-6 -10 -1 42.03 3.6
6 -10 2 17.23 2.72
-6 10 -2 16.87 2.47
-6 -10 -2 17.12 2.32
-6 10 -3 19.78 2.62
6 -10 3 17.93 2.7
-6 -10 -3 21.92 2.54
-6 10 -4 133.64 5.75
6 -10 4 142.68 6.88
6 -10 5 61.8 4.39
6 -10 6 174.12 6.87
6 -10 7 200.32 6.81
6 -10 8 242.5 6.59
-6 -11 8 301.9 7.76
-6 -11 7 141.4 5.72
-6 -11 6 109.63 5.29
-6 11 5 53.37 3.72
-6 -11 5 57.55 3.93
-6 11 4 45.89 3.63
-6 -11 4 48.75 3.65
-6 11 3 30.43 3.14
-6 -11 3 34.95 3.04
-6 11 2 6.89 1.85
-6 11 1 11.56 2.21
-6 11 0 44.66 3.82
6 -11 0 38.61 3.52
6 -11 1 10.62 2.04
-6 11 -1 13.29 2.22
-6 -11 -1 11.97 1.95
-6 11 -2 86.83 4.89
6 -11 2 91.66 5.25
-6 -11 -2 87.57 4.7
6 -11 3 1.74 1.2
-6 11 -3 3.08 1.24
-6 -11 -3 1.69 0.86
-6 11 -4 142.45 5.43
6 -11 4 153.82 6.5
-6 -11 -4 137.96 5.33
6 -11 5 2.49 1.23
6 -11 6 245.72 7.24
6 -11 7 18.29 1.87
-6 -12 7 345.14 7.63
-6 -12 6 223.32 6.54
-6 12 5 187.14 5.94
-6 -12 5 197.41 6.32
-6 -12 4 9.49 1.61
-6 12 4 8.65 1.64
-6 12 3 287.16 8.38
-6 12 2 -0.38 0.92
-6 12 1 117.57 5.6
6 -12 -1 105.6 4.83
-6 12 0 49.12 3.66
6 -12 0 46.42 3.34
6 -12 1 13.08 1.91
-6 12 -1 12.49 2
-6 12 -2 213.32 6.92
6 -12 2 201.53 6.82
-6 12 -3 78.13 3.98
6 -12 3 77.64 4.19
-6 -12 -3 72.47 3.73
-6 12 -4 252.24 6.26
6 -12 4 248.09 7.06
6 -12 5 23.9 2.16
-6 13 4 9.12 1.42
-6 13 3 6.84 1.42
-6 13 2 59.08 3.54
-6 13 1 21.49 2.25
-6 13 0 107.46 4.76
-6 13 -1 79.16 3.99
-6 13 -2 90.61 3.98
-7 0 11 114.32 5.04
-7 0 10 0.93 1.07
-7 0 9 125.75 6.9
-7 0 8 0.72 1.31
-7 0 7 -0.13 1.61
-7 0 6 0.3 1.82
-7 0 5 57.05 4.93
-7 0 4 -0.16 1.98
-7 0 3 27.26 3.61
-7 0 2 1.71 1.74
-7 0 1 400.47 12.79
-7 0 0 0.01 1.34
-7 0 -1 267.03 10.19
-7 0 -2 0.21 1.45
-7 0 -3 295.17 10.09
7 0 4 1.96 1.6
7 0 5 11.66 2.55
7 0 6 1.28 1.4
7 0 7 4.42 1.82
7 0 8 1.08 1.32
7 0 9 11 1.94
7 0 10 4 1.29
-7 -1 11 4.21 1.3
-7 1 11 4.69 1.3
-7 -1 10 1218.61 18.84
-7 1 10 1175.27 18.31
-7 -1 9 2.45 1.45
-7 1 9 1.06 1.14
-7 -1 8 1453.92 24.22
-7 -1 7 7.61 2.36
-7 -1 7 3.32 1.52
-7 1 7 4.57 1.8
-7 -1 6 1299.33 21.99
-7 1 6 1340.9 22.23
-7 -1 5 17.13 2.88
-7 1 5 19.93 3.12
-7 -1 4 481.8 14.01
-7 1 4 496.07 14.23
-7 -1 3 1.69 1.56
-7 1 3 6.21 1.85
-7 -1 2 245.98 10.07
-7 1 2 233.93 9.93
-7 -1 1 15.79 2.74
-7 1 1 6.46 2.02
-7 -1 0 1.59 1.54
-7 1 0 2.44 1.66
-7 -1 -1 1.63 1.47
-7 1 -1 0.57 1.61
-7 -1 -2 255.07 9.65
-7 1 -2 252.93 9.71
-7 -1 -3 3.22 1.65
-7 1 -3 2.47 1.8
7 -1 4 1122.8 20.73
7 1 4 1143.32 20.86
7 -1 5 6.83 2.21
7 1 5 5.05 2.07
7 -1 6 1268.51 21.2
7 1 6 1256.77 21.19
7 -1 7 2.77 1.77
7 1 7 2.89 1.7
7 -1 8 1387.18 20.46
7 1 8 1374.93 20.39
7 1 9 73.52 4.43
7 -1 9 80.19 4.6
7 1 10 1314.5 15.77
7 -1 10 1310.08 15.69
-7 -2 11 26.11 2.51
-7 2 11 20.04 2.14
-7 -2 10 64.43 4.44
-7 2 10 59.17 4.17
-7 -2 9 11.83 2.42
-7 2 9 15.47 2.67
-7 -2 8 0.71 1.35
-7 -2 7 15.72 2.9
-7 2 7 16.81 2.63
-7 -2 6 220.67 9.17
-7 2 6 228.88 9.23
-7 -2 5 27.47 3.51
-7 -2 5 31.79 4.01
-7 2 5 26.6 3.46
-7 -2 4 631.02 15.96
-7 -2 4 663.63 16.85
-7 2 4 620.76 15.9
-7 -2 3 159.99 8.13
-7 2 3 150.81 8.01
-7 -2 2 437.97 13.35
-7 2 2 435.35 13.53
-7 -2 1 129.29 7.35
-7 2 1 127.91 7.35
-7 -2 0 680.6 16.28
-7 2 0 705.08 16.75
-7 -2 -1 60.32 4.99
-7 2 -1 61.4 5.09
-7 -2 -2 330.75 10.9
-7 2 -2 328 11.13
-7 -2 -3 142.04 6.98
-7 2 -3 132.17 6.97
-7 2 -4 179.03 7.53
7 -2 4 171.4 7.72
7 -2 4 181.1 8.28
7 2 4 182.55 8.33
7 -2 5 47.64 4.03
7 -2 5 46.82 4.37
7 2 5 42.85 4.15
7 -2 6 141.96 7.08
7 2 6 144.12 7.15
7 -2 7 3.48 1.73
7 2 7 4.03 1.8
7 2 8 66.94 4.54
7 -2 8 66.74 4.54
7 2 9 19.04 2.33
7 -2 9 14.58 2.06
7 2 10 12.8 1.68
7 -2 10 12.63 1.68
-7 -3 11 39.48 3
-7 3 11 30.93 2.44
-7 -3 10 644.26 13.34
-7 3 10 553.9 12.06
-7 -3 9 2.14 1.33
-7 -3 8 902.62 18.44
-7 -3 7 104.54 6.62
-7 3 7 99.37 5.68
-7 -3 6 652.47 16.54
-7 3 6 611.75 14.88
-7 -3 5 25.83 3.57
-7 3 5 31.78 3.75
-7 -3 5 19.8 3.11
-7 -3 4 638.24 16.08
-7 3 4 628.57 15.97
-7 -3 3 10.74 2.48
-7 -3 3 12.4 2.65
-7 3 3 11.18 2.54
-7 -3 2 49.58 4.48
-7 -3 2 51.37 4.78
-7 3 2 45.5 4.53
-7 -3 1 100.96 6.5
-7 3 1 92.95 6.36
-7 -3 0 74.74 5.57
-7 3 0 73.25 5.56
-7 -3 -1 0.22 1.48
-7 3 -1 0 1.45
-7 -3 -2 154.66 7.61
-7 3 -2 162.29 7.81
-7 3 -3 1.14 1.55
-7 3 -4 369.56 10.75
7 -3 4 370.56 11.51
7 -3 4 393.11 11.82
7 3 4 386.56 11.79
7 -3 5 23.8 2.91
7 -3 5 20.46 2.88
7 3 5 19.98 2.95
7 -3 6 638.9 13.63
7 -3 6 638.5 14.44
7 3 6 657.96 14.67
7 -3 7 5.64 1.81
7 3 7 4.3 1.73
7 3 8 745.11 14.16
7 -3 8 744.19 14.13
7 3 9 0.71 1.05
7 -3 9 0.78 0.92
-7 -4 11 121.98 4.92
-7 -4 10 37.25 3.24
-7 4 10 31.87 2.94
-7 -4 9 48.27 4.01
-7 -4 8 228.09 9.06
-7 -4 7 4.84 1.79
-7 4 7 4.01 1.42
-7 -4 6 529.8 14.59
-7 4 6 530.48 13.64
-7 -4 5 9.83 2.37
-7 4 5 9.54 2.33
-7 -4 4 595.24 15.23
-7 4 4 550.47 14.75
-7 -4 3 7.4 2.09
-7 -4 3 7.18 2.09
-7 4 3 10.09 2.45
-7 -4 2 995.29 18.76
-7 -4 2 959.19 19.79
-7 4 2 963.87 19.68
-7 -4 1 30.94 3.96
-7 4 1 29.26 3.86
-7 -4 0 1073.88 20.59
-7 4 0 1074.92 20.57
-7 4 -1 75.62 5.58
-7 4 -2 1097.25 19.83
-7 4 -3 10.64 2.4
7 -4 3 11.32 2.31
7 4 3 15.4 2.61
-7 4 -4 889.94 16.48
7 -4 4 945.64 18.36
7 -4 4 891.28 17.26
7 4 4 935.82 17.81
7 -4 5 17.97 2.76
7 -4 5 17.62 2.6
7 4 5 19.09 2.76
7 -4 6 183.13 7.45
7 -4 6 182.98 7.49
7 4 6 189.28 7.65
7 -4 7 1.39 0.94
7 -4 7 0.5 1.09
7 4 7 0.71 1.16
7 4 8 50.81 3.58
7 -4 8 50.2 3.54
7 4 9 1.17 0.94
7 -4 9 1.44 0.93
-7 -5 11 8.51 1.34
-7 -5 10 149.02 5.98
-7 5 10 111.29 4.86
-7 -5 9 1.64 1.03
-7 -5 8 97.14 5.76
-7 -5 7 15.77 2.67
-7 5 7 16.78 2.5
-7 -5 6 150.46 7.57
-7 5 6 151.87 7.2
-7 -5 5 28.8 3.48
-7 5 5 30.17 3.51
-7 -5 4 13.24 2.44
-7 5 4 14.85 2.76
-7 -5 3 3.04 1.63
-7 5 3 2.41 1.7
-7 -5 2 109.18 6.22
-7 5 2 106.58 6.61
-7 5 1 5.77 2.11
-7 5 0 11.35 2.43
-7 5 -1 20.24 3.15
-7 5 -2 36.94 3.91
-7 5 -3 3.78 1.58
7 -5 3 1.68 1.18
7 5 3 2.14 1.38
-7 5 -4 43.96 3.73
7 -5 4 42.54 4.06
7 -5 4 37.08 3.53
7 5 4 46.34 3.93
7 -5 5 0.77 1.14
7 -5 5 3.08 1.44
7 5 5 1.26 1.31
7 -5 6 301.6 9.51
7 -5 6 292.6 8.92
7 5 6 297.98 9.11
7 -5 7 8.55 1.78
7 5 7 9.49 1.77
7 -5 7 8.27 1.59
7 -5 8 96.33 4.45
7 5 8 104.93 4.61
7 -5 8 96.57 4.35
-7 -6 10 21.82 2.3
-7 -6 9 4.5 1.33
-7 -6 8 85.44 5.21
-7 -6 7 16.15 2.55
-7 -6 6 445.99 12.43
-7 6 6 465.57 12.08
-7 -6 5 8.04 2.06
-7 6 5 7.16 2.01
-7 -6 4 743.39 16.07
-7 6 4 746.37 16.57
-7 -6 3 19.37 2.73
-7 6 3 17.82 2.94
-7 6 2 834.29 17.73
-7 6 1 26.13 3.53
-7 6 0 1196.19 20.84
-7 6 -1 6.44 2.17
-7 6 -2 528 13.41
7 -6 2 523.56 12.19
7 6 2 562.83 12.83
-7 6 -3 5.21 1.9
7 -6 3 5.59 1.57
7 6 3 3.87 1.42
-7 6 -4 412.08 10.64
7 -6 4 416.41 12.07
7 -6 4 399.08 10.25
7 6 4 433.12 10.78
7 -6 5 15.64 2.51
7 -6 6 274.41 8.9
7 -6 7 23.89 2.53
7 -6 8 56.23 3.31
-7 -7 10 0.12 0.69
-7 -7 9 11.58 1.82
-7 -7 8 2 1.12
-7 -7 7 22.98 2.78
-7 -7 6 9.42 1.91
-7 7 6 9.69 1.99
-7 -7 5 31.02 3.29
-7 7 5 27.89 3.18
-7 -7 4 23.16 2.82
-7 7 4 19.17 2.8
-7 -7 3 79.9 5.05
-7 7 3 84.33 5.57
-7 7 2 6.11 2.05
-7 7 1 -0.1 1.61
-7 7 0 26.78 3.37
-7 7 -1 66.28 4.89
-7 7 -2 6.07 1.73
-7 7 -3 97.27 5.44
7 -7 3 93.97 5.87
7 -7 4 11.62 2.3
-7 7 -4 10.96 1.99
7 -7 5 0.02 1.04
7 -7 6 11.58 2.01
7 -7 7 111.01 4.98
7 -7 8 23.35 2.05
-7 -8 9 4.85 1.21
-7 -8 8 102.81 4.93
-7 -8 7 2.71 1.09
-7 -8 6 85.71 4.93
-7 8 6 86.62 4.7
-7 -8 5 1.32 1.14
-7 8 5 4.47 1.49
-7 -8 4 178.89 7.16
-7 8 4 178.77 7.54
-7 -8 3 58.23 4.06
-7 8 3 60.7 4.58
-7 8 2 708.41 15.32
-7 8 1 12.5 2.36
-7 8 0 161.59 7.34
-7 8 -1 125.99 6.38
-7 8 -2 257.77 8.78
-7 8 -3 103.79 5.29
7 -8 3 107.8 6
-7 8 -4 289.72 8.04
7 -8 4 299.88 9.49
7 -8 5 7.34 1.72
7 -8 6 28.36 2.74
7 -8 7 68.09 3.68
-7 -9 8 0.88 0.77
-7 -9 7 7.79 1.5
-7 -9 6 1.15 0.81
-7 9 6 0.08 0.94
-7 9 5 24.82 2.64
-7 -9 5 22.93 2.47
-7 9 4 31.74 3.12
-7 -9 4 30.87 2.83
-7 9 3 13.48 2.24
-7 9 2 0.88 1.15
-7 9 1 0.33 1.22
-7 9 0 1.61 1.31
-7 9 -1 6.86 1.77
7 -9 2 0.34 0.96
-7 9 -2 1.9 1.09
7 -9 3 2.91 1.4
-7 9 -3 6.83 1.55
7 -9 4 18.51 2.37
-7 9 -4 15.07 1.91
7 -9 5 92.16 4.7
7 -9 6 0.64 0.84
-7 -10 7 102.33 4.12
-7 -10 6 61.16 3.41
-7 10 5 227.74 6.78
-7 -10 5 235.53 6.74
-7 10 4 48.13 3.43
-7 -10 4 48.92 3.17
-7 10 3 385.24 9.82
-7 10 2 5.12 1.53
-7 10 1 338.64 9.43
-7 10 0 124.84 5.72
7 -10 0 119.59 5.69
-7 10 -1 383.71 9.67
7 -10 1 383.69 9.98
-7 10 -2 127.37 5.33
7 -10 2 129.96 5.72
-7 10 -3 215.87 6.45
7 -10 3 215.23 7.15
7 -10 4 18.72 2.18
7 -10 5 85.88 4.03
-7 11 4 9.45 1.57
7 -11 -3 7.08 1.3
-7 11 3 12.27 1.8
7 -11 -2 2.48 1.05
-7 11 2 4.79 1.32
-7 11 1 30.59 2.72
7 -11 -1 23.99 2.35
-7 11 0 25.68 2.48
7 -11 0 24.67 2.38
-7 11 -1 23.66 2.3
7 -11 1 19.01 2.12
7 -11 2 7.89 1.48
-7 11 -2 6.25 1.39
7 -11 3 9.15 1.47
7 -11 4 10.86 1.42
-7 12 2 47.67 2.85
-7 12 1 814.88 11.53
-7 12 0 19.25 1.9
-8 0 10 10.24 1.4
-8 0 9 0.38 0.87
-8 0 8 0.98 0.93
-8 0 7 0.84 1.19
-8 0 6 82.24 5.03
-8 0 6 82.91 5.51
-8 0 5 1.82 1.23
-8 0 5 -1.04 1.76
-8 0 4 237.42 9.14
-8 0 3 0.92 1.8
-8 0 2 40.68 4.05
-8 0 1 -0.52 2.09
-8 0 0 149.97 7.38
-8 0 -1 0.08 1.69
-8 0 -2 50.03 4.15
-8 0 -3 -0.71 1.51
8 0 3 0.54 1.28
8 0 4 20.97 2.81
8 0 5 1.13 1.27
8 0 6 9.84 1.85
8 0 7 0.15 0.96
8 0 8 35.1 2.53
-8 -1 10 63.23 3.29
-8 1 10 51.58 2.97
-8 -1 9 0.92 0.91
-8 1 9 -0.03 0.87
-8 -1 8 5.08 1.51
-8 1 8 5.87 1.5
-8 -1 7 99.27 5.65
-8 1 7 93.06 4.89
-8 1 7 102.34 5.91
-8 -1 6 39.91 3.82
-8 1 6 37.5 3.43
-8 -1 5 223.09 8.89
-8 -1 5 215.82 8.52
-8 1 5 221.6 8.48
-8 -1 4 23.77 3.11
-8 -1 4 26.73 3.38
-8 1 4 29.3 3.48
-8 -1 3 774.39 16.33
-8 -1 3 780.88 16.72
-8 1 3 780.8 16.74
-8 -1 2 11.91 2.22
-8 -1 2 11.78 2.58
-8 1 2 13.84 2.67
-8 -1 1 866.2 17.65
-8 1 1 886.67 17.86
-8 -1 0 62.48 4.89
-8 1 0 61.09 4.87
-8 -1 -1 1265.1 20.4
-8 1 -1 1252 20.27
-8 -1 -2 8.7 2.03
-8 1 -2 12 2.4
-8 -1 -3 827.96 14.8
-8 1 -3 819.79 14.67
8 -1 3 833.46 16.27
8 1 3 843.66 16.39
8 1 4 22.66 2.84
8 -1 4 20.71 2.67
8 -1 5 811.92 14.91
8 1 5 838.48 15.17
8 -1 6 38.13 3.21
8 1 6 34.37 3.08
8 -1 7 321.09 8.32
8 1 7 320.99 8.33
8 1 8 -1.22 0.98
8 -1 8 -0.73 0.9
-8 -2 10 31.5 2.32
-8 -2 9 87.51 4.46
-8 2 9 81.35 4.32
-8 -2 8 32.33 3.08
-8 2 8 30.76 3.12
-8 -2 7 44.66 3.81
-8 2 7 45.2 3.38
-8 2 7 49.35 4.13
-8 -2 6 101.39 5.76
-8 2 6 95.4 5.24
-8 -2 5 446.48 12.13
-8 2 5 434.81 11.72
-8 -2 4 28.09 3.22
-8 -2 4 25.93 3.21
-8 2 4 26.22 3.22
-8 -2 3 109.44 6.06
-8 -2 3 126.59 6.82
-8 2 3 122.98 6.7
-8 -2 2 26.36 3.02
-8 -2 2 25.45 3.31
-8 2 2 22.56 3.18
-8 -2 1 118.27 6.59
-8 2 1 109.77 6.39
-8 -2 0 32.12 3.58
-8 2 0 33.14 3.62
-8 -2 -1 53.83 4.37
-8 2 -1 55.41 4.4
-8 2 -2 3.13 1.42
8 -2 3 16.89 2.33
-8 2 -3 12.23 2.18
8 -2 3 14.7 2.38
8 2 3 13.65 2.45
8 -2 4 0.34 1.12
8 2 4 2.16 1.36
8 -2 5 10.09 1.92
8 2 5 9.65 1.87
8 -2 6 1.74 1.08
8 2 6 2.59 1.12
8 -2 7 5.09 1.27
8 2 7 5.3 1.4
-8 -3 9 37.84 2.93
-8 3 9 32.72 2.69
-8 -3 8 236.32 7.78
-8 3 8 223.07 7.72
-8 -3 7 4.17 1.46
-8 3 7 2.84 1.22
-8 -3 6 196.28 7.79
-8 3 6 187.22 7.12
-8 -3 5 500.73 12.47
-8 3 5 500.06 12.39
-8 -3 4 196.76 7.84
-8 3 4 189.45 8.02
-8 -3 3 687.24 14.34
-8 3 3 692.9 15.44
-8 3 2 116.13 6.51
-8 3 1 833.3 17.05
-8 3 0 64.26 4.85
-8 3 -1 886.47 16.75
-8 3 -2 21.28 2.71
8 3 2 25.9 3.05
-8 3 -3 667.23 13.04
8 -3 3 683.9 13.95
8 3 3 692.72 14.2
8 -3 4 1.32 1.03
8 -3 4 1.08 0.97
8 3 4 -0.41 1.12
8 -3 5 174.1 6.57
8 3 5 176.71 6.65
8 -3 6 3.24 1.11
8 3 6 0.54 0.98
8 3 7 85.69 4
8 -3 7 89.33 4.06
-8 -4 9 315.56 7.8
-8 4 9 254.49 6.79
-8 -4 8 56.74 3.69
-8 4 8 50.78 3.61
-8 -4 7 432.39 10.63
-8 -4 6 2.34 1.12
-8 4 6 3.6 1.27
-8 -4 5 128.41 6.14
-8 4 5 133.27 6.25
-8 -4 4 4.67 1.56
-8 4 4 4.81 1.66
-8 -4 3 375.11 10.13
-8 4 3 381.81 11.27
-8 4 2 1.55 1.58
-8 4 1 172 7.69
-8 4 0 64.84 4.74
-8 4 -1 57.62 4.39
-8 4 -2 52.98 4.11
8 -4 2 62.22 4.17
8 4 2 55.37 4.06
-8 4 -3 52.87 3.72
8 -4 3 56.47 4.09
8 -4 3 53.16 3.77
8 4 3 59.64 4.08
8 -4 4 25.22 2.61
8 -4 4 27.27 2.67
8 4 4 27.98 2.74
8 -4 5 23.41 2.35
8 -4 5 25.15 2.45
8 4 5 28.38 2.63
8 -4 6 27.21 2.4
8 4 6 28.32 2.49
-8 -5 9 20.5 1.94
-8 -5 8 93.98 4.47
-8 5 8 77.29 4.13
-8 -5 7 496.36 10.77
-8 -5 6 135.75 5.88
-8 5 6 134.33 5.61
-8 -5 5 371.54 9.83
-8 5 5 380.64 10.09
-8 -5 4 62.3 4.12
-8 5 4 63.79 4.45
-8 -5 3 285.09 8.38
-8 5 3 277.49 9.33
-8 5 2 161.08 7.31
-8 5 1 569.79 13.48
-8 5 0 20.96 2.84
-8 5 -1 270.67 9.01
8 -5 1 255.21 7.95
8 5 1 269.06 8.32
-8 5 -2 53.97 3.96
8 -5 2 48.98 3.46
8 5 2 58.88 3.9
-8 5 -3 63.83 3.9
8 -5 3 62.24 4.17
8 -5 3 62.54 3.79
8 5 3 65.12 3.93
8 -5 4 15.24 2.07
8 -5 4 13.66 1.87
8 5 4 11.99 1.77
8 -5 5 123.05 5.03
8 -5 5 126.18 4.81
8 5 5 127.02 4.9
-8 -6 8 94.38 4.07
-8 6 8 66.9 3.47
-8 -6 7 248.34 7.09
-8 -6 6 43.12 3.15
-8 6 6 41.2 3.03
-8 -6 5 465.64 10.36
-8 6 5 488.84 10.81
-8 -6 4 9.15 1.61
-8 6 4 8.55 1.82
-8 6 3 113.98 5.85
-8 6 2 85.92 5.17
-8 6 1 83.56 5.11
-8 6 0 99.68 5.42
-8 6 -1 8.77 1.8
-8 6 -2 174.48 6.54
8 -6 2 178.18 7.03
-8 6 -3 146.99 5.55
8 -6 3 152.45 6.21
8 -6 4 520.39 10.72
8 -6 5 6.74 1.45
-8 -7 7 230.1 6.15
-8 -7 6 88.03 4.05
-8 7 6 85.61 3.79
-8 -7 5 144.56 5.27
-8 7 5 155.1 5.75
-8 -7 4 23.8 2.25
-8 7 4 23.42 2.52
-8 7 3 327.28 9.21
-8 7 2 123.05 5.79
-8 7 1 195.79 7.25
-8 7 0 44.18 3.5
-8 7 -1 32.82 2.95
-8 7 -2 70.92 4.06
8 -7 2 68.8 4.22
-8 7 -3 77.17 3.84
8 -7 3 80.59 4.35
8 -7 4 355.06 8.4
8 -7 5 70.45 3.44
-8 8 5 113.89 4.42
-8 8 4 0.02 0.87
-8 8 3 6.22 1.43
-8 8 2 1.57 1.12
-8 8 1 2.75 1.24
-8 8 0 305.64 8.31
-8 8 -1 103.95 4.74
8 -8 1 106.2 5
-8 8 -2 157.38 5.4
8 -8 2 161.55 5.9
8 -8 3 104.17 4.53
8 -8 4 156.38 5.14
-8 9 4 0.22 0.68
-8 9 3 43.36 2.91
-8 9 2 2.24 0.98
-8 9 1 30.89 2.63
8 -9 -1 30.79 2.58
-8 9 0 19.41 2.11
8 -9 0 18.65 2.08
8 -9 1 5.65 1.28
-8 9 -1 6.38 1.35
8 -9 2 6.64 1.31
8 -9 3 4.55 1.03
-9 0 7 2.96 0.99
-9 0 6 -0.92 0.95
-9 0 5 12.47 1.69
-9 0 4 0.47 0.9
-9 0 3 44.1 3
-9 0 3 48.42 3.46
-9 0 2 0.02 0.93
-9 0 1 124.02 5.5
-9 0 0 0.71 0.94
9 0 1 258.37 7.66
9 0 2 -0.38 0.91
9 0 3 106.12 4.61
9 0 4 1.06 0.87
-9 -1 6 109.84 4.39
-9 1 6 104.19 4.38
-9 -1 5 37.21 2.73
-9 1 5 38.38 2.82
-9 -1 4 86.3 4.08
-9 1 4 92.05 4.38
-9 -1 3 4.28 1.21
-9 1 3 2.66 1.13
-9 1 3 3.29 1.2
-9 1 2 9.05 1.7
-9 1 1 0.96 0.98
-9 1 0 16.55 2.12
-9 1 -1 18.39 2.11
9 -1 1 18.12 2.16
9 1 1 20.26 2.27
9 -1 2 43.66 3.1
9 1 2 40.64 3.04
9 -1 3 0.23 0.83
9 1 3 1.09 0.91
9 -1 4 106.06 4.26
9 1 4 102.43 4.21
-9 -2 6 5.72 1.15
-9 2 6 5.09 1.17
-9 -2 5 1.56 0.84
-9 2 5 1.62 0.95
-9 2 5 2 0.93
-9 -2 4 7.18 1.43
-9 2 4 9.67 1.62
-9 2 4 9.75 1.66
-9 2 3 2.38 1.08
-9 2 3 3.4 1.14
-9 2 2 2.88 1.15
-9 2 2 0.72 1.01
-9 2 1 1.96 1.12
-9 2 0 1.42 0.98
9 -2 0 2.33 1.03
9 2 0 1.32 0.94
-9 2 -1 12.38 1.83
9 -2 1 15.34 1.92
9 2 1 13.94 1.85
-9 2 -2 12.06 1.69
9 -2 2 14.8 1.84
9 -2 3 94.51 4.13
9 2 3 99.35 4.28
9 -2 4 0.62 0.75
9 2 4 -0.01 0.74
-9 3 6 165.69 5.29
-9 3 5 110.15 4.38
-9 3 5 100.53 4.34
-9 3 4 58.22 3.48
-9 3 4 50.94 3.25
-9 3 3 117.97 5.07
-9 3 3 98.16 4.46
-9 3 2 50.68 3.12
-9 3 2 68.15 3.98
-9 3 1 49.36 3.39
-9 3 0 12.02 1.83
9 3 0 14.68 1.87
9 -3 0 12 1.68
9 -3 1 -0.02 0.81
-9 3 -1 1.17 0.87
9 -3 1 1.83 0.94
9 3 1 0.92 0.85
-9 3 -2 50.59 2.95
9 -3 2 56.47 3.2
9 3 2 58 3.31
9 -3 3 13.71 1.56
9 3 3 13.02 1.59
-9 4 5 86.76 3.68
-9 4 5 82.28 3.81
-9 4 4 21.47 2.12
-9 4 4 18.99 2.08
-9 4 3 130.48 5.11
-9 4 2 21.3 2.21
-9 4 1 20.83 2.24
9 -4 -1 18.02 1.92
9 4 -1 21.46 2.06
-9 4 0 17.99 2.06
9 -4 0 17.96 1.89
9 4 0 17.15 1.85
9 -4 1 6.12 1.24
-9 4 -1 8.98 1.51
9 -4 1 9.01 1.34
9 4 1 9.16 1.42
9 -4 2 9.5 1.24
-9 5 4 158.26 4.97
-9 5 3 47.01 2.97
-9 5 2 30.35 2.49
-9 5 1 49.48 3.14
9 -5 0 -0.04 0.75
-9 5 0 0.73 0.89
9 -5 1 5.89 1.15
-9 5 -1 7.35 1.32
-9 6 3 324 6.87
-9 6 2 240.84 6.13
-9 6 1 265.15 6.42
9 -6 -1 215.25 5.93
-9 6 0 81.56 3.51
9 -6 0 66.66 3.25

_iucr_refine_instructions_details 
;
TITL 20191213c_a.res in P2(1)/n
    20191213c.res
    created by SHELXL-2017/1 at 10:53:40 on 07-Sep-2021
REM Old TITL 20191213c in P2(1)/n
REM SHELXT solution in P2(1)/n
REM R1 0.042, Rweak 0.006, Alpha 0.020, Orientation as input
REM Formula found by SHELXT: C13 N5 Zn Br2
CELL 1.54184 7.8171 14.4787 13.5772 90 94.249 90
ZERR 4 0.0003 0.0004 0.0004 0 0.003 0
LATT 1
SYMM 0.5-X,0.5+Y,0.5-Z
SFAC C H Br N Zn
UNIT 48 40 8 24 4

L.S. 4
PLAN  2
SIZE 0.1 0.02 0.05
CONF
BOND $H
list 4
MORE -1
fmap 2 53
acta
REM <olex2.extras>
REM <HklSrc "%.\\20191213c.hkl">
REM </olex2.extras>

WGHT    0.026600    1.066300
FVAR       0.32189
BR1   3    0.967961    0.538345    0.770705    11.00000    0.01498    0.01360 =
         0.01251   -0.00145    0.00085   -0.00138
BR2   3    0.464959    0.489022    0.721277    11.00000    0.01232    0.01432 =
         0.01871    0.00049    0.00189    0.00011
ZN03  5    0.749010    0.429309    0.725893    11.00000    0.01400    0.01058 =
         0.01075    0.00047    0.00165    0.00039
N6    4    0.777629    0.319467    0.816235    11.00000    0.01530    0.01064 =
         0.01301    0.00021    0.00021    0.00083
N1    4    0.789582    0.381234    0.588581    11.00000    0.01400    0.01261 =
         0.01140    0.00014    0.00236   -0.00031
N4    4    0.863139    0.183715    0.854832    11.00000    0.01881    0.00905 =
         0.01828   -0.00043   -0.00173    0.00079
N2    4    0.866439    0.441105    0.534592    11.00000    0.01783    0.01268 =
         0.01261   -0.00026    0.00168   -0.00163
N3    4    0.880555    0.403248    0.446242    11.00000    0.01729    0.01378 =
         0.00871    0.00125    0.00163   -0.00246
N5    4    0.854480    0.246098    0.783136    11.00000    0.01519    0.01287 =
         0.01687    0.00077    0.00041    0.00034
C00A  1    0.813006    0.317249    0.440978    11.00000    0.01152    0.01353 =
         0.01233    0.00092   -0.00075    0.00131
C11   1    0.736140    0.303857    0.911481    11.00000    0.01207    0.01566 =
         0.01156    0.00156   -0.00204   -0.00192
C6    1    0.790352    0.214272    0.936632    11.00000    0.01421    0.01533 =
         0.01408   -0.00077   -0.00412   -0.00359
C1    1    0.752751    0.302464    0.534228    11.00000    0.01207    0.01119 =
         0.01150   -0.00092   -0.00132    0.00109
C4    1    0.723594    0.168564    0.389454    11.00000    0.01587    0.01667 =
         0.01795   -0.00732   -0.00328    0.00079
AFIX  43
H4A   2    0.711780    0.122080    0.342167    11.00000   -1.20000
AFIX   0
C5    1    0.800724    0.249684    0.365915    11.00000    0.01511    0.02061 =
         0.01147   -0.00384   -0.00147    0.00017
AFIX  43
H5    2    0.842363    0.259623    0.304383    11.00000   -1.20000
AFIX   0
C10   1    0.658451    0.360195    0.979029    11.00000    0.01883    0.02218 =
         0.01769   -0.00392    0.00064    0.00038
AFIX  43
H10   2    0.623634    0.420155    0.963267    11.00000   -1.20000
AFIX   0
C2    1    0.674477    0.218545    0.557064    11.00000    0.01384    0.01555 =
         0.01506    0.00044    0.00062   -0.00015
AFIX  43
H2    2    0.633844    0.207893    0.618723    11.00000   -1.20000
AFIX   0
C3    1    0.660998    0.152929    0.483571    11.00000    0.01363    0.01274 =
         0.02524   -0.00155   -0.00160   -0.00260
AFIX  43
H3A   2    0.609343    0.096661    0.495916    11.00000   -1.20000
AFIX   0
C7    1    0.766973    0.174918    1.029412    11.00000    0.02196    0.02150 =
         0.01695    0.00673   -0.00802   -0.00881
AFIX  43
H7    2    0.802355    0.115189    1.045826    11.00000   -1.20000
AFIX   0
C9    1    0.636333    0.322000    1.070185    11.00000    0.02351    0.03749 =
         0.01434   -0.00628    0.00130   -0.00461
AFIX  43
H9    2    0.585746    0.357203    1.117413    11.00000   -1.20000
AFIX   0
C8    1    0.688612    0.230630    1.093730    11.00000    0.02495    0.03966 =
         0.01193    0.00531   -0.00380   -0.01342
AFIX  43
H8    2    0.668787    0.207425    1.155733    11.00000   -1.20000
AFIX   0
H3    2    0.925639    0.431244    0.407969    11.00000    0.01532
H4    2    0.903662    0.134632    0.843461    11.00000    0.02017
HKLF 4


REM  20191213c_a.res in P2(1)/n
REM R1 =  0.0211 for    2787 Fo > 4sig(Fo)  and  0.0229 for all    2936 data
REM    198 parameters refined using      0 restraints

END  
     
WGHT      0.0266      1.0663 

REM Highest difference peak  0.408,  deepest hole -0.444,  1-sigma level  0.077
Q1    1   0.8583  0.5350  0.8398  11.00000  0.05    0.41
Q2    1   0.3564  0.4796  0.7872  11.00000  0.05    0.38

  REM The information below was added by Olex2.
  REM
  REM R1 = 0.0211 for 2787 Fo > 4sig(Fo) and 0.0229 for all 6088 data
  REM 198 parameters refined using n/a restraints
  REM Highest difference peak 0.41, deepest hole -0.44
  REM Mean Shift 0, Max Shift -0.001.

  REM +++ Tabular Listing of Refinement Information +++
  REM R1_all = 0.0229
  REM R1_gt = 0.0211
  REM wR_ref = 0.0540
  REM GOOF = 1.101
  REM Shift_max = -0.001
  REM Shift_mean = 0
  REM Reflections_all = 6088
  REM Reflections_gt = 2787
  REM Parameters = 198
  REM Hole = -0.44
  REM Peak = 0.41
  REM Flack = n/a

  
;
_olex2_date_sample_data_collection 2019-12-13
_olex2_submission_special_instructions 'No special instructions were received'
_oxdiff_exptl_absorpt_empirical_details 
;
Empirical correction (ABSPACK) includes:
- Absorption correction using spherical harmonics
- Frame scaling
;
_oxdiff_exptl_absorpt_empirical_full_max 1.219
_oxdiff_exptl_absorpt_empirical_full_min 0.847
####################################################################### 
# 
# This file contains crystal structure data downloaded from the 
# Cambridge Structural Database (CSD) hosted by the Cambridge 
# Crystallographic Data Centre (CCDC).
# 
# Full information about CCDC data access policies and citation 
# guidelines are available at http://www.ccdc.cam.ac.uk/access/V1 
# 
# Audit and citation data items may have been added by the CCDC. 
# Please retain this information to preserve the provenance of 
# this file and to allow appropriate attribution of the data. 
# 
#######################################################################

data_20200812c
_audit_block_doi                 10.5517/ccdc.csd.cc28rr3x
_database_code_depnum_ccdc_archive 'CCDC 2108189'
loop_
_audit_author_name
_audit_author_address
'Bo Zhou'
;Beijing normal university
China
;
_audit_update_record             
;
2021-09-07 deposited with the CCDC.	2022-05-16 downloaded from the CCDC.
;
_audit_creation_date             2021-09-07
_audit_creation_method           
;
Olex2 1.3
(compiled 2020.07.31 svn.rc2a77460 for OlexSys, GUI svn.r6145)
;
_shelx_SHELXL_version_number     2017/1
_chemical_name_common            ?
_chemical_name_systematic        ?
_chemical_formula_moiety         'C14 H14 Cl2 N6 Zn'
_chemical_formula_sum            'C16 H15 Cl2 N4 Zn'
[truncated: 491,530 more chars]
